# Supplementary material for: Robust and interpretable prediction of gene markers and cell types from spatial transcriptomics data
Source: Nat Commun. 2026 Jan 16;17:1781. doi: 10.1038/s41467-026-68487-0 (PMC12917206; doi:10.1038/s41467-026-68487-0)
Supplement: Supplementary file 4 — Source Data [file 41467_2026_68487_MOESM4_ESM.zip]

Archive with 16 entries (15 files):
- Source_Data/
- Source_Data/.DS_Store
- __MACOSX/Source_Data/._.DS_Store
- Source_Data/Drug_Response_True_roc_Supp_FigS17.csv
- __MACOSX/Source_Data/._Drug_Response_True_roc_Supp_FigS17.csv
- Source_Data/Drug_Response_Violin_PCC_Supp_FigS17.csv
- __MACOSX/Source_Data/._Drug_Response_Violin_PCC_Supp_FigS17.csv
- Source_Data/Fig2E_final_cor_matrix.csv
- Source_Data/Drug_Response_True_mean_roc_Supp_FigS17.csv
- __MACOSX/Source_Data/._Drug_Response_True_mean_roc_Supp_FigS17.csv
- Source_Data/FigS8_metrics_her2st.csv
- Source_Data/FigS7_metrics_kidney.csv
- Source_Data/FigS5_metrics_skin.csv
- Source_Data/FigS6metrics_liver.csv
- Source_Data/Fig5_TCGA-PCC.csv
- __MACOSX/Source_Data/._Fig5_TCGA-PCC.csv
