# Supplementary material for: Robust and interpretable prediction of gene markers and cell types from spatial transcriptomics data
Source: Nat Commun. 2026 Jan 16;17:1781. doi: 10.1038/s41467-026-68487-0 (PMC12917206; doi:10.1038/s41467-026-68487-0)
Supplement: Supplementary file 4 — Source Data [file 41467_2026_68487_MOESM4_ESM.zip › Source_Data/Drug_Response_True_roc_Supp_FigS17.csv]

	Pred_mean_fpr	Pred_mean_tpr	True_mean_fpr	True_mean_tpr
0	[0. 0.04347826 0.08695652 0.08695652 0.13043478 0.13043478 0.26086957 0.26086957 0.43478261 0.43478261 0.65217391 0.65217391 0.95652174 0.95652174 1. ]	[0. 0. 0. 0.125 0.125 0.375 0.375 0.625 0.625 0.75 0.75 0.875 0.875 1. 1. ]	[0. 0. 0. 0.04347826 0.04347826 0.08695652 0.08695652 0.17391304 0.17391304 0.26086957 0.26086957 0.65217391 0.65217391 1. ]	[0. 0.125 0.25 0.25 0.5 0.5 0.625 0.625 0.75 0.75 0.875 0.875 1. 1. ]
1	[0. 0.04347826 0.08695652 0.08695652 0.13043478 0.13043478 0.26086957 0.26086957 0.30434783 0.30434783 1. ]	[0. 0. 0. 0.125 0.125 0.375 0.375 0.875 0.875 1. 1. ]	[0. 0. 0.04347826 0.04347826 0.08695652 0.08695652 0.13043478 0.13043478 0.34782609 0.34782609 0.82608696 0.82608696 1. ]	[0. 0.125 0.125 0.25 0.25 0.5 0.5 0.75 0.75 0.875 0.875 1. 1. ]
2	[0. 0. 0. 0.17391304 0.17391304 0.26086957 0.26086957 0.30434783 0.30434783 0.73913043 0.73913043 0.7826087 0.7826087 1. ]	[0. 0.125 0.25 0.25 0.375 0.375 0.625 0.625 0.75 0.75 0.875 0.875 1. 1. ]	[0. 0.04347826 0.04347826 0.08695652 0.08695652 0.30434783 0.30434783 0.43478261 0.43478261 0.60869565 0.60869565 0.91304348 0.91304348 1. ]	[0. 0. 0.125 0.125 0.5 0.5 0.625 0.625 0.75 0.75 0.875 0.875 1. 1. ]
3	[0. 0.04347826 0.04347826 0.17391304 0.17391304 0.30434783 0.30434783 0.65217391 0.65217391 1. ]	[0. 0. 0.125 0.125 0.625 0.625 0.875 0.875 1. 1. ]	[0. 0.04347826 0.08695652 0.08695652 0.2173913 0.2173913 0.26086957 0.26086957 0.86956522 0.86956522 1. ]	[0. 0. 0. 0.25 0.25 0.75 0.75 0.875 0.875 1. 1. ]
4	[0. 0.04545455 0.13636364 0.13636364 0.18181818 0.18181818 0.36363636 0.36363636 0.45454545 0.45454545 0.72727273 0.72727273 1. ]	[0. 0. 0. 0.125 0.125 0.25 0.25 0.625 0.625 0.875 0.875 1. 1. ]	[0. 0. 0. 0.09090909 0.09090909 0.13636364 0.13636364 0.27272727 0.27272727 1. ]	[0. 0.125 0.375 0.375 0.5 0.5 0.625 0.625 1. 1. ]
