# Supplementary material for: Robust and interpretable prediction of gene markers and cell types from spatial transcriptomics data
Source: Nat Commun. 2026 Jan 16;17:1781. doi: 10.1038/s41467-026-68487-0 (PMC12917206; doi:10.1038/s41467-026-68487-0)
Supplement: Supplementary file 4 — Source Data [file 41467_2026_68487_MOESM4_ESM.zip › Source_Data/Drug_Response_Violin_PCC_Supp_FigS17.csv]

	Column	Correlation Coefficient	P-Value	PCC
0	T001 vs T001	0.6164596743927464	3.54114066722273e-120	PCC
1	T002 vs T002	0.5324220106121977	2.220200458413262e-84	PCC
2	T003 vs T003	0.602908856235947	1.1292650796759994e-113	PCC
3	T004 vs T004	0.4789655729127528	2.249614533300861e-66	PCC
4	T005 vs T005	0.45315584643149015	9.25075132756983e-59	PCC
5	T006 vs T006	0.3362988087922794	1.6289434826115572e-31	PCC
6	T007 vs T007	0.5637626411663723	1.5510132984231378e-96	PCC
7	T008 vs T008	0.5333291585025963	1.028727887403072e-84	PCC
8	T009 vs T009	0.3124473888532724	3.263758766027943e-27	PCC
9	T010 vs T010	0.33137379608766443	1.3549393450884574e-30	PCC
10	T011 vs T011	0.46675297974095586	1.0871218294709344e-62	PCC
11	T012 vs T012	0.560084273019745	4.842908221455012e-95	PCC
12	T013 vs T013	0.5220164877393512	1.2791321114242297e-80	PCC
13	T014 vs T014	0.5461893325262372	1.4615895918477855e-89	PCC
14	T015 vs T015	0.40631130801693016	1.643152149556573e-46	PCC
15	T016 vs T016	0.3941625987792214	1.2242096349044814e-43	PCC
16	T017 vs T017	0.5053040015323099	7.586690721511667e-75	PCC
17	T018 vs T018	0.3334626825236397	5.543120209861885e-31	PCC
18	T020 vs T020	0.5677545256690647	3.526535683147106e-98	PCC
19	T022 vs T022	0.4419588407155512	1.178913414848748e-55	PCC
20	T023 vs T023	0.42746674059377315	8.353195402437911e-52	PCC
21	T024 vs T024	0.3545102927656098	4.5924495602368367e-35	PCC
22	T025 vs T025	0.4411776368095272	1.9223687348391987e-55	PCC
23	T026 vs T026	0.5087722404132687	5.1079909761533916e-76	PCC
24	T027 vs T027	0.43884642026019	8.208145297835128e-55	PCC
25	T028 vs T028	0.5546209895044315	7.4219526967933505e-93	PCC
26	T029 vs T029	0.36827959481129136	6.594787134445771e-38	PCC
27	T030 vs T030	0.330539681906052	1.932320791802473e-30	PCC
28	T031 vs T031	0.4599240231436799	1.0769763673652216e-60	PCC
29	T032 vs T032	0.41327942907908516	3.263854778146336e-48	PCC
30	T033 vs T033	0.5054707197716256	6.668564422262879e-75	PCC
31	T035 vs T035	0.26056839870667353	3.9217612799828116e-19	PCC
32	T036 vs T036	0.45740489179491806	5.716434301393063e-60	PCC
33	T037 vs T037	0.477331157047181	7.142537840720621e-66	PCC
34	T038 vs T038	0.5834030183397104	7.64932851530751e-105	PCC
35	T039 vs T039	0.4305961516524681	1.2769545556576809e-52	PCC
36	T040 vs T040	0.5480335538337014	2.8332509966156796e-90	PCC
37	T041 vs T041	0.37224495831574944	9.428010889381746e-39	PCC
38	T042 vs T042	0.3914353922483953	5.203764132209871e-43	PCC
39	T043 vs T043	0.3637802645606779	5.801089999577772e-37	PCC
40	T044 vs T044	0.4067646366702421	1.27695735875385e-46	PCC
41	T045 vs T045	0.49196433704756637	1.8338831743804256e-70	PCC
42	T046 vs T046	0.5174141005647996	5.357412199171564e-79	PCC
43	T047 vs T047	0.3626535449652627	9.94563743128426e-37	PCC
44	T048 vs T048	0.568973296296243	1.0993742945934603e-98	PCC
45	T049 vs T049	0.5230218750693743	5.613769800841235e-81	PCC
46	T050 vs T050	0.4081064755083513	6.040358720119917e-47	PCC
47	T051 vs T051	0.38871338497630703	2.1762640828960177e-42	PCC
48	T052 vs T052	0.43704878292300575	2.4946911666209883e-54	PCC
49	T054 vs T054	0.3471510694549869	1.3331876542004204e-33	PCC
50	T056 vs T056	0.4601423606570837	9.313005849603682e-61	PCC
51	T057 vs T057	0.46265637904616097	1.7339528412235543e-61	PCC
52	T058 vs T058	0.5254468969910953	7.613915290778713e-82	PCC
53	T059 vs T059	0.4268174278898714	1.2303335247554823e-51	PCC
54	T060 vs T060	0.47159947160235594	3.9090619487667667e-64	PCC
55	T061 vs T061	0.46189263847125395	2.8937905844976365e-61	PCC
56	T062 vs T062	0.380651502389078	1.3934982122176909e-40	PCC
57	T064 vs T064	0.6006892580083821	1.2259937084310001e-112	PCC
58	T065 vs T065	0.4472448136748521	4.168184924440025e-57	PCC
59	T066 vs T066	0.3165873155096483	6.230941753575106e-28	PCC
60	T067 vs T067	0.4444210813693084	2.50341730534888e-56	PCC
61	T068 vs T068	0.5140870764519653	7.693271091758961e-78	PCC
62	T069 vs T069	0.5653990091192628	3.3091387762367834e-97	PCC
63	T070 vs T070	0.5434031297098779	1.7097531430231152e-88	PCC
64	T071 vs T071	0.46678937799600045	1.0605184642854867e-62	PCC
65	T072 vs T072	0.3446627936570656	4.080848931195844e-33	PCC
66	T073 vs T073	0.5939224341911398	1.5716154898022747e-109	PCC
67	T074 vs T074	0.6075762554690886	7.049113294227406e-116	PCC
68	T076 vs T076	0.39993953954088446	5.45731835774528e-45	PCC
69	T077 vs T077	0.5810837873172687	7.83661427526074e-104	PCC
70	T078 vs T078	0.4916719578421407	2.276614143657581e-70	PCC
71	T079 vs T079	0.4029165212617924	1.0723269323982758e-45	PCC
72	T080 vs T080	0.5862981041799008	4.080681832864324e-106	PCC
73	T083 vs T083	0.5552482866016806	4.1845212680453296e-93	PCC
74	T086 vs T086	0.47730276358544715	7.286936255222171e-66	PCC
75	T087 vs T087	0.5207663046378995	3.548049512077111e-80	PCC
76	T088 vs T088	0.5585854150492896	1.9441308138579085e-94	PCC
77	T089 vs T089	0.5234263970751627	4.0272545142941697e-81	PCC
78	T090 vs T090	0.42248090318941095	1.5987966936730842e-50	PCC
79	T092 vs T092	0.5727882198777593	2.772675133057746e-100	PCC
80	T093 vs T093	0.4445111404886105	2.3649087447036225e-56	PCC
81	T094 vs T094	0.623998365856383	6.186636107913856e-124	PCC
82	T095 vs T095	0.41578476986352336	7.796472539228913e-49	PCC
83	T096 vs T096	0.521330692282167	2.239728470012862e-80	PCC
84	T097 vs T097	0.44362602407043145	4.134599928492677e-56	PCC
85	T098 vs T098	0.32256351853151555	5.44773562650996e-29	PCC
86	T099 vs T099	0.3830099995775128	4.177079578053855e-41	PCC
87	T100 vs T100	0.42933458832575294	2.729183504399499e-52	PCC
88	T101 vs T101	0.5740344492281336	8.245861661769733e-101	PCC
89	T102 vs T102	0.3865478734531627	6.728286470267695e-42	PCC
90	T103 vs T103	0.4721621430190997	2.6478463127673576e-64	PCC
91	T104 vs T104	0.48420925411356547	5.2952957625509145e-68	PCC
92	T105 vs T105	0.4073906468059478	9.009185174596188e-47	PCC
93	T106 vs T106	0.4974531345278209	3.042677789897952e-72	PCC
94	T108 vs T108	0.5810724102781624	7.926208896408134e-104	PCC
95	T109 vs T109	0.4242363427093352	5.687148152990579e-51	PCC
96	T110 vs T110	0.5032007741456846	3.838066424573629e-74	PCC
97	T112 vs T112	0.29794617731132456	8.790200910910322e-25	PCC
98	T114 vs T114	0.5964365204257922	1.1228427509422028e-110	PCC
99	T115 vs T115	0.6568700068928613	1.34809482082973e-141	PCC
100	T116 vs T116	0.42656599165672043	1.4290438248692063e-51	PCC
101	T117 vs T117	0.49620850742702	7.758132461853005e-72	PCC
102	T118 vs T118	0.5278583552687784	1.0275700222631483e-82	PCC
103	T119 vs T119	0.48804356484174016	3.275318453461566e-69	PCC
104	T120 vs T120	0.5420703697939084	5.499424628837618e-88	PCC
105	T121 vs T121	0.4670690309693137	8.766058944582289e-63	PCC
106	T122 vs T122	0.3799171999568732	2.0236523375864854e-40	PCC
107	T123 vs T123	0.5057979760386732	5.175813944203302e-75	PCC
108	T124 vs T124	0.42874215590447495	3.8945074864452265e-52	PCC
109	T125 vs T125	0.4836457647309352	7.947306447009906e-68	PCC
110	T126 vs T126	0.3830827737888313	4.0240127064719895e-41	PCC
111	T127 vs T127	0.5556791416140522	2.820992652313152e-93	PCC
112	T128 vs T128	0.5703627695069541	2.8937125416651962e-99	PCC
113	T129 vs T129	0.4907268482390848	4.573560863751681e-70	PCC
114	T130 vs T130	0.4595794141459473	1.354351790922931e-60	PCC
115	T131 vs T131	0.16541290282404078	1.9641901433298797e-08	PCC
116	T132 vs T132	0.37489142605048625	2.535254812263247e-39	PCC
117	T133 vs T133	0.4278370930786598	6.695264537532542e-52	PCC
118	T134 vs T134	0.6329635635873404	1.535757933603508e-128	PCC
119	T135 vs T135	0.3805051530307677	1.5011795672252462e-40	PCC
120	T136 vs T136	0.5624986860998445	5.0847213755586185e-96	PCC
121	T137 vs T137	0.4968629751177768	4.744759061805415e-72	PCC
122	T138 vs T138	0.5822783996316421	2.3694269162240515e-104	PCC
123	T139 vs T139	0.449845609331374	7.876178424965389e-58	PCC
124	T140 vs T140	0.47423242755669737	6.276107365187855e-65	PCC
125	T141 vs T141	0.47225431393892187	2.4839875311722508e-64	PCC
126	T142 vs T142	0.5435279965939915	1.5320731361911275e-88	PCC
127	T143 vs T143	0.4346641298793388	1.0788706054083511e-53	PCC
128	T144 vs T144	0.4770602527278072	8.644787185508232e-66	PCC
129	T145 vs T145	0.43333688944702237	2.4251025925894438e-53	PCC
130	T147 vs T147	0.5074534521763641	1.4302672807585257e-75	PCC
131	T148 vs T148	0.5724655094935698	3.7923653432755983e-100	PCC
132	T149 vs T149	0.3782107169426813	4.798268597086967e-40	PCC
133	T150 vs T150	0.49571331564205157	1.12466455705223e-71	PCC
134	T151 vs T151	0.5423969741939016	4.1322745064934147e-88	PCC
135	T152 vs T152	0.43187197680500056	5.904252821241774e-53	PCC
136	T153 vs T153	0.5257591759206377	5.879848081397941e-82	PCC
137	T154 vs T154	0.44954938222332097	9.529126246948032e-58	PCC
138	T155 vs T155	0.4155456126847129	8.94305324101104e-49	PCC
139	T156 vs T156	0.441313228772964	1.7661128811705325e-55	PCC
140	T157 vs T157	0.6143076391421919	4.010456971465342e-119	PCC
141	T158 vs T158	0.48777250072029316	3.992113746573992e-69	PCC
142	T159 vs T159	0.46261640912933805	1.7811152150484297e-61	PCC
143	T160 vs T160	0.4554655028777578	2.0468802792131687e-59	PCC
144	T161 vs T161	0.5537844554182246	1.590666886771874e-92	PCC
145	T162 vs T162	0.352205189216327	1.3317796112605453e-34	PCC
146	T164 vs T164	0.36836766354505246	6.317811420170964e-38	PCC
147	T165 vs T165	0.4268845749866625	1.1820857127658134e-51	PCC
148	T166 vs T166	0.5292456668036168	3.2227639978560412e-83	PCC
149	T167 vs T167	0.5230842094724588	5.333839386393305e-81	PCC
150	T168 vs T168	0.39639818705600227	3.7005296871864436e-44	PCC
151	T169 vs T169	0.4543307830412852	4.300912268772619e-59	PCC
152	T170 vs T170	0.4992721002030313	7.693874502447806e-73	PCC
153	T171 vs T171	0.5520003334763336	8.026395146371786e-92	PCC
154	T172 vs T172	0.4411379192614989	1.970690031447512e-55	PCC
155	T174 vs T174	0.44624917335201153	7.857998224543402e-57	PCC
156	T175 vs T175	0.3441937802498865	5.033129451911593e-33	PCC
157	T176 vs T176	0.42114467774330366	3.4971491371030734e-50	PCC
158	T178 vs T178	0.3574632398770817	1.1589944833776892e-35	PCC
159	T180 vs T180	0.5429602607581874	2.522244861939828e-88	PCC
