# Supplementary material for: Robust and interpretable prediction of gene markers and cell types from spatial transcriptomics data
Source: Nat Commun. 2026 Jan 16;17:1781. doi: 10.1038/s41467-026-68487-0 (PMC12917206; doi:10.1038/s41467-026-68487-0)
Supplement: Supplementary file 4 — Source Data [file 41467_2026_68487_MOESM4_ESM.zip › Source_Data/Fig2E_final_cor_matrix.csv]

	Method	SlideHEST	Slide	Gene	Pearson correlation	res	Pear_log_p	Spea_corr	Spea_log_p
0	conch_v1	SPA154	A1	ABCD3	0.2646794611351373	0.9206065959882214
1	conch_v1	SPA154	A1	AC005480.1	0.0265520667251488	0.9206065959882214
2	conch_v1	SPA154	A1	ACACA	0.041906141	0.9206065959882214
3	conch_v1	SPA154	A1	ADAM10	0.2013860417146208	0.9206065959882214
4	conch_v1	SPA154	A1	ADAMTS1	0.065676921	0.9206065959882214
5	conch_v1	SPA154	A1	ADAT2	0.2885106554360734	0.9206065959882214
6	conch_v1	SPA154	A1	ADD3	0.1604154002143705	0.9206065959882214
7	conch_v1	SPA154	A1	ADGRA2	-0.005205814	0.9206065959882214
8	conch_v1	SPA154	A1	ADGRG6	0.1847080632798579	0.9206065959882214
9	conch_v1	SPA154	A1	ADIRF	0.070580904	0.9206065959882214
10	conch_v1	SPA154	A1	ADK	0.0487345045328608	0.9206065959882214
11	conch_v1	SPA154	A1	ADSL	0.1209226452951538	0.9206065959882214
12	conch_v1	SPA154	A1	AGR2	0.1295244042337628	0.9206065959882214
13	conch_v1	SPA154	A1	AIG1	0.2686190097661788	0.9206065959882214
14	conch_v1	SPA154	A1	AKIRIN1	0.043912863	0.9206065959882214
15	conch_v1	SPA154	A1	ALDH3B2	-0.038374282	0.9206065959882214
16	conch_v1	SPA154	A1	ALDH7A1	0.1353549756801076	0.9206065959882214
17	conch_v1	SPA154	A1	ALG14	0.297141502	0.9206065959882214
18	conch_v1	SPA154	A1	ALOX15B	0.1219400779044223	0.9206065959882214
19	conch_v1	SPA154	A1	AMH	0.072531882	0.9206065959882214
20	conch_v1	SPA154	A1	AMZ2	0.03067318	0.9206065959882214
21	conch_v1	SPA154	A1	ANGPTL4	0.005174623	0.9206065959882214
22	conch_v1	SPA154	A1	ANK3	0.084127823	0.9206065959882214
23	conch_v1	SPA154	A1	ANO1	0.034129771	0.9206065959882214
24	conch_v1	SPA154	A1	ANTXR1	0.1042093697531383	0.9206065959882214
25	conch_v1	SPA154	A1	AP2B1	0.095534668	0.9206065959882214
26	conch_v1	SPA154	A1	APBA2	-0.005310493	0.9206065959882214
27	conch_v1	SPA154	A1	API5	0.086310071	0.9206065959882214
28	conch_v1	SPA154	A1	APOD	0.2671763714516531	0.9206065959882214
29	conch_v1	SPA154	A1	APOL1	0.1322351629703843	0.9206065959882214
30	conch_v1	SPA154	A1	APOL2	-0.067193357	0.9206065959882214
31	conch_v1	SPA154	A1	APOL3	-0.006440035	0.9206065959882214
32	conch_v1	SPA154	A1	APOL6	0.064258842	0.9206065959882214
33	conch_v1	SPA154	A1	ARFGEF3	0.2850392335394933	0.9206065959882214
34	conch_v1	SPA154	A1	ARHGAP12	0.1076121201930201	0.9206065959882214
35	conch_v1	SPA154	A1	ARHGAP29	0.2740386703908897	0.9206065959882214
36	conch_v1	SPA154	A1	ARID4B	0.1865170276783487	0.9206065959882214
37	conch_v1	SPA154	A1	ARL1	0.070968352	0.9206065959882214
38	conch_v1	SPA154	A1	ARL3	0.002381671	0.9206065959882214
39	conch_v1	SPA154	A1	ARPP19	0.1128139090340019	0.9206065959882214
40	conch_v1	SPA154	A1	ARSG	0.1146734323359483	0.9206065959882214
41	conch_v1	SPA154	A1	ASAP1	0.00823931	0.9206065959882214
42	conch_v1	SPA154	A1	ASAP2	0.091389656	0.9206065959882214
43	conch_v1	SPA154	A1	ASH2L	0.05279066	0.9206065959882214
44	conch_v1	SPA154	A1	ASNSD1	0.056157439	0.9206065959882214
45	conch_v1	SPA154	A1	ATAD2	0.045185199	0.9206065959882214
46	conch_v1	SPA154	A1	ATF3	-0.009498096	0.9206065959882214
47	conch_v1	SPA154	A1	ATG3	0.1033370803153949	0.9206065959882214
48	conch_v1	SPA154	A1	ATP1B1	0.1153749559958425	0.9206065959882214
49	conch_v1	SPA154	A1	ATP2B1	0.001350787	0.9206065959882214
50	conch_v1	SPA154	A1	ATP5C1	0.090767491	0.9206065959882214
51	conch_v1	SPA154	A1	ATP5F1	0.078593465	0.9206065959882214
52	conch_v1	SPA154	A1	ATP6V1H	0.1308639554324207	0.9206065959882214
53	conch_v1	SPA154	A1	B9D1	0.0137773403985273	0.9206065959882214
54	conch_v1	SPA154	A1	BAMBI	0.27431597	0.9206065959882214
55	conch_v1	SPA154	A1	BAZ1A	0.1251405567314764	0.9206065959882214
56	conch_v1	SPA154	A1	BAZ1B	-0.017197568	0.9206065959882214
57	conch_v1	SPA154	A1	BCAM	0.049127939	0.9206065959882214
58	conch_v1	SPA154	A1	BCAR3	0.1998112139765593	0.9206065959882214
59	conch_v1	SPA154	A1	BCL2L12	0.066311179	0.9206065959882214
60	conch_v1	SPA154	A1	BECN1	0.1448163475640247	0.9206065959882214
61	conch_v1	SPA154	A1	BEX3	0.1543265010457709	0.9206065959882214
62	conch_v1	SPA154	A1	BIRC3	0.053598376	0.9206065959882214
63	conch_v1	SPA154	A1	BMP7	0.032780021	0.9206065959882214
64	conch_v1	SPA154	A1	BOLA3	0.0177710959810821	0.9206065959882214
65	conch_v1	SPA154	A1	BRF2	0.0419725229363726	0.9206065959882214
66	conch_v1	SPA154	A1	BRIX1	0.1110180240381505	0.9206065959882214
67	conch_v1	SPA154	A1	C17orf96	0.293457791	0.9206065959882214
68	conch_v1	SPA154	A1	C19orf66	0.0287473506098565	0.9206065959882214
69	conch_v1	SPA154	A1	C1orf123	0.043377128	0.9206065959882214
70	conch_v1	SPA154	A1	C1orf21	0.002228667	0.9206065959882214
71	conch_v1	SPA154	A1	C1QTNF6	-0.042950948	0.9206065959882214
72	conch_v1	SPA154	A1	C2CD4A	0.078494545	0.9206065959882214
73	conch_v1	SPA154	A1	C6orf48	0.0112267465800584	0.9206065959882214
74	conch_v1	SPA154	A1	C8orf4	0.1174839919126229	0.9206065959882214
75	conch_v1	SPA154	A1	C8orf59	0.2322410040357804	0.9206065959882214
76	conch_v1	SPA154	A1	CACNG4	0.1193690233392991	0.9206065959882214
77	conch_v1	SPA154	A1	CACYBP	0.2405642639270643	0.9206065959882214
78	conch_v1	SPA154	A1	CALM2	0.3414067695497642	0.9206065959882214
79	conch_v1	SPA154	A1	CAMK2N1	0.1509276332522394	0.9206065959882214
80	conch_v1	SPA154	A1	CANT1	0.1173815065545119	0.9206065959882214
81	conch_v1	SPA154	A1	CAP1	0.072988747	0.9206065959882214
82	conch_v1	SPA154	A1	CAPRIN1	0.029605764244114	0.9206065959882214
83	conch_v1	SPA154	A1	CAPS	-0.068009676	0.9206065959882214
84	conch_v1	SPA154	A1	CASC3	0.067588846	0.9206065959882214
85	conch_v1	SPA154	A1	CASP4	0.1347330826348168	0.9206065959882214
86	conch_v1	SPA154	A1	CBFB	0.044713781	0.9206065959882214
87	conch_v1	SPA154	A1	CBX1	0.071033213	0.9206065959882214
88	conch_v1	SPA154	A1	CCDC109B	-0.009883467	0.9206065959882214
89	conch_v1	SPA154	A1	CCDC18	0.090102136	0.9206065959882214
90	conch_v1	SPA154	A1	CCDC47	0.2251424897858765	0.9206065959882214
91	conch_v1	SPA154	A1	CCDC53	0.0185343643023749	0.9206065959882214
92	conch_v1	SPA154	A1	CCL2	0.1872776588619366	0.9206065959882214
93	conch_v1	SPA154	A1	CCL21	0.077338281	0.9206065959882214
94	conch_v1	SPA154	A1	CCNB1	0.0494489199896309	0.9206065959882214
95	conch_v1	SPA154	A1	CCNB2	0.094720518	0.9206065959882214
96	conch_v1	SPA154	A1	CCND1	0.179138640160303	0.9206065959882214
97	conch_v1	SPA154	A1	CCNE1	-0.006540643	0.9206065959882214
98	conch_v1	SPA154	A1	CCNH	0.0201928869684295	0.9206065959882214
99	conch_v1	SPA154	A1	CCR7	0.009655825	0.9206065959882214
100	conch_v1	SPA154	A1	CCT8	0.1669332036916992	0.9206065959882214
101	conch_v1	SPA154	A1	CD24	0.4414206416265973	0.9206065959882214
102	conch_v1	SPA154	A1	CD36	0.1532423754618362	0.9206065959882214
103	conch_v1	SPA154	A1	CD3D	0.065629983	0.9206065959882214
104	conch_v1	SPA154	A1	CD53	-0.007279639	0.9206065959882214
105	conch_v1	SPA154	A1	CDC20	0.113818077664024	0.9206065959882214
106	conch_v1	SPA154	A1	CDC6	0.1370300567212004	0.9206065959882214
107	conch_v1	SPA154	A1	CDC7	0.095338848	0.9206065959882214
108	conch_v1	SPA154	A1	CDH1	0.1497673678612663	0.9206065959882214
109	conch_v1	SPA154	A1	CDK1	0.1255758324370316	0.9206065959882214
110	conch_v1	SPA154	A1	CEBPD	0.1308028051050217	0.9206065959882214
111	conch_v1	SPA154	A1	CEBPZ	0.063732053	0.9206065959882214
112	conch_v1	SPA154	A1	CENPF	0.077361112	0.9206065959882214
113	conch_v1	SPA154	A1	CENPW	0.1519093682661829	0.9206065959882214
114	conch_v1	SPA154	A1	CEP95	0.1319218923807283	0.9206065959882214
115	conch_v1	SPA154	A1	CFDP1	0.070491298	0.9206065959882214
116	conch_v1	SPA154	A1	CHCHD6	0.08340708	0.9206065959882214
117	conch_v1	SPA154	A1	CHEK2	0.090633757	0.9206065959882214
118	conch_v1	SPA154	A1	CHML	0.032923063	0.9206065959882214
119	conch_v1	SPA154	A1	CHPT1	0.005141949	0.9206065959882214
120	conch_v1	SPA154	A1	CILP	0.1014262504787183	0.9206065959882214
121	conch_v1	SPA154	A1	CILP2	-0.006463433	0.9206065959882214
122	conch_v1	SPA154	A1	CITED2	0.1925850731007284	0.9206065959882214
123	conch_v1	SPA154	A1	CKS1B	0.056457003	0.9206065959882214
124	conch_v1	SPA154	A1	CLTC	0.2726804882271988	0.9206065959882214
125	conch_v1	SPA154	A1	CMBL	0.0573542841760604	0.9206065959882214
126	conch_v1	SPA154	A1	CMPK1	0.075710417	0.9206065959882214
127	conch_v1	SPA154	A1	CMSS1	0.026720149592172	0.9206065959882214
128	conch_v1	SPA154	A1	CMTM3	0.072980777	0.9206065959882214
129	conch_v1	SPA154	A1	CNIH4	0.1452428632667123	0.9206065959882214
130	conch_v1	SPA154	A1	CNN3	0.209173164994616	0.9206065959882214
131	conch_v1	SPA154	A1	CNTD1	0.1199466293951216	0.9206065959882214
132	conch_v1	SPA154	A1	COA5	0.1076806155521167	0.9206065959882214
133	conch_v1	SPA154	A1	COL10A1	-0.031948861	0.9206065959882214
134	conch_v1	SPA154	A1	COL12A1	0.086835883	0.9206065959882214
135	conch_v1	SPA154	A1	COL1A2	0.3044551655678955	0.9206065959882214
136	conch_v1	SPA154	A1	COL3A1	0.2380389343468652	0.9206065959882214
137	conch_v1	SPA154	A1	COL5A2	0.1069964373927029	0.9206065959882214
138	conch_v1	SPA154	A1	COL8A1	0.1206313502253072	0.9206065959882214
139	conch_v1	SPA154	A1	COMMD1	0.1089301099384008	0.9206065959882214
140	conch_v1	SPA154	A1	COMMD6	0.2399989624201279	0.9206065959882214
141	conch_v1	SPA154	A1	COMP	0.1163744581636745	0.9206065959882214
142	conch_v1	SPA154	A1	COQ6	0.065915355	0.9206065959882214
143	conch_v1	SPA154	A1	COX11	0.2127300645791383	0.9206065959882214
144	conch_v1	SPA154	A1	COX17	0.2336338291770449	0.9206065959882214
145	conch_v1	SPA154	A1	CP	-0.002710382	0.9206065959882214
146	conch_v1	SPA154	A1	CPD	0.4546966076358612	0.9206065959882214
147	conch_v1	SPA154	A1	CPNE3	0.189700167	0.9206065959882214
148	conch_v1	SPA154	A1	CRABP2	0.107198273042414	0.9206065959882214
149	conch_v1	SPA154	A1	CREB3L4	0.3124769644765978	0.9206065959882214
150	conch_v1	SPA154	A1	CST6	-0.05242215	0.9206065959882214
151	conch_v1	SPA154	A1	CTPS1	0.0537219515938372	0.9206065959882214
152	conch_v1	SPA154	A1	CTSK	-0.008108909	0.9206065959882214
153	conch_v1	SPA154	A1	CTSS	0.2932773605170386	0.9206065959882214
154	conch_v1	SPA154	A1	CTTN	0.2980948674037325	0.9206065959882214
155	conch_v1	SPA154	A1	CUEDC1	0.087901307	0.9206065959882214
156	conch_v1	SPA154	A1	CWC25	0.1431090990271185	0.9206065959882214
157	conch_v1	SPA154	A1	CX3CL1	0.1518956349634924	0.9206065959882214
158	conch_v1	SPA154	A1	CXADR	0.043231566	0.9206065959882214
159	conch_v1	SPA154	A1	CXCL10	0.1874917886105985	0.9206065959882214
160	conch_v1	SPA154	A1	CXCL13	0.018627571	0.9206065959882214
161	conch_v1	SPA154	A1	CXCL14	0.05976959	0.9206065959882214
162	conch_v1	SPA154	A1	CXCL9	0.1883228206737295	0.9206065959882214
163	conch_v1	SPA154	A1	CXCR4	-0.0068915	0.9206065959882214
164	conch_v1	SPA154	A1	CXXC5	0.1563442647108022	0.9206065959882214
165	conch_v1	SPA154	A1	CYBB	0.057940947	0.9206065959882214
166	conch_v1	SPA154	A1	DCAF10	0.048120831	0.9206065959882214
167	conch_v1	SPA154	A1	DCAF7	0.07672376	0.9206065959882214
168	conch_v1	SPA154	A1	DCLK1	0.068666355	0.9206065959882214
169	conch_v1	SPA154	A1	DCN	0.3120832380138593	0.9206065959882214
170	conch_v1	SPA154	A1	DDHD2	-0.031341066	0.9206065959882214
171	conch_v1	SPA154	A1	DDX1	0.1424245921077165	0.9206065959882214
172	conch_v1	SPA154	A1	DDX42	0.076035296	0.9206065959882214
173	conch_v1	SPA154	A1	DDX5	0.3675216250335109	0.9206065959882214
174	conch_v1	SPA154	A1	DDX52	0.1578180664650091	0.9206065959882214
175	conch_v1	SPA154	A1	DHRS7	0.063862753	0.9206065959882214
176	conch_v1	SPA154	A1	DHX16	0.1280673096913062	0.9206065959882214
177	conch_v1	SPA154	A1	DKK3	-0.033529098	0.9206065959882214
178	conch_v1	SPA154	A1	DLG5	0.072602537	0.9206065959882214
179	conch_v1	SPA154	A1	DNAJC15	0.1999909760102285	0.9206065959882214
180	conch_v1	SPA154	A1	DNAJC19	0.1536179427648752	0.9206065959882214
181	conch_v1	SPA154	A1	DNAJC21	0.1069320351327934	0.9206065959882214
182	conch_v1	SPA154	A1	DNMT1	0.057823093	0.9206065959882214
183	conch_v1	SPA154	A1	DNTTIP2	0.3887423187513227	0.9206065959882214
184	conch_v1	SPA154	A1	DR1	0.4355235069958658	0.9206065959882214
185	conch_v1	SPA154	A1	DROSHA	0.0240490491728932	0.9206065959882214
186	conch_v1	SPA154	A1	DTX3L	-0.058353469	0.9206065959882214
187	conch_v1	SPA154	A1	DUSP5	0.1929684625056314	0.9206065959882214
188	conch_v1	SPA154	A1	DUSP6	0.1352307707228875	0.9206065959882214
189	conch_v1	SPA154	A1	E2F5	0.1857577136585644	0.9206065959882214
190	conch_v1	SPA154	A1	EBNA1BP2	0.3229067661264374	0.9206065959882214
191	conch_v1	SPA154	A1	ECI2	-0.01829245	0.9206065959882214
192	conch_v1	SPA154	A1	ECT2	0.082714424	0.9206065959882214
193	conch_v1	SPA154	A1	EEA1	0.1406973904180437	0.9206065959882214
194	conch_v1	SPA154	A1	EEF1A2	0.056777224	0.9206065959882214
195	conch_v1	SPA154	A1	EFHD1	-0.00199869	0.9206065959882214
196	conch_v1	SPA154	A1	EFNA3	0.1190729383325233	0.9206065959882214
197	conch_v1	SPA154	A1	EIF2AK2	0.058721466	0.9206065959882214
198	conch_v1	SPA154	A1	EIF2B3	-0.027175858	0.9206065959882214
199	conch_v1	SPA154	A1	EIF3E	0.1048605397825354	0.9206065959882214
200	conch_v1	SPA154	A1	EIF4EBP1	0.081959049	0.9206065959882214
201	conch_v1	SPA154	A1	EIF5B	0.082611763	0.9206065959882214
202	conch_v1	SPA154	A1	ELMOD2	0.1118025088955036	0.9206065959882214
203	conch_v1	SPA154	A1	EMC4	0.1829280735233983	0.9206065959882214
204	conch_v1	SPA154	A1	EME1	0.064939315	0.9206065959882214
205	conch_v1	SPA154	A1	ENPP1	0.1382086621109454	0.9206065959882214
206	conch_v1	SPA154	A1	ENY2	0.2112081545580166	0.9206065959882214
207	conch_v1	SPA154	A1	EPAS1	-0.052285265	0.9206065959882214
208	conch_v1	SPA154	A1	EPCAM	0.3716567329857999	0.9206065959882214
209	conch_v1	SPA154	A1	EPPK1	0.1030639724567228	0.9206065959882214
210	conch_v1	SPA154	A1	ERLIN2	0.070660782	0.9206065959882214
211	conch_v1	SPA154	A1	ERP44	0.007537067	0.9206065959882214
212	conch_v1	SPA154	A1	EXOSC1	0.1784809134297198	0.9206065959882214
213	conch_v1	SPA154	A1	EXOSC7	0.1041325530696149	0.9206065959882214
214	conch_v1	SPA154	A1	EXOSC9	-0.0151788	0.9206065959882214
215	conch_v1	SPA154	A1	EZH2	0.071475164	0.9206065959882214
216	conch_v1	SPA154	A1	FADD	0.06634072	0.9206065959882214
217	conch_v1	SPA154	A1	FAIM2	0.07010337	0.9206065959882214
218	conch_v1	SPA154	A1	FAM107B	-0.023807734	0.9206065959882214
219	conch_v1	SPA154	A1	FAM117A	0.039526264	0.9206065959882214
220	conch_v1	SPA154	A1	FAM204A	0.0376341985172946	0.9206065959882214
221	conch_v1	SPA154	A1	FAM207A	-0.030123182	0.9206065959882214
222	conch_v1	SPA154	A1	FAM84B	0.2647807275906748	0.9206065959882214
223	conch_v1	SPA154	A1	FAM96A	0.066792736	0.9206065959882214
224	conch_v1	SPA154	A1	FAP	0.085843851	0.9206065959882214
225	conch_v1	SPA154	A1	FARP1	0.073154556	0.9206065959882214
226	conch_v1	SPA154	A1	FASTKD2	0.2478457686358135	0.9206065959882214
227	conch_v1	SPA154	A1	FBP1	0.002101948	0.9206065959882214
228	conch_v1	SPA154	A1	FBXO32	0.1193197038322008	0.9206065959882214
229	conch_v1	SPA154	A1	FBXW7	0.036702267	0.9206065959882214
230	conch_v1	SPA154	A1	FEN1	0.0294159604493254	0.9206065959882214
231	conch_v1	SPA154	A1	FGFR1	0.0586908726427789	0.9206065959882214
232	conch_v1	SPA154	A1	FGFR4	0.079446203	0.9206065959882214
233	conch_v1	SPA154	A1	FHL2	-0.002181631	0.9206065959882214
234	conch_v1	SPA154	A1	FN1	0.350634354	0.9206065959882214
235	conch_v1	SPA154	A1	FNBP1L	0.3991417932024784	0.9206065959882214
236	conch_v1	SPA154	A1	FNDC1	-0.00029484	0.9206065959882214
237	conch_v1	SPA154	A1	FOS	0.1666290821797934	0.9206065959882214
238	conch_v1	SPA154	A1	FOSB	0.000961192	0.9206065959882214
239	conch_v1	SPA154	A1	FOXH1	0.085829797	0.9206065959882214
240	conch_v1	SPA154	A1	FRA10AC1	0.09209844	0.9206065959882214
241	conch_v1	SPA154	A1	FSTL1	0.082620014	0.9206065959882214
242	conch_v1	SPA154	A1	FUCA2	0.4077034121662954	0.9206065959882214
243	conch_v1	SPA154	A1	FUT8	0.005099145	0.9206065959882214
244	conch_v1	SPA154	A1	FXYD3	0.1042371148073989	0.9206065959882214
245	conch_v1	SPA154	A1	FYB	0.06669267	0.9206065959882214
246	conch_v1	SPA154	A1	GAR1	0.1528588812412004	0.9206065959882214
247	conch_v1	SPA154	A1	GATA3	-0.006537192	0.9206065959882214
248	conch_v1	SPA154	A1	GBP1	0.161755488	0.9206065959882214
249	conch_v1	SPA154	A1	GBP2	0.0332872382477614	0.9206065959882214
250	conch_v1	SPA154	A1	GBP3	0.001943307	0.9206065959882214
251	conch_v1	SPA154	A1	GBP5	0.1859403395776466	0.9206065959882214
252	conch_v1	SPA154	A1	GCC2	0.1138493514369806	0.9206065959882214
253	conch_v1	SPA154	A1	GCLM	0.2184055121607964	0.9206065959882214
254	conch_v1	SPA154	A1	GCNT1	0.0146532819785109	0.9206065959882214
255	conch_v1	SPA154	A1	GDF9	0.2065680102100094	0.9206065959882214
256	conch_v1	SPA154	A1	GGH	0.0131991703930672	0.9206065959882214
257	conch_v1	SPA154	A1	GGNBP2	0.1221328704352943	0.9206065959882214
258	conch_v1	SPA154	A1	GHITM	0.1492476688812189	0.9206065959882214
259	conch_v1	SPA154	A1	GLCCI1	0.009299572	0.9206065959882214
260	conch_v1	SPA154	A1	GLI4	0.1323418137913725	0.9206065959882214
261	conch_v1	SPA154	A1	GLMN	0.094234624	0.9206065959882214
262	conch_v1	SPA154	A1	GLRX3	0.080618552	0.9206065959882214
263	conch_v1	SPA154	A1	GMFG	0.1411138763797983	0.9206065959882214
264	conch_v1	SPA154	A1	GNG12	0.068041539	0.9206065959882214
265	conch_v1	SPA154	A1	GNG5	0.044545195	0.9206065959882214
266	conch_v1	SPA154	A1	GNL2	0.081737783	0.9206065959882214
267	conch_v1	SPA154	A1	GNL3	0.1451911776510339	0.9206065959882214
268	conch_v1	SPA154	A1	GOSR1	0.2012672008555793	0.9206065959882214
269	conch_v1	SPA154	A1	GPBP1L1	0.1314426122040447	0.9206065959882214
270	conch_v1	SPA154	A1	GPCPD1	-0.013287615	0.9206065959882214
271	conch_v1	SPA154	A1	GPNMB	0.1825693458266936	0.9206065959882214
272	conch_v1	SPA154	A1	GPRC5A	0.1605234729657822	0.9206065959882214
273	conch_v1	SPA154	A1	GSTM3	0.0103261333179515	0.9206065959882214
274	conch_v1	SPA154	A1	GTF2A2	0.063860269	0.9206065959882214
275	conch_v1	SPA154	A1	GTF3C6	0.076202529	0.9206065959882214
276	conch_v1	SPA154	A1	H2AFV	0.0270386009964225	0.9206065959882214
277	conch_v1	SPA154	A1	H2AFY2	0.082768141	0.9206065959882214
278	conch_v1	SPA154	A1	H2AFZ	0.2813392745927222	0.9206065959882214
279	conch_v1	SPA154	A1	HDAC2	0.1270819445078251	0.9206065959882214
280	conch_v1	SPA154	A1	HDDC2	0.2304709344937074	0.9206065959882214
281	conch_v1	SPA154	A1	HEBP2	0.074907659	0.9206065959882214
282	conch_v1	SPA154	A1	HECA	0.1855456640804662	0.9206065959882214
283	conch_v1	SPA154	A1	HELZ	-0.022096314	0.9206065959882214
284	conch_v1	SPA154	A1	HELZ2	0.032123997	0.9206065959882214
285	conch_v1	SPA154	A1	HERC4	-0.001843634	0.9206065959882214
286	conch_v1	SPA154	A1	HIBCH	0.090735831	0.9206065959882214
287	conch_v1	SPA154	A1	HIGD1A	0.1452473469807619	0.9206065959882214
288	conch_v1	SPA154	A1	HIST1H1C	0.063691445	0.9206065959882214
289	conch_v1	SPA154	A1	HIST1H2BD	0.0288513661478397	0.9206065959882214
290	conch_v1	SPA154	A1	HIVEP2	0.1940641865589289	0.9206065959882214
291	conch_v1	SPA154	A1	HLA-DPA1	0.2229786688348555	0.9206065959882214
292	conch_v1	SPA154	A1	HLA-DQA1	0.0583083100790314	0.9206065959882214
293	conch_v1	SPA154	A1	HLA-F	0.034644802	0.9206065959882214
294	conch_v1	SPA154	A1	HMGB1	0.1708360665942795	0.9206065959882214
295	conch_v1	SPA154	A1	HMGB2	0.052449899	0.9206065959882214
296	conch_v1	SPA154	A1	HNRNPLL	0.038693466	0.9206065959882214
297	conch_v1	SPA154	A1	HOOK3	-0.017697875	0.9206065959882214
298	conch_v1	SPA154	A1	HOXB2	0.056432404	0.9206065959882214
299	conch_v1	SPA154	A1	HPS3	0.1025320698798745	0.9206065959882214
300	conch_v1	SPA154	A1	HS6ST1	0.06678836	0.9206065959882214
301	conch_v1	SPA154	A1	HSD17B1	1.6690686875158074e-05	0.9206065959882214
302	conch_v1	SPA154	A1	HSD17B4	0.090898185	0.9206065959882214
303	conch_v1	SPA154	A1	HSF2	0.1675605979481637	0.9206065959882214
304	conch_v1	SPA154	A1	HSPA14	0.094198386	0.9206065959882214
305	conch_v1	SPA154	A1	HSPA1A	0.003339867	0.9206065959882214
306	conch_v1	SPA154	A1	HSPB11	0.037879536	0.9206065959882214
307	conch_v1	SPA154	A1	IARS2	0.2056220175264165	0.9206065959882214
308	conch_v1	SPA154	A1	ID2	0.2127557404574671	0.9206065959882214
309	conch_v1	SPA154	A1	IDH1	0.3074229597596773	0.9206065959882214
310	conch_v1	SPA154	A1	IFI16	0.0115217504920796	0.9206065959882214
311	conch_v1	SPA154	A1	IFI27L2	0.04688009	0.9206065959882214
312	conch_v1	SPA154	A1	IFI44	0.083236452	0.9206065959882214
313	conch_v1	SPA154	A1	IFI44L	0.1580496202210827	0.9206065959882214
314	conch_v1	SPA154	A1	IFI6	0.060593032	0.9206065959882214
315	conch_v1	SPA154	A1	IFIT3	0.1304205389624341	0.9206065959882214
316	conch_v1	SPA154	A1	IFITM2	0.1818068985968235	0.9206065959882214
317	conch_v1	SPA154	A1	IGHG4	-0.185803291	0.9206065959882214
318	conch_v1	SPA154	A1	IL1RN	0.0146462047136949	0.9206065959882214
319	conch_v1	SPA154	A1	IL6ST	0.063668947	0.9206065959882214
320	conch_v1	SPA154	A1	INTS8	0.1795688329188799	0.9206065959882214
321	conch_v1	SPA154	A1	ISG15	-0.009218257	0.9206065959882214
322	conch_v1	SPA154	A1	ISG20	0.093346515	0.9206065959882214
323	conch_v1	SPA154	A1	ITGA11	-0.002103534	0.9206065959882214
324	conch_v1	SPA154	A1	ITGA6	0.1152488913638423	0.9206065959882214
325	conch_v1	SPA154	A1	ITGAE	0.070989547	0.9206065959882214
326	conch_v1	SPA154	A1	ITGB6	0.054165499	0.9206065959882214
327	conch_v1	SPA154	A1	ITM2A	0.009478076	0.9206065959882214
328	conch_v1	SPA154	A1	ITPR2	0.036348931	0.9206065959882214
329	conch_v1	SPA154	A1	IWS1	0.068650172	0.9206065959882214
330	conch_v1	SPA154	A1	JAK1	-0.001744578	0.9206065959882214
331	conch_v1	SPA154	A1	JCHAIN	0.1701411775171533	0.9206065959882214
332	conch_v1	SPA154	A1	JSRP1	0.004734119	0.9206065959882214
333	conch_v1	SPA154	A1	JUND	0.2041833912636781	0.9206065959882214
334	conch_v1	SPA154	A1	KCTD3	0.1197266140001471	0.9206065959882214
335	conch_v1	SPA154	A1	KDM4A	0.1391380156050217	0.9206065959882214
336	conch_v1	SPA154	A1	KIAA0100	0.2333301525707372	0.9206065959882214
337	conch_v1	SPA154	A1	KIAA0101	0.0537446851722717	0.9206065959882214
338	conch_v1	SPA154	A1	KIAA0368	0.09457346	0.9206065959882214
339	conch_v1	SPA154	A1	KIF13B	0.008521563	0.9206065959882214
340	conch_v1	SPA154	A1	KLHDC2	0.1610825412091246	0.9206065959882214
341	conch_v1	SPA154	A1	KPNA2	-0.041065631	0.9206065959882214
342	conch_v1	SPA154	A1	KRT15	-0.058654292	0.9206065959882214
343	conch_v1	SPA154	A1	KRT17	0.3358171285900324	0.9206065959882214
344	conch_v1	SPA154	A1	KRT81	0.3220391368927428	0.9206065959882214
345	conch_v1	SPA154	A1	KRT86	-0.06421427	0.9206065959882214
346	conch_v1	SPA154	A1	KYNU	0.0164324577334485	0.9206065959882214
347	conch_v1	SPA154	A1	LAMA5	0.0472535764079914	0.9206065959882214
348	conch_v1	SPA154	A1	LAMC1	0.0547845233367557	0.9206065959882214
349	conch_v1	SPA154	A1	LAP3	0.154241545007808	0.9206065959882214
350	conch_v1	SPA154	A1	LASP1	0.1242950882818386	0.9206065959882214
351	conch_v1	SPA154	A1	LDHB	0.3365002901775045	0.9206065959882214
352	conch_v1	SPA154	A1	LDLR	0.1336318665067513	0.9206065959882214
353	conch_v1	SPA154	A1	LDLRAP1	0.2453784125455221	0.9206065959882214
354	conch_v1	SPA154	A1	LEO1	0.089945318	0.9206065959882214
355	conch_v1	SPA154	A1	LEPROT	-0.062047164	0.9206065959882214
356	conch_v1	SPA154	A1	LFNG	0.039120187	0.9206065959882214
357	conch_v1	SPA154	A1	LIMS1	-0.062996782	0.9206065959882214
358	conch_v1	SPA154	A1	LINC00116	-0.00414401	0.9206065959882214
359	conch_v1	SPA154	A1	LINC00672	0.1607518953650227	0.9206065959882214
360	conch_v1	SPA154	A1	LINC01420	0.1303264574125018	0.9206065959882214
361	conch_v1	SPA154	A1	LMNB1	0.096431633	0.9206065959882214
362	conch_v1	SPA154	A1	LMO4	0.1734570593181775	0.9206065959882214
363	conch_v1	SPA154	A1	LRRC1	0.00743541	0.9206065959882214
364	conch_v1	SPA154	A1	LRRC24	-0.001253659	0.9206065959882214
365	conch_v1	SPA154	A1	LRRC41	0.0103548170590447	0.9206065959882214
366	conch_v1	SPA154	A1	LRRC8B	0.162483253	0.9206065959882214
367	conch_v1	SPA154	A1	LRRC8D	0.161837529	0.9206065959882214
368	conch_v1	SPA154	A1	LSM1	0.1116124980831893	0.9206065959882214
369	conch_v1	SPA154	A1	LSM3	0.1175343557597137	0.9206065959882214
370	conch_v1	SPA154	A1	LTF	-0.05434756	0.9206065959882214
371	conch_v1	SPA154	A1	LTV1	0.2351595134472434	0.9206065959882214
372	conch_v1	SPA154	A1	LUM	0.2281978811630187	0.9206065959882214
373	conch_v1	SPA154	A1	LYPD3	0.039822055	0.9206065959882214
374	conch_v1	SPA154	A1	LYPLAL1	0.1303897393189666	0.9206065959882214
375	conch_v1	SPA154	A1	LYZ	0.1751687633910744	0.9206065959882214
376	conch_v1	SPA154	A1	MAGEF1	0.048948003	0.9206065959882214
377	conch_v1	SPA154	A1	MAGOH	0.097156612	0.9206065959882214
378	conch_v1	SPA154	A1	MAGOHB	0.082388168	0.9206065959882214
379	conch_v1	SPA154	A1	MAN1A1	0.037575989	0.9206065959882214
380	conch_v1	SPA154	A1	MAP4K1	0.06793453	0.9206065959882214
381	conch_v1	SPA154	A1	MAP7	0.2481010432334422	0.9206065959882214
382	conch_v1	SPA154	A1	MAPKAPK5	0.047523253	0.9206065959882214
383	conch_v1	SPA154	A1	MCCC1	0.1139662882108011	0.9206065959882214
384	conch_v1	SPA154	A1	MCF2L	0.031557757	0.9206065959882214
385	conch_v1	SPA154	A1	MCUR1	0.070775925	0.9206065959882214
386	conch_v1	SPA154	A1	MDFI	0.125720473	0.9206065959882214
387	conch_v1	SPA154	A1	MED1	0.2602304170467717	0.9206065959882214
388	conch_v1	SPA154	A1	MED23	0.2326100086436261	0.9206065959882214
389	conch_v1	SPA154	A1	MESDC1	0.049132689	0.9206065959882214
390	conch_v1	SPA154	A1	MEST	0.1392173895871583	0.9206065959882214
391	conch_v1	SPA154	A1	METTL7A	0.0103940099160653	0.9206065959882214
392	conch_v1	SPA154	A1	MFSD2A	0.104140611806987	0.9206065959882214
393	conch_v1	SPA154	A1	MGAT4A	0.1429941778807673	0.9206065959882214
394	conch_v1	SPA154	A1	MGP	0.129485384422446	0.9206065959882214
395	conch_v1	SPA154	A1	MIS18A	0.0234406072683062	0.9206065959882214
396	conch_v1	SPA154	A1	MLLT6	0.4029701150846486	0.9206065959882214
397	conch_v1	SPA154	A1	MMP1	0.069872556	0.9206065959882214
398	conch_v1	SPA154	A1	MMP11	0.1115464776613006	0.9206065959882214
399	conch_v1	SPA154	A1	MPC2	0.068374886	0.9206065959882214
400	conch_v1	SPA154	A1	MPEG1	0.051523097	0.9206065959882214
401	conch_v1	SPA154	A1	MPHOSPH10	0.1394000138380924	0.9206065959882214
402	conch_v1	SPA154	A1	MRPL13	0.08249575	0.9206065959882214
403	conch_v1	SPA154	A1	MRPL18	0.032566811	0.9206065959882214
404	conch_v1	SPA154	A1	MRPL19	0.1290743060553816	0.9206065959882214
405	conch_v1	SPA154	A1	MRPL21	0.1246196703776673	0.9206065959882214
406	conch_v1	SPA154	A1	MRPL33	0.0238810994187535	0.9206065959882214
407	conch_v1	SPA154	A1	MRPL45	0.2024414840656198	0.9206065959882214
408	conch_v1	SPA154	A1	MRPS18C	0.097576749	0.9206065959882214
409	conch_v1	SPA154	A1	MRPS22	0.1579705036665549	0.9206065959882214
410	conch_v1	SPA154	A1	MRPS31	0.09657347	0.9206065959882214
411	conch_v1	SPA154	A1	MRPS9	0.081523357	0.9206065959882214
412	conch_v1	SPA154	A1	MS4A7	0.1991771692056357	0.9206065959882214
413	conch_v1	SPA154	A1	MSH2	0.1296298845008593	0.9206065959882214
414	conch_v1	SPA154	A1	MTCH2	0.1531938693661064	0.9206065959882214
415	conch_v1	SPA154	A1	MTF2	0.2444670571817663	0.9206065959882214
416	conch_v1	SPA154	A1	MTHFD1	0.0270431032182517	0.9206065959882214
417	conch_v1	SPA154	A1	MTHFD1L	0.1576368414049037	0.9206065959882214
418	conch_v1	SPA154	A1	MTIF2	0.1870058309159333	0.9206065959882214
419	conch_v1	SPA154	A1	MUCL1	0.3730968351412526	0.9206065959882214
420	conch_v1	SPA154	A1	MX1	0.070705996	0.9206065959882214
421	conch_v1	SPA154	A1	MYEF2	0.1287070471618542	0.9206065959882214
422	conch_v1	SPA154	A1	MYO19	0.130791660683327	0.9206065959882214
423	conch_v1	SPA154	A1	MYO5C	0.1289967147210279	0.9206065959882214
424	conch_v1	SPA154	A1	MYO6	0.1412221987354124	0.9206065959882214
425	conch_v1	SPA154	A1	MYSM1	0.033745292	0.9206065959882214
426	conch_v1	SPA154	A1	MZT2A	0.0273177908870154	0.9206065959882214
427	conch_v1	SPA154	A1	NAA20	0.1620217231460365	0.9206065959882214
428	conch_v1	SPA154	A1	NASP	0.042416011	0.9206065959882214
429	conch_v1	SPA154	A1	NDC1	-0.058615521	0.9206065959882214
430	conch_v1	SPA154	A1	NDRG1	0.1904581887425672	0.9206065959882214
431	conch_v1	SPA154	A1	NDUFB3	0.066153673	0.9206065959882214
432	conch_v1	SPA154	A1	NDUFB4	0.1037360984653003	0.9206065959882214
433	conch_v1	SPA154	A1	NDUFB6	0.086483762	0.9206065959882214
434	conch_v1	SPA154	A1	NDUFC1	0.1049707521078798	0.9206065959882214
435	conch_v1	SPA154	A1	NEBL	0.035095418	0.9206065959882214
436	conch_v1	SPA154	A1	NGDN	-0.005296858	0.9206065959882214
437	conch_v1	SPA154	A1	NIFK	0.1263859128527128	0.9206065959882214
438	conch_v1	SPA154	A1	NIT2	0.044429602	0.9206065959882214
439	conch_v1	SPA154	A1	NOL11	0.095270432	0.9206065959882214
440	conch_v1	SPA154	A1	NR2F1	-0.021753173	0.9206065959882214
441	conch_v1	SPA154	A1	NR4A1	0.1086923026071914	0.9206065959882214
442	conch_v1	SPA154	A1	NSA2	0.1041089419506011	0.9206065959882214
443	conch_v1	SPA154	A1	NSMCE2	0.1779836202306826	0.9206065959882214
444	conch_v1	SPA154	A1	NSMCE4A	0.066219517	0.9206065959882214
445	conch_v1	SPA154	A1	NTN4	0.200177186654918	0.9206065959882214
446	conch_v1	SPA154	A1	NUB1	0.031114682	0.9206065959882214
447	conch_v1	SPA154	A1	NUCKS1	0.1621052847403135	0.9206065959882214
448	conch_v1	SPA154	A1	NUP107	0.1240370592720943	0.9206065959882214
449	conch_v1	SPA154	A1	NUP133	0.1661261421307693	0.9206065959882214
450	conch_v1	SPA154	A1	NUP155	0.081945581	0.9206065959882214
451	conch_v1	SPA154	A1	NUP205	0.0275953987695005	0.9206065959882214
452	conch_v1	SPA154	A1	NUP214	-0.043425756	0.9206065959882214
453	conch_v1	SPA154	A1	NUP93	0.002624929	0.9206065959882214
454	conch_v1	SPA154	A1	NUSAP1	-0.007325424	0.9206065959882214
455	conch_v1	SPA154	A1	OAS1	0.082405432	0.9206065959882214
456	conch_v1	SPA154	A1	OAS2	0.089491763	0.9206065959882214
457	conch_v1	SPA154	A1	OASL	0.038559044	0.9206065959882214
458	conch_v1	SPA154	A1	OAT	0.2089579341821928	0.9206065959882214
459	conch_v1	SPA154	A1	ODC1	-0.007125904	0.9206065959882214
460	conch_v1	SPA154	A1	OFD1	-0.061803623	0.9206065959882214
461	conch_v1	SPA154	A1	OLFML2B	0.075118519	0.9206065959882214
462	conch_v1	SPA154	A1	OPLAH	0.017958151	0.9206065959882214
463	conch_v1	SPA154	A1	ORAOV1	0.1115544735786562	0.9206065959882214
464	conch_v1	SPA154	A1	ORMDL1	0.017275463	0.9206065959882214
465	conch_v1	SPA154	A1	PARP12	0.0600448882862896	0.9206065959882214
466	conch_v1	SPA154	A1	PARP14	0.1482912228069349	0.9206065959882214
467	conch_v1	SPA154	A1	PATJ	0.1149368759944773	0.9206065959882214
468	conch_v1	SPA154	A1	PCGF2	0.2084049107209271	0.9206065959882214
469	conch_v1	SPA154	A1	PCM1	0.081047402	0.9206065959882214
470	conch_v1	SPA154	A1	PCNX4	0.052379745	0.9206065959882214
471	conch_v1	SPA154	A1	PDCD2	0.085307459	0.9206065959882214
472	conch_v1	SPA154	A1	PDCD5	0.069451586	0.9206065959882214
473	conch_v1	SPA154	A1	PDHB	0.1457310824844223	0.9206065959882214
474	conch_v1	SPA154	A1	PDIA5	0.050495862	0.9206065959882214
475	conch_v1	SPA154	A1	PDK2	0.1139697056339527	0.9206065959882214
476	conch_v1	SPA154	A1	PEX3	0.2280218419065798	0.9206065959882214
477	conch_v1	SPA154	A1	PFDN4	0.080935716	0.9206065959882214
478	conch_v1	SPA154	A1	PFN2	-0.003543142	0.9206065959882214
479	conch_v1	SPA154	A1	PHF14	0.046592694	0.9206065959882214
480	conch_v1	SPA154	A1	PHF19	0.0197658485532476	0.9206065959882214
481	conch_v1	SPA154	A1	PHF6	0.061253036	0.9206065959882214
482	conch_v1	SPA154	A1	PHGDH	-0.026248936	0.9206065959882214
483	conch_v1	SPA154	A1	PIGS	0.2281480164281049	0.9206065959882214
484	conch_v1	SPA154	A1	PIP	-0.035684585	0.9206065959882214
485	conch_v1	SPA154	A1	PIP4K2B	0.2476109749962906	0.9206065959882214
486	conch_v1	SPA154	A1	PKDCC	-0.050580762	0.9206065959882214
487	conch_v1	SPA154	A1	PLA2G16	0.1078860321908391	0.9206065959882214
488	conch_v1	SPA154	A1	PLA2G2D	-0.02351718	0.9206065959882214
489	conch_v1	SPA154	A1	PLAC9	-0.015954773	0.9206065959882214
490	conch_v1	SPA154	A1	PLEKHG4B	0.064567393	0.9206065959882214
491	conch_v1	SPA154	A1	PLGRKT	0.035626378	0.9206065959882214
492	conch_v1	SPA154	A1	PLPP5	0.0228142595287497	0.9206065959882214
493	conch_v1	SPA154	A1	PLSCR1	-0.0051841	0.9206065959882214
494	conch_v1	SPA154	A1	PMS1	0.0307286745239943	0.9206065959882214
495	conch_v1	SPA154	A1	PNMT	0.2493758697739132	0.9206065959882214
496	conch_v1	SPA154	A1	PNPT1	0.025422238	0.9206065959882214
497	conch_v1	SPA154	A1	PNRC2	0.1476659141794439	0.9206065959882214
498	conch_v1	SPA154	A1	POP4	-0.012860505	0.9206065959882214
499	conch_v1	SPA154	A1	PPA2	-0.015552429	0.9206065959882214
500	conch_v1	SPA154	A1	PPCS	0.2956911808185917	0.9206065959882214
501	conch_v1	SPA154	A1	PPIH	0.2205442498482696	0.9206065959882214
502	conch_v1	SPA154	A1	PPP1R1A	0.1681711849395306	0.9206065959882214
503	conch_v1	SPA154	A1	PPP1R1B	0.1413117836712708	0.9206065959882214
504	conch_v1	SPA154	A1	PPP3CA	0.066356211	0.9206065959882214
505	conch_v1	SPA154	A1	PRC1	0.097309374	0.9206065959882214
506	conch_v1	SPA154	A1	PREX1	0.0588284360317803	0.9206065959882214
507	conch_v1	SPA154	A1	PRKAR1A	0.090380498	0.9206065959882214
508	conch_v1	SPA154	A1	PRMT7	0.047086825	0.9206065959882214
509	conch_v1	SPA154	A1	PROSC	0.077977622	0.9206065959882214
510	conch_v1	SPA154	A1	PRPF38A	0.039468715	0.9206065959882214
511	conch_v1	SPA154	A1	PRRX2	0.001762445	0.9206065959882214
512	conch_v1	SPA154	A1	PRSS23	-0.017733315	0.9206065959882214
513	conch_v1	SPA154	A1	PSCA	0.042156834	0.9206065959882214
514	conch_v1	SPA154	A1	PSMA3	0.06143159	0.9206065959882214
515	conch_v1	SPA154	A1	PSMA5	0.0405353559508516	0.9206065959882214
516	conch_v1	SPA154	A1	PSMB2	0.020781439	0.9206065959882214
517	conch_v1	SPA154	A1	PSMB9	-0.013374793	0.9206065959882214
518	conch_v1	SPA154	A1	PSMC6	0.093152433	0.9206065959882214
519	conch_v1	SPA154	A1	PSMD12	0.048713246	0.9206065959882214
520	conch_v1	SPA154	A1	PSMD5	0.1600995260881982	0.9206065959882214
521	conch_v1	SPA154	A1	PSMD6	0.1247419937050034	0.9206065959882214
522	conch_v1	SPA154	A1	PSME3	0.024989628881428	0.9206065959882214
523	conch_v1	SPA154	A1	PSMG4	0.069128356	0.9206065959882214
524	conch_v1	SPA154	A1	PSPC1	0.126119078100653	0.9206065959882214
525	conch_v1	SPA154	A1	PSTPIP1	0.1679173628972506	0.9206065959882214
526	conch_v1	SPA154	A1	PTGDS	0.07512612	0.9206065959882214
527	conch_v1	SPA154	A1	PTK7	0.081274118	0.9206065959882214
528	conch_v1	SPA154	A1	PTPRC	0.1672018097657396	0.9206065959882214
529	conch_v1	SPA154	A1	PTPRF	0.3569911591815473	0.9206065959882214
530	conch_v1	SPA154	A1	PTPRK	0.008065877	0.9206065959882214
531	conch_v1	SPA154	A1	PTRH2	0.3183488835684601	0.9206065959882214
532	conch_v1	SPA154	A1	PTTG1	0.041283632	0.9206065959882214
533	conch_v1	SPA154	A1	PTTG1IP	0.196946111379905	0.9206065959882214
534	conch_v1	SPA154	A1	PWP1	0.069372833	0.9206065959882214
535	conch_v1	SPA154	A1	QDPR	0.022616597	0.9206065959882214
536	conch_v1	SPA154	A1	QRICH2	0.009926992	0.9206065959882214
537	conch_v1	SPA154	A1	RAB11FIP1	0.0111449956329729	0.9206065959882214
538	conch_v1	SPA154	A1	RAB27B	0.1198231972397114	0.9206065959882214
539	conch_v1	SPA154	A1	RAB31	0.076300787	0.9206065959882214
540	conch_v1	SPA154	A1	RABGAP1L	0.0446599222327773	0.9206065959882214
541	conch_v1	SPA154	A1	RABGGTA	0.002913719	0.9206065959882214
542	conch_v1	SPA154	A1	RAD21	0.2907958830347071	0.9206065959882214
543	conch_v1	SPA154	A1	RAD51C	-0.028514036	0.9206065959882214
544	conch_v1	SPA154	A1	RAD54L	0.1077579301522599	0.9206065959882214
545	conch_v1	SPA154	A1	RANBP1	0.087441578	0.9206065959882214
546	conch_v1	SPA154	A1	RANBP2	0.0594845389946957	0.9206065959882214
547	conch_v1	SPA154	A1	RARA	-0.003753361	0.9206065959882214
548	conch_v1	SPA154	A1	RARRES1	0.021046886	0.9206065959882214
549	conch_v1	SPA154	A1	RARS2	0.041060246	0.9206065959882214
550	conch_v1	SPA154	A1	RBBP4	-0.034397747	0.9206065959882214
551	conch_v1	SPA154	A1	RBX1	0.143185025	0.9206065959882214
552	conch_v1	SPA154	A1	RCN2	0.1391826005321027	0.9206065959882214
553	conch_v1	SPA154	A1	RDH10	0.003791843	0.9206065959882214
554	conch_v1	SPA154	A1	REPS1	0.0621842293233057	0.9206065959882214
555	conch_v1	SPA154	A1	REV1	0.083237304	0.9206065959882214
556	conch_v1	SPA154	A1	RFC4	0.033817613	0.9206065959882214
557	conch_v1	SPA154	A1	RGS10	0.008480669	0.9206065959882214
558	conch_v1	SPA154	A1	RIMKLB	0.015972242	0.9206065959882214
559	conch_v1	SPA154	A1	RIT1	0.08286265	0.9206065959882214
560	conch_v1	SPA154	A1	RMDN1	0.08099102	0.9206065959882214
561	conch_v1	SPA154	A1	RNASEH2B	0.008646954	0.9206065959882214
562	conch_v1	SPA154	A1	RNF11	0.065540455	0.9206065959882214
563	conch_v1	SPA154	A1	RNF135	0.1775197516437436	0.9206065959882214
564	conch_v1	SPA154	A1	RRM2	0.1618383872447356	0.9206065959882214
565	conch_v1	SPA154	A1	RSAD2	0.091419439	0.9206065959882214
566	conch_v1	SPA154	A1	S100A1	0.1346891035894364	0.9206065959882214
567	conch_v1	SPA154	A1	S100A14	0.070992686	0.9206065959882214
568	conch_v1	SPA154	A1	S100A8	0.0308449132248712	0.9206065959882214
569	conch_v1	SPA154	A1	SAA1	0.1140786943450049	0.9206065959882214
570	conch_v1	SPA154	A1	SAMHD1	0.0320667495529292	0.9206065959882214
571	conch_v1	SPA154	A1	SASH1	0.058167963	0.9206065959882214
572	conch_v1	SPA154	A1	SBK1	0.07566555	0.9206065959882214
573	conch_v1	SPA154	A1	SCCPDH	0.1959219859006856	0.9206065959882214
574	conch_v1	SPA154	A1	SCD	0.4381541830492126	0.9206065959882214
575	conch_v1	SPA154	A1	SCFD1	0.0324184791877253	0.9206065959882214
576	conch_v1	SPA154	A1	SCGB3A1	-0.038072852	0.9206065959882214
577	conch_v1	SPA154	A1	SCNM1	0.00661952	0.9206065959882214
578	conch_v1	SPA154	A1	SCNN1A	-0.008834327	0.9206065959882214
579	conch_v1	SPA154	A1	SCP2	0.2228080490870997	0.9206065959882214
580	conch_v1	SPA154	A1	SDF2	0.122625136623483	0.9206065959882214
581	conch_v1	SPA154	A1	SEC14L2	-0.039773405	0.9206065959882214
582	conch_v1	SPA154	A1	SECTM1	0.1216238203333527	0.9206065959882214
583	conch_v1	SPA154	A1	SEMA3C	0.1657683519404527	0.9206065959882214
584	conch_v1	SPA154	A1	SEP15	0.032943286	0.9206065959882214
585	conch_v1	SPA154	A1	SERINC1	0.3020357962093464	0.9206065959882214
586	conch_v1	SPA154	A1	SERPINE1	0.069844051	0.9206065959882214
587	conch_v1	SPA154	A1	SF3A3	0.07265012	0.9206065959882214
588	conch_v1	SPA154	A1	SF3B5	0.2482391309598489	0.9206065959882214
589	conch_v1	SPA154	A1	SFRP4	0.1779661309574556	0.9206065959882214
590	conch_v1	SPA154	A1	SH3BGRL	0.058458903	0.9206065959882214
591	conch_v1	SPA154	A1	SH3YL1	0.1096889157694726	0.9206065959882214
592	conch_v1	SPA154	A1	SHC2	0.0273829895527699	0.9206065959882214
593	conch_v1	SPA154	A1	SHFM1	0.1648607294742808	0.9206065959882214
594	conch_v1	SPA154	A1	SIAH2	0.062288819	0.9206065959882214
595	conch_v1	SPA154	A1	SIPA1L3	0.1518170640935131	0.9206065959882214
596	conch_v1	SPA154	A1	SLC16A5	0.048204929	0.9206065959882214
597	conch_v1	SPA154	A1	SLC18B1	0.2354056384393848	0.9206065959882214
598	conch_v1	SPA154	A1	SLC2A10	0.1174690069254749	0.9206065959882214
599	conch_v1	SPA154	A1	SLC35B1	-0.022885934	0.9206065959882214
600	conch_v1	SPA154	A1	SLC39A4	-0.004458861	0.9206065959882214
601	conch_v1	SPA154	A1	SLC40A1	0.074170704	0.9206065959882214
602	conch_v1	SPA154	A1	SLFN5	0.004918493	0.9206065959882214
603	conch_v1	SPA154	A1	SLPI	0.058920201	0.9206065959882214
604	conch_v1	SPA154	A1	SMC6	0.068687609	0.9206065959882214
605	conch_v1	SPA154	A1	SMIM14	0.1220825585895429	0.9206065959882214
606	conch_v1	SPA154	A1	SMPDL3A	0.1859349033901664	0.9206065959882214
607	conch_v1	SPA154	A1	SMS	0.078248226	0.9206065959882214
608	conch_v1	SPA154	A1	SMURF2	-0.037707841	0.9206065959882214
609	conch_v1	SPA154	A1	SNCG	0.008905154	0.9206065959882214
610	conch_v1	SPA154	A1	SNRPA1	0.065593387	0.9206065959882214
611	conch_v1	SPA154	A1	SNRPG	0.1461834896991954	0.9206065959882214
612	conch_v1	SPA154	A1	SNX7	0.1746747464360719	0.9206065959882214
613	conch_v1	SPA154	A1	SOCS7	0.1797885944484607	0.9206065959882214
614	conch_v1	SPA154	A1	SOWAHC	-0.021032476	0.9206065959882214
615	conch_v1	SPA154	A1	SOX9	-0.037199885	0.9206065959882214
616	conch_v1	SPA154	A1	SP110	0.0232277489770353	0.9206065959882214
617	conch_v1	SPA154	A1	SPAG5	0.2982596533651768	0.9206065959882214
618	conch_v1	SPA154	A1	SPATC1L	0.0217221695059009	0.9206065959882214
619	conch_v1	SPA154	A1	SPATS2L	-0.044743663	0.9206065959882214
620	conch_v1	SPA154	A1	SPG11	0.087672039	0.9206065959882214
621	conch_v1	SPA154	A1	SPIN1	0.050036729	0.9206065959882214
622	conch_v1	SPA154	A1	SPOP	0.064052634	0.9206065959882214
623	conch_v1	SPA154	A1	SPP1	0.213410188700982	0.9206065959882214
624	conch_v1	SPA154	A1	SPTSSB	0.0219760322665446	0.9206065959882214
625	conch_v1	SPA154	A1	SRCIN1	0.096957277	0.9206065959882214
626	conch_v1	SPA154	A1	SRGN	0.1479442231336784	0.9206065959882214
627	conch_v1	SPA154	A1	SRSF11	0.1034502160681419	0.9206065959882214
628	conch_v1	SPA154	A1	SRSF7	0.080277628	0.9206065959882214
629	conch_v1	SPA154	A1	SSBP1	0.08324729	0.9206065959882214
630	conch_v1	SPA154	A1	SSBP3	-0.038081078	0.9206065959882214
631	conch_v1	SPA154	A1	SSFA2	0.04465217257803	0.9206065959882214
632	conch_v1	SPA154	A1	STAT1	0.1200904596949466	0.9206065959882214
633	conch_v1	SPA154	A1	STC2	0.057120691954029	0.9206065959882214
634	conch_v1	SPA154	A1	STK24	0.1000744532311266	0.9206065959882214
635	conch_v1	SPA154	A1	STMN3	-0.002426404	0.9206065959882214
636	conch_v1	SPA154	A1	STOM	0.0292205384601208	0.9206065959882214
637	conch_v1	SPA154	A1	STX7	0.1401384016285455	0.9206065959882214
638	conch_v1	SPA154	A1	SUB1	0.2016942444163812	0.9206065959882214
639	conch_v1	SPA154	A1	SULF2	0.0282820134313247	0.9206065959882214
640	conch_v1	SPA154	A1	SUMO2	0.097015645	0.9206065959882214
641	conch_v1	SPA154	A1	SUMO3	-1.84e-05	0.9206065959882214
642	conch_v1	SPA154	A1	SUPT6H	0.3276176116578666	0.9206065959882214
643	conch_v1	SPA154	A1	SVIP	0.1261186424224545	0.9206065959882214
644	conch_v1	SPA154	A1	SYCP3	0.1150708182025049	0.9206065959882214
645	conch_v1	SPA154	A1	SYNCRIP	0.2171872035870006	0.9206065959882214
646	conch_v1	SPA154	A1	SYNE4	0.039738896	0.9206065959882214
647	conch_v1	SPA154	A1	TACSTD2	0.2626283231663469	0.9206065959882214
648	conch_v1	SPA154	A1	TANC1	-0.021289306	0.9206065959882214
649	conch_v1	SPA154	A1	TAP1	0.1455634307088939	0.9206065959882214
650	conch_v1	SPA154	A1	TATDN1	0.1310928991309753	0.9206065959882214
651	conch_v1	SPA154	A1	TBC1D9	0.008205461	0.9206065959882214
652	conch_v1	SPA154	A1	TBCA	0.122190207	0.9206065959882214
653	conch_v1	SPA154	A1	TBX1	0.0641707	0.9206065959882214
654	conch_v1	SPA154	A1	TBX3	0.1114946244820056	0.9206065959882214
655	conch_v1	SPA154	A1	TCEA3	0.072867885	0.9206065959882214
656	conch_v1	SPA154	A1	TCTN1	0.019490673	0.9206065959882214
657	conch_v1	SPA154	A1	TERF2IP	0.062857479	0.9206065959882214
658	conch_v1	SPA154	A1	TESMIN	0.063588492	0.9206065959882214
659	conch_v1	SPA154	A1	TEX10	0.001501143	0.9206065959882214
660	conch_v1	SPA154	A1	TFAP2B	0.1306224870926467	0.9206065959882214
661	conch_v1	SPA154	A1	TFF3	0.088832189	0.9206065959882214
662	conch_v1	SPA154	A1	TGFBR1	0.3195739599466365	0.9206065959882214
663	conch_v1	SPA154	A1	THOC7	0.2324158239277634	0.9206065959882214
664	conch_v1	SPA154	A1	THYN1	0.029034821	0.9206065959882214
665	conch_v1	SPA154	A1	TLE1	-0.008495323	0.9206065959882214
666	conch_v1	SPA154	A1	TLE2	0.095317245	0.9206065959882214
667	conch_v1	SPA154	A1	TM2D1	0.1090042828538328	0.9206065959882214
668	conch_v1	SPA154	A1	TM2D2	0.1567374410654233	0.9206065959882214
669	conch_v1	SPA154	A1	TMED5	0.3400658285971798	0.9206065959882214
670	conch_v1	SPA154	A1	TMEM237	-0.021863396	0.9206065959882214
671	conch_v1	SPA154	A1	TMEM258	0.041279469	0.9206065959882214
672	conch_v1	SPA154	A1	TMEM56	0.2198285749149041	0.9206065959882214
673	conch_v1	SPA154	A1	TMEM59	0.1298912930052764	0.9206065959882214
674	conch_v1	SPA154	A1	TMOD3	0.0486039381656976	0.9206065959882214
675	conch_v1	SPA154	A1	TMPO	0.1373511514653774	0.9206065959882214
676	conch_v1	SPA154	A1	TNC	0.073819354	0.9206065959882214
677	conch_v1	SPA154	A1	TNFSF10	0.0258470753801265	0.9206065959882214
678	conch_v1	SPA154	A1	TOB1	0.1484927651169858	0.9206065959882214
679	conch_v1	SPA154	A1	TOM1L1	0.0489547428383136	0.9206065959882214
680	conch_v1	SPA154	A1	TOP1MT	0.033442713	0.9206065959882214
681	conch_v1	SPA154	A1	TOP2A	0.095833319	0.9206065959882214
682	conch_v1	SPA154	A1	TOP2B	0.087860012	0.9206065959882214
683	conch_v1	SPA154	A1	TP53BP1	0.1217340211847709	0.9206065959882214
684	conch_v1	SPA154	A1	TPM1	0.066233396	0.9206065959882214
685	conch_v1	SPA154	A1	TPR	0.084964214	0.9206065959882214
686	conch_v1	SPA154	A1	TRAF4	0.2803786921080041	0.9206065959882214
687	conch_v1	SPA154	A1	TRBC2	0.037128703	0.9206065959882214
688	conch_v1	SPA154	A1	TRIB2	0.026820971	0.9206065959882214
689	conch_v1	SPA154	A1	TRIL	0.084907751	0.9206065959882214
690	conch_v1	SPA154	A1	TRIM22	0.086696969	0.9206065959882214
691	conch_v1	SPA154	A1	TRIM59	0.1055878857272107	0.9206065959882214
692	conch_v1	SPA154	A1	TRIP6	-0.027645318	0.9206065959882214
693	conch_v1	SPA154	A1	TRPM2	-0.074380469	0.9206065959882214
694	conch_v1	SPA154	A1	TRPS1	-0.019068627	0.9206065959882214
695	conch_v1	SPA154	A1	TRPV2	-0.06205988	0.9206065959882214
696	conch_v1	SPA154	A1	TSG101	0.1442991248849453	0.9206065959882214
697	conch_v1	SPA154	A1	TSPAN1	0.1050658821771412	0.9206065959882214
698	conch_v1	SPA154	A1	TSPAN13	0.09365199	0.9206065959882214
699	conch_v1	SPA154	A1	TSPYL5	0.046494903	0.9206065959882214
700	conch_v1	SPA154	A1	TTC39A	0.041402199	0.9206065959882214
701	conch_v1	SPA154	A1	TUBGCP4	0.1460636567488832	0.9206065959882214
702	conch_v1	SPA154	A1	TXNDC12	0.0531586974746005	0.9206065959882214
703	conch_v1	SPA154	A1	TXNL1	0.2035583758384936	0.9206065959882214
704	conch_v1	SPA154	A1	UACA	0.07856931	0.9206065959882214
705	conch_v1	SPA154	A1	UBE2L6	0.1538570210073397	0.9206065959882214
706	conch_v1	SPA154	A1	UBE2T	0.187472116665335	0.9206065959882214
707	conch_v1	SPA154	A1	UBE2Z	0.093614417	0.9206065959882214
708	conch_v1	SPA154	A1	UBR7	0.038108325	0.9206065959882214
709	conch_v1	SPA154	A1	UGDH	0.076985079	0.9206065959882214
710	conch_v1	SPA154	A1	UNC119	0.2211650970921139	0.9206065959882214
711	conch_v1	SPA154	A1	UNC50	0.1184313462327157	0.9206065959882214
712	conch_v1	SPA154	A1	UPP1	-0.055844149	0.9206065959882214
713	conch_v1	SPA154	A1	UQCRH	0.1390968744123867	0.9206065959882214
714	conch_v1	SPA154	A1	USP1	-0.020417626	0.9206065959882214
715	conch_v1	SPA154	A1	USP33	0.051143249	0.9206065959882214
716	conch_v1	SPA154	A1	USP48	-0.030012953	0.9206065959882214
717	conch_v1	SPA154	A1	UTP11	0.1053322450741264	0.9206065959882214
718	conch_v1	SPA154	A1	VCAM1	0.1089509916113808	0.9206065959882214
719	conch_v1	SPA154	A1	VEZF1	0.048231243	0.9206065959882214
720	conch_v1	SPA154	A1	VLDLR	0.2674523887668735	0.9206065959882214
721	conch_v1	SPA154	A1	VPS13C	0.041588671	0.9206065959882214
722	conch_v1	SPA154	A1	VPS52	-0.005166401	0.9206065959882214
723	conch_v1	SPA154	A1	VPS54	0.064194581	0.9206065959882214
724	conch_v1	SPA154	A1	VTA1	0.2616942917286259	0.9206065959882214
725	conch_v1	SPA154	A1	WDR3	0.1374751751474704	0.9206065959882214
726	conch_v1	SPA154	A1	WDR45B	0.1282057424749567	0.9206065959882214
727	conch_v1	SPA154	A1	WDR75	0.1475121324908832	0.9206065959882214
728	conch_v1	SPA154	A1	WHSC1L1	0.1174818892306867	0.9206065959882214
729	conch_v1	SPA154	A1	WIPI1	0.0297778342947815	0.9206065959882214
730	conch_v1	SPA154	A1	WNK2	0.04616882352838	0.9206065959882214
731	conch_v1	SPA154	A1	WWC3	0.1297765115002612	0.9206065959882214
732	conch_v1	SPA154	A1	WWP1	0.057427874	0.9206065959882214
733	conch_v1	SPA154	A1	XBP1	0.1977948633326144	0.9206065959882214
734	conch_v1	SPA154	A1	XPR1	0.0120977206022335	0.9206065959882214
735	conch_v1	SPA154	A1	YBX1	0.1739030528293193	0.9206065959882214
736	conch_v1	SPA154	A1	YWHAQ	0.091479984	0.9206065959882214
737	conch_v1	SPA154	A1	ZBTB8OS	0.1122170170632226	0.9206065959882214
738	conch_v1	SPA154	A1	ZC3H14	0.096352426	0.9206065959882214
739	conch_v1	SPA154	A1	ZCRB1	0.066976967	0.9206065959882214
740	conch_v1	SPA154	A1	ZFHX3	0.0407421820098858	0.9206065959882214
741	conch_v1	SPA154	A1	ZFP36	0.0159446456485989	0.9206065959882214
742	conch_v1	SPA154	A1	ZFYVE16	0.036985072	0.9206065959882214
743	conch_v1	SPA154	A1	ZNF146	0.1642081806101724	0.9206065959882214
744	conch_v1	SPA154	A1	ZNF480	0.1234394895776479	0.9206065959882214
745	conch_v1	SPA154	A1	ZNF622	0.0472034749691921	0.9206065959882214
746	conch_v1	SPA154	A1	ZNF638	0.1066520523556715	0.9206065959882214
747	conch_v1	SPA154	A1	ZNF652	0.1904663758962951	0.9206065959882214
748	conch_v1	SPA154	A1	ZNF664	0.082761231	0.9206065959882214
749	conch_v1	SPA154	A1	ZNF84	0.1034436200948083	0.9206065959882214
750	conch_v1	SPA154	A1	ZNFX1	0.010826429500845	0.9206065959882214
751	conch_v1	SPA154	A1	ZNHIT3	0.1184046710216288	0.9206065959882214
752	conch_v1	SPA154	A1	ZNRD1	0.034580094	0.9206065959882214
753	conch_v1	SPA154	A1	ZWINT	0.09366624	0.9206065959882214
754	conch_v1	SPA153	A2	ABCD3	0.3876962722495523	0.9411179424126748
755	conch_v1	SPA153	A2	AC005480.1	0.060704275	0.9411179424126748
756	conch_v1	SPA153	A2	ACACA	0.0292940847328063	0.9411179424126748
757	conch_v1	SPA153	A2	ADAM10	0.1434334086919563	0.9411179424126748
758	conch_v1	SPA153	A2	ADAMTS1	-0.029748988	0.9411179424126748
759	conch_v1	SPA153	A2	ADAT2	0.2495995340060045	0.9411179424126748
760	conch_v1	SPA153	A2	ADD3	0.1005655082237781	0.9411179424126748
761	conch_v1	SPA153	A2	ADGRA2	0.091305001	0.9411179424126748
762	conch_v1	SPA153	A2	ADGRG6	0.2455462532220396	0.9411179424126748
763	conch_v1	SPA153	A2	ADIRF	0.014404284	0.9411179424126748
764	conch_v1	SPA153	A2	ADK	0.037099044	0.9411179424126748
765	conch_v1	SPA153	A2	ADSL	0.025965038	0.9411179424126748
766	conch_v1	SPA153	A2	AGR2	0.1294422730510196	0.9411179424126748
767	conch_v1	SPA153	A2	AIG1	0.2916128005202132	0.9411179424126748
768	conch_v1	SPA153	A2	AKIRIN1	-0.005293516	0.9411179424126748
769	conch_v1	SPA153	A2	ALDH3B2	-0.01847762	0.9411179424126748
770	conch_v1	SPA153	A2	ALDH7A1	0.065341391	0.9411179424126748
771	conch_v1	SPA153	A2	ALG14	0.3219053425874343	0.9411179424126748
772	conch_v1	SPA153	A2	ALOX15B	0.2048479430338528	0.9411179424126748
773	conch_v1	SPA153	A2	AMH	0.0620340919913288	0.9411179424126748
774	conch_v1	SPA153	A2	AMZ2	0.0442105024580688	0.9411179424126748
775	conch_v1	SPA153	A2	ANGPTL4	-0.025031394	0.9411179424126748
776	conch_v1	SPA153	A2	ANK3	0.171798833863195	0.9411179424126748
777	conch_v1	SPA153	A2	ANO1	0.1530833650433888	0.9411179424126748
778	conch_v1	SPA153	A2	ANTXR1	0.1491812582642889	0.9411179424126748
779	conch_v1	SPA153	A2	AP2B1	0.037786186	0.9411179424126748
780	conch_v1	SPA153	A2	APBA2	0.1201838487330978	0.9411179424126748
781	conch_v1	SPA153	A2	API5	0.065365251	0.9411179424126748
782	conch_v1	SPA153	A2	APOD	0.185566044669471	0.9411179424126748
783	conch_v1	SPA153	A2	APOL1	-0.03915431	0.9411179424126748
784	conch_v1	SPA153	A2	APOL2	0.090639055	0.9411179424126748
785	conch_v1	SPA153	A2	APOL3	0.06211601	0.9411179424126748
786	conch_v1	SPA153	A2	APOL6	0.1507921115453712	0.9411179424126748
787	conch_v1	SPA153	A2	ARFGEF3	0.3967473526403298	0.9411179424126748
788	conch_v1	SPA153	A2	ARHGAP12	0.053371802	0.9411179424126748
789	conch_v1	SPA153	A2	ARHGAP29	0.3710694012365905	0.9411179424126748
790	conch_v1	SPA153	A2	ARID4B	-0.054674674	0.9411179424126748
791	conch_v1	SPA153	A2	ARL1	0.1147552967093138	0.9411179424126748
792	conch_v1	SPA153	A2	ARL3	-0.015607344	0.9411179424126748
793	conch_v1	SPA153	A2	ARPP19	0.089126227	0.9411179424126748
794	conch_v1	SPA153	A2	ARSG	0.085278252	0.9411179424126748
795	conch_v1	SPA153	A2	ASAP1	-0.012020823	0.9411179424126748
796	conch_v1	SPA153	A2	ASAP2	0.06415795	0.9411179424126748
797	conch_v1	SPA153	A2	ASH2L	0.0113921192400651	0.9411179424126748
798	conch_v1	SPA153	A2	ASNSD1	0.1257985378939715	0.9411179424126748
799	conch_v1	SPA153	A2	ATAD2	0.090441603	0.9411179424126748
800	conch_v1	SPA153	A2	ATF3	0.055489534	0.9411179424126748
801	conch_v1	SPA153	A2	ATG3	0.1171079012638515	0.9411179424126748
802	conch_v1	SPA153	A2	ATP1B1	0.0660558	0.9411179424126748
803	conch_v1	SPA153	A2	ATP2B1	0.1315007312618385	0.9411179424126748
804	conch_v1	SPA153	A2	ATP5C1	0.064364732	0.9411179424126748
805	conch_v1	SPA153	A2	ATP5F1	0.062049242	0.9411179424126748
806	conch_v1	SPA153	A2	ATP6V1H	0.2040025123441051	0.9411179424126748
807	conch_v1	SPA153	A2	B9D1	0.033745155	0.9411179424126748
808	conch_v1	SPA153	A2	BAMBI	0.231911248353996	0.9411179424126748
809	conch_v1	SPA153	A2	BAZ1A	0.004324082	0.9411179424126748
810	conch_v1	SPA153	A2	BAZ1B	-0.004893521	0.9411179424126748
811	conch_v1	SPA153	A2	BCAM	0.055064098	0.9411179424126748
812	conch_v1	SPA153	A2	BCAR3	0.2843008879592178	0.9411179424126748
813	conch_v1	SPA153	A2	BCL2L12	-0.012466884	0.9411179424126748
814	conch_v1	SPA153	A2	BECN1	0.0280788485058874	0.9411179424126748
815	conch_v1	SPA153	A2	BEX3	0.063780553	0.9411179424126748
816	conch_v1	SPA153	A2	BIRC3	0.0206850021838392	0.9411179424126748
817	conch_v1	SPA153	A2	BMP7	0.021074034	0.9411179424126748
818	conch_v1	SPA153	A2	BOLA3	0.1814086125881651	0.9411179424126748
819	conch_v1	SPA153	A2	BRF2	0.065237422	0.9411179424126748
820	conch_v1	SPA153	A2	BRIX1	0.1381379707450358	0.9411179424126748
821	conch_v1	SPA153	A2	C17orf96	0.1530263077682838	0.9411179424126748
822	conch_v1	SPA153	A2	C19orf66	-0.040663552	0.9411179424126748
823	conch_v1	SPA153	A2	C1orf123	-0.026404599	0.9411179424126748
824	conch_v1	SPA153	A2	C1orf21	0.053569728	0.9411179424126748
825	conch_v1	SPA153	A2	C1QTNF6	-0.043140367	0.9411179424126748
826	conch_v1	SPA153	A2	C2CD4A	0.066678769	0.9411179424126748
827	conch_v1	SPA153	A2	C6orf48	0.2084797967482249	0.9411179424126748
828	conch_v1	SPA153	A2	C8orf4	0.0345236380249465	0.9411179424126748
829	conch_v1	SPA153	A2	C8orf59	0.1801932405881723	0.9411179424126748
830	conch_v1	SPA153	A2	CACNG4	-0.016007448	0.9411179424126748
831	conch_v1	SPA153	A2	CACYBP	0.2460416912492144	0.9411179424126748
832	conch_v1	SPA153	A2	CALM2	0.3340148565722743	0.9411179424126748
833	conch_v1	SPA153	A2	CAMK2N1	0.1143893833073091	0.9411179424126748
834	conch_v1	SPA153	A2	CANT1	0.1815062266708554	0.9411179424126748
835	conch_v1	SPA153	A2	CAP1	0.1282869681082655	0.9411179424126748
836	conch_v1	SPA153	A2	CAPRIN1	0.018715334	0.9411179424126748
837	conch_v1	SPA153	A2	CAPS	0.0138516843150873	0.9411179424126748
838	conch_v1	SPA153	A2	CASC3	0.011467404530237	0.9411179424126748
839	conch_v1	SPA153	A2	CASP4	0.1219809366332697	0.9411179424126748
840	conch_v1	SPA153	A2	CBFB	0.0152514682192635	0.9411179424126748
841	conch_v1	SPA153	A2	CBX1	-0.002510404	0.9411179424126748
842	conch_v1	SPA153	A2	CCDC109B	0.1118547169025532	0.9411179424126748
843	conch_v1	SPA153	A2	CCDC18	0.2796293706641815	0.9411179424126748
844	conch_v1	SPA153	A2	CCDC47	0.2742689806230111	0.9411179424126748
845	conch_v1	SPA153	A2	CCDC53	0.016722172312558	0.9411179424126748
846	conch_v1	SPA153	A2	CCL2	0.1068667023458285	0.9411179424126748
847	conch_v1	SPA153	A2	CCL21	0.083695156	0.9411179424126748
848	conch_v1	SPA153	A2	CCNB1	0.066173904	0.9411179424126748
849	conch_v1	SPA153	A2	CCNB2	0.1719198878731068	0.9411179424126748
850	conch_v1	SPA153	A2	CCND1	0.066069855	0.9411179424126748
851	conch_v1	SPA153	A2	CCNE1	0.1247727403563744	0.9411179424126748
852	conch_v1	SPA153	A2	CCNH	0.060052874	0.9411179424126748
853	conch_v1	SPA153	A2	CCR7	0.0591344459971278	0.9411179424126748
854	conch_v1	SPA153	A2	CCT8	0.1590237171373853	0.9411179424126748
855	conch_v1	SPA153	A2	CD24	0.4022597270582836	0.9411179424126748
856	conch_v1	SPA153	A2	CD36	0.000222156	0.9411179424126748
857	conch_v1	SPA153	A2	CD3D	0.1628945114513748	0.9411179424126748
858	conch_v1	SPA153	A2	CD53	0.0203452292308829	0.9411179424126748
859	conch_v1	SPA153	A2	CDC20	0.001187997	0.9411179424126748
860	conch_v1	SPA153	A2	CDC6	0.089511733	0.9411179424126748
861	conch_v1	SPA153	A2	CDC7	0.1172095434535856	0.9411179424126748
862	conch_v1	SPA153	A2	CDH1	0.1798719030349765	0.9411179424126748
863	conch_v1	SPA153	A2	CDK1	0.1254889377146553	0.9411179424126748
864	conch_v1	SPA153	A2	CEBPD	0.104260504066022	0.9411179424126748
865	conch_v1	SPA153	A2	CEBPZ	0.083980925	0.9411179424126748
866	conch_v1	SPA153	A2	CENPF	0.2128248821453877	0.9411179424126748
867	conch_v1	SPA153	A2	CENPW	0.070730482	0.9411179424126748
868	conch_v1	SPA153	A2	CEP95	-0.000893765	0.9411179424126748
869	conch_v1	SPA153	A2	CFDP1	0.088045891	0.9411179424126748
870	conch_v1	SPA153	A2	CHCHD6	0.012045004515804	0.9411179424126748
871	conch_v1	SPA153	A2	CHEK2	0.023861974644074	0.9411179424126748
872	conch_v1	SPA153	A2	CHML	0.1451757034085575	0.9411179424126748
873	conch_v1	SPA153	A2	CHPT1	0.0252169904302289	0.9411179424126748
874	conch_v1	SPA153	A2	CILP	0.1450979982000249	0.9411179424126748
875	conch_v1	SPA153	A2	CILP2	-0.041517448	0.9411179424126748
876	conch_v1	SPA153	A2	CITED2	0.1844802170761777	0.9411179424126748
877	conch_v1	SPA153	A2	CKS1B	-0.051250211	0.9411179424126748
878	conch_v1	SPA153	A2	CLTC	0.2103186177577177	0.9411179424126748
879	conch_v1	SPA153	A2	CMBL	-0.047420108	0.9411179424126748
880	conch_v1	SPA153	A2	CMPK1	0.1681659426474183	0.9411179424126748
881	conch_v1	SPA153	A2	CMSS1	7.821128853712758e-05	0.9411179424126748
882	conch_v1	SPA153	A2	CMTM3	0.099993779	0.9411179424126748
883	conch_v1	SPA153	A2	CNIH4	0.1477697711665389	0.9411179424126748
884	conch_v1	SPA153	A2	CNN3	0.2588058299028964	0.9411179424126748
885	conch_v1	SPA153	A2	CNTD1	0.089438688	0.9411179424126748
886	conch_v1	SPA153	A2	COA5	0.1271728153804016	0.9411179424126748
887	conch_v1	SPA153	A2	COL10A1	0.097874742	0.9411179424126748
888	conch_v1	SPA153	A2	COL12A1	0.1865347112812905	0.9411179424126748
889	conch_v1	SPA153	A2	COL1A2	0.2919466750670981	0.9411179424126748
890	conch_v1	SPA153	A2	COL3A1	0.2927870190778512	0.9411179424126748
891	conch_v1	SPA153	A2	COL5A2	0.1141582478405894	0.9411179424126748
892	conch_v1	SPA153	A2	COL8A1	0.1299891538970934	0.9411179424126748
893	conch_v1	SPA153	A2	COMMD1	0.0226931590083445	0.9411179424126748
894	conch_v1	SPA153	A2	COMMD6	0.3121389388987619	0.9411179424126748
895	conch_v1	SPA153	A2	COMP	0.083838829	0.9411179424126748
896	conch_v1	SPA153	A2	COQ6	0.038086344	0.9411179424126748
897	conch_v1	SPA153	A2	COX11	0.1137045124149997	0.9411179424126748
898	conch_v1	SPA153	A2	COX17	0.1085077668816984	0.9411179424126748
899	conch_v1	SPA153	A2	CP	0.006675896	0.9411179424126748
900	conch_v1	SPA153	A2	CPD	0.3918316452215876	0.9411179424126748
901	conch_v1	SPA153	A2	CPNE3	0.27007964	0.9411179424126748
902	conch_v1	SPA153	A2	CRABP2	0.2089630037924668	0.9411179424126748
903	conch_v1	SPA153	A2	CREB3L4	0.2615346331215589	0.9411179424126748
904	conch_v1	SPA153	A2	CST6	0.0224503960236756	0.9411179424126748
905	conch_v1	SPA153	A2	CTPS1	0.066937423	0.9411179424126748
906	conch_v1	SPA153	A2	CTSK	0.051124804	0.9411179424126748
907	conch_v1	SPA153	A2	CTSS	0.2710347674574649	0.9411179424126748
908	conch_v1	SPA153	A2	CTTN	0.2773899149180319	0.9411179424126748
909	conch_v1	SPA153	A2	CUEDC1	0.09488808	0.9411179424126748
910	conch_v1	SPA153	A2	CWC25	0.1238238130935983	0.9411179424126748
911	conch_v1	SPA153	A2	CX3CL1	0.1924254200000648	0.9411179424126748
912	conch_v1	SPA153	A2	CXADR	0.001694096	0.9411179424126748
913	conch_v1	SPA153	A2	CXCL10	0.175012865205275	0.9411179424126748
914	conch_v1	SPA153	A2	CXCL13	0.1641835353062852	0.9411179424126748
915	conch_v1	SPA153	A2	CXCL14	0.0258587752812952	0.9411179424126748
916	conch_v1	SPA153	A2	CXCL9	0.1662589272635287	0.9411179424126748
917	conch_v1	SPA153	A2	CXCR4	0.123763229063043	0.9411179424126748
918	conch_v1	SPA153	A2	CXXC5	0.1556275366764755	0.9411179424126748
919	conch_v1	SPA153	A2	CYBB	0.1311436285631696	0.9411179424126748
920	conch_v1	SPA153	A2	DCAF10	0.1032602593422952	0.9411179424126748
921	conch_v1	SPA153	A2	DCAF7	0.08680126	0.9411179424126748
922	conch_v1	SPA153	A2	DCLK1	-0.122736654	0.9411179424126748
923	conch_v1	SPA153	A2	DCN	0.2227240906212356	0.9411179424126748
924	conch_v1	SPA153	A2	DDHD2	-0.113445775	0.9411179424126748
925	conch_v1	SPA153	A2	DDX1	0.055546869	0.9411179424126748
926	conch_v1	SPA153	A2	DDX42	0.2005590877658782	0.9411179424126748
927	conch_v1	SPA153	A2	DDX5	0.3421695671291569	0.9411179424126748
928	conch_v1	SPA153	A2	DDX52	0.1275774632908823	0.9411179424126748
929	conch_v1	SPA153	A2	DHRS7	0.1386919918093887	0.9411179424126748
930	conch_v1	SPA153	A2	DHX16	-0.008964174	0.9411179424126748
931	conch_v1	SPA153	A2	DKK3	0.086770781	0.9411179424126748
932	conch_v1	SPA153	A2	DLG5	-0.069095489	0.9411179424126748
933	conch_v1	SPA153	A2	DNAJC15	-0.023463125	0.9411179424126748
934	conch_v1	SPA153	A2	DNAJC19	0.1232991143772139	0.9411179424126748
935	conch_v1	SPA153	A2	DNAJC21	0.016832418	0.9411179424126748
936	conch_v1	SPA153	A2	DNMT1	0.1155402834347211	0.9411179424126748
937	conch_v1	SPA153	A2	DNTTIP2	0.3436217006644301	0.9411179424126748
938	conch_v1	SPA153	A2	DR1	0.3620191246525506	0.9411179424126748
939	conch_v1	SPA153	A2	DROSHA	-0.07918853	0.9411179424126748
940	conch_v1	SPA153	A2	DTX3L	0.097469487	0.9411179424126748
941	conch_v1	SPA153	A2	DUSP5	0.082555128	0.9411179424126748
942	conch_v1	SPA153	A2	DUSP6	0.097648294	0.9411179424126748
943	conch_v1	SPA153	A2	E2F5	0.068398168	0.9411179424126748
944	conch_v1	SPA153	A2	EBNA1BP2	0.2431856886603248	0.9411179424126748
945	conch_v1	SPA153	A2	ECI2	0.0411288838316643	0.9411179424126748
946	conch_v1	SPA153	A2	ECT2	0.09730278	0.9411179424126748
947	conch_v1	SPA153	A2	EEA1	0.1008010173510956	0.9411179424126748
948	conch_v1	SPA153	A2	EEF1A2	0.072118441	0.9411179424126748
949	conch_v1	SPA153	A2	EFHD1	0.1253709494309338	0.9411179424126748
950	conch_v1	SPA153	A2	EFNA3	-0.043206302	0.9411179424126748
951	conch_v1	SPA153	A2	EIF2AK2	0.138792308	0.9411179424126748
952	conch_v1	SPA153	A2	EIF2B3	0.086584251	0.9411179424126748
953	conch_v1	SPA153	A2	EIF3E	0.1566766008113337	0.9411179424126748
954	conch_v1	SPA153	A2	EIF4EBP1	0.01612144381721	0.9411179424126748
955	conch_v1	SPA153	A2	EIF5B	0.067452583	0.9411179424126748
956	conch_v1	SPA153	A2	ELMOD2	0.0477088803833185	0.9411179424126748
957	conch_v1	SPA153	A2	EMC4	0.2660315068773381	0.9411179424126748
958	conch_v1	SPA153	A2	EME1	0.0121716423259718	0.9411179424126748
959	conch_v1	SPA153	A2	ENPP1	0.1838017628819977	0.9411179424126748
960	conch_v1	SPA153	A2	ENY2	0.1653815703737996	0.9411179424126748
961	conch_v1	SPA153	A2	EPAS1	0.1729876598090951	0.9411179424126748
962	conch_v1	SPA153	A2	EPCAM	0.3591821499068017	0.9411179424126748
963	conch_v1	SPA153	A2	EPPK1	0.088169585	0.9411179424126748
964	conch_v1	SPA153	A2	ERLIN2	-0.047941772	0.9411179424126748
965	conch_v1	SPA153	A2	ERP44	0.051532684	0.9411179424126748
966	conch_v1	SPA153	A2	EXOSC1	0.019661372079085	0.9411179424126748
967	conch_v1	SPA153	A2	EXOSC7	-0.050404142	0.9411179424126748
968	conch_v1	SPA153	A2	EXOSC9	0.062111408	0.9411179424126748
969	conch_v1	SPA153	A2	EZH2	0.031693921	0.9411179424126748
970	conch_v1	SPA153	A2	FADD	0.032196684	0.9411179424126748
971	conch_v1	SPA153	A2	FAIM2	0.068706367	0.9411179424126748
972	conch_v1	SPA153	A2	FAM107B	0.070174409	0.9411179424126748
973	conch_v1	SPA153	A2	FAM117A	0.030183188	0.9411179424126748
974	conch_v1	SPA153	A2	FAM204A	0.056405885	0.9411179424126748
975	conch_v1	SPA153	A2	FAM207A	-0.014268872	0.9411179424126748
976	conch_v1	SPA153	A2	FAM84B	0.3936918040737192	0.9411179424126748
977	conch_v1	SPA153	A2	FAM96A	0.005872841	0.9411179424126748
978	conch_v1	SPA153	A2	FAP	0.1184483620973591	0.9411179424126748
979	conch_v1	SPA153	A2	FARP1	0.072418673	0.9411179424126748
980	conch_v1	SPA153	A2	FASTKD2	0.1403037249884421	0.9411179424126748
981	conch_v1	SPA153	A2	FBP1	0.038159342	0.9411179424126748
982	conch_v1	SPA153	A2	FBXO32	-0.035507578	0.9411179424126748
983	conch_v1	SPA153	A2	FBXW7	0.061332221	0.9411179424126748
984	conch_v1	SPA153	A2	FEN1	0.085297991	0.9411179424126748
985	conch_v1	SPA153	A2	FGFR1	0.1566752893497606	0.9411179424126748
986	conch_v1	SPA153	A2	FGFR4	-0.102446432	0.9411179424126748
987	conch_v1	SPA153	A2	FHL2	0.07778033	0.9411179424126748
988	conch_v1	SPA153	A2	FN1	0.2662707098108489	0.9411179424126748
989	conch_v1	SPA153	A2	FNBP1L	0.3557643997653875	0.9411179424126748
990	conch_v1	SPA153	A2	FNDC1	0.080954219	0.9411179424126748
991	conch_v1	SPA153	A2	FOS	0.1734596669521226	0.9411179424126748
992	conch_v1	SPA153	A2	FOSB	-0.03683269	0.9411179424126748
993	conch_v1	SPA153	A2	FOXH1	0.04122031	0.9411179424126748
994	conch_v1	SPA153	A2	FRA10AC1	0.001247948	0.9411179424126748
995	conch_v1	SPA153	A2	FSTL1	0.1694842244049508	0.9411179424126748
996	conch_v1	SPA153	A2	FUCA2	0.2772310082550732	0.9411179424126748
997	conch_v1	SPA153	A2	FUT8	-0.000231518	0.9411179424126748
998	conch_v1	SPA153	A2	FXYD3	0.1608252352203256	0.9411179424126748
999	conch_v1	SPA153	A2	FYB	0.1390535061578726	0.9411179424126748
1000	conch_v1	SPA153	A2	GAR1	0.0109048824802296	0.9411179424126748
1001	conch_v1	SPA153	A2	GATA3	0.1812670046353248	0.9411179424126748
1002	conch_v1	SPA153	A2	GBP1	0.092266694	0.9411179424126748
1003	conch_v1	SPA153	A2	GBP2	0.072772529	0.9411179424126748
1004	conch_v1	SPA153	A2	GBP3	0.056197934	0.9411179424126748
1005	conch_v1	SPA153	A2	GBP5	0.1118063804781933	0.9411179424126748
1006	conch_v1	SPA153	A2	GCC2	0.037561411	0.9411179424126748
1007	conch_v1	SPA153	A2	GCLM	0.2558950548289104	0.9411179424126748
1008	conch_v1	SPA153	A2	GCNT1	-0.074796563	0.9411179424126748
1009	conch_v1	SPA153	A2	GDF9	0.1002254140751926	0.9411179424126748
1010	conch_v1	SPA153	A2	GGH	-0.036959647	0.9411179424126748
1011	conch_v1	SPA153	A2	GGNBP2	0.016638608	0.9411179424126748
1012	conch_v1	SPA153	A2	GHITM	0.1638273267966699	0.9411179424126748
1013	conch_v1	SPA153	A2	GLCCI1	0.0217890578903384	0.9411179424126748
1014	conch_v1	SPA153	A2	GLI4	0.1457596636005426	0.9411179424126748
1015	conch_v1	SPA153	A2	GLMN	0.1333764660125525	0.9411179424126748
1016	conch_v1	SPA153	A2	GLRX3	0.1007116653818482	0.9411179424126748
1017	conch_v1	SPA153	A2	GMFG	0.2599973124615311	0.9411179424126748
1018	conch_v1	SPA153	A2	GNG12	0.009811701	0.9411179424126748
1019	conch_v1	SPA153	A2	GNG5	0.092105404	0.9411179424126748
1020	conch_v1	SPA153	A2	GNL2	0.2317954903173825	0.9411179424126748
1021	conch_v1	SPA153	A2	GNL3	0.176459565854746	0.9411179424126748
1022	conch_v1	SPA153	A2	GOSR1	0.1726873185004829	0.9411179424126748
1023	conch_v1	SPA153	A2	GPBP1L1	0.09995492	0.9411179424126748
1024	conch_v1	SPA153	A2	GPCPD1	-0.000642465	0.9411179424126748
1025	conch_v1	SPA153	A2	GPNMB	0.2687901147208268	0.9411179424126748
1026	conch_v1	SPA153	A2	GPRC5A	0.1804237401487	0.9411179424126748
1027	conch_v1	SPA153	A2	GSTM3	0.0115255054289084	0.9411179424126748
1028	conch_v1	SPA153	A2	GTF2A2	0.000361527	0.9411179424126748
1029	conch_v1	SPA153	A2	GTF3C6	0.029853973	0.9411179424126748
1030	conch_v1	SPA153	A2	H2AFV	0.002729523	0.9411179424126748
1031	conch_v1	SPA153	A2	H2AFY2	0.0285951482160821	0.9411179424126748
1032	conch_v1	SPA153	A2	H2AFZ	0.2407517884629838	0.9411179424126748
1033	conch_v1	SPA153	A2	HDAC2	0.1405291042308762	0.9411179424126748
1034	conch_v1	SPA153	A2	HDDC2	0.1352371955342889	0.9411179424126748
1035	conch_v1	SPA153	A2	HEBP2	0.1179867935120725	0.9411179424126748
1036	conch_v1	SPA153	A2	HECA	0.1020122343195437	0.9411179424126748
1037	conch_v1	SPA153	A2	HELZ	0.070029683	0.9411179424126748
1038	conch_v1	SPA153	A2	HELZ2	-0.00543708	0.9411179424126748
1039	conch_v1	SPA153	A2	HERC4	0.058482962	0.9411179424126748
1040	conch_v1	SPA153	A2	HIBCH	0.1195701763908451	0.9411179424126748
1041	conch_v1	SPA153	A2	HIGD1A	0.1337870711974898	0.9411179424126748
1042	conch_v1	SPA153	A2	HIST1H1C	0.117806237555709	0.9411179424126748
1043	conch_v1	SPA153	A2	HIST1H2BD	0.014186537	0.9411179424126748
1044	conch_v1	SPA153	A2	HIVEP2	0.186979665223692	0.9411179424126748
1045	conch_v1	SPA153	A2	HLA-DPA1	0.3140152060421254	0.9411179424126748
1046	conch_v1	SPA153	A2	HLA-DQA1	0.1165780875266539	0.9411179424126748
1047	conch_v1	SPA153	A2	HLA-F	0.05586517	0.9411179424126748
1048	conch_v1	SPA153	A2	HMGB1	0.1310344106501052	0.9411179424126748
1049	conch_v1	SPA153	A2	HMGB2	0.09355771	0.9411179424126748
1050	conch_v1	SPA153	A2	HNRNPLL	0.063543566	0.9411179424126748
1051	conch_v1	SPA153	A2	HOOK3	-0.061242244	0.9411179424126748
1052	conch_v1	SPA153	A2	HOXB2	0.079246226	0.9411179424126748
1053	conch_v1	SPA153	A2	HPS3	0.055453654	0.9411179424126748
1054	conch_v1	SPA153	A2	HS6ST1	-0.012606304	0.9411179424126748
1055	conch_v1	SPA153	A2	HSD17B1	0.1907858186481216	0.9411179424126748
1056	conch_v1	SPA153	A2	HSD17B4	0.1169817387344137	0.9411179424126748
1057	conch_v1	SPA153	A2	HSF2	0.1269565479078323	0.9411179424126748
1058	conch_v1	SPA153	A2	HSPA14	0.1036462612116234	0.9411179424126748
1059	conch_v1	SPA153	A2	HSPA1A	0.009948416	0.9411179424126748
1060	conch_v1	SPA153	A2	HSPB11	0.0361460890944122	0.9411179424126748
1061	conch_v1	SPA153	A2	IARS2	0.3249461560125304	0.9411179424126748
1062	conch_v1	SPA153	A2	ID2	0.223041579791112	0.9411179424126748
1063	conch_v1	SPA153	A2	IDH1	0.2874660299540418	0.9411179424126748
1064	conch_v1	SPA153	A2	IFI16	0.098620205	0.9411179424126748
1065	conch_v1	SPA153	A2	IFI27L2	0.15661058	0.9411179424126748
1066	conch_v1	SPA153	A2	IFI44	0.070737318	0.9411179424126748
1067	conch_v1	SPA153	A2	IFI44L	0.074193425	0.9411179424126748
1068	conch_v1	SPA153	A2	IFI6	0.096041697	0.9411179424126748
1069	conch_v1	SPA153	A2	IFIT3	0.084801109	0.9411179424126748
1070	conch_v1	SPA153	A2	IFITM2	0.063727633	0.9411179424126748
1071	conch_v1	SPA153	A2	IGHG4	0.0432652960615291	0.9411179424126748
1072	conch_v1	SPA153	A2	IL1RN	0.025581485440859	0.9411179424126748
1073	conch_v1	SPA153	A2	IL6ST	-0.052053599	0.9411179424126748
1074	conch_v1	SPA153	A2	INTS8	0.1552477378698292	0.9411179424126748
1075	conch_v1	SPA153	A2	ISG15	0.07217298	0.9411179424126748
1076	conch_v1	SPA153	A2	ISG20	0.1708846638896862	0.9411179424126748
1077	conch_v1	SPA153	A2	ITGA11	0.0192697497900155	0.9411179424126748
1078	conch_v1	SPA153	A2	ITGA6	-0.01454743	0.9411179424126748
1079	conch_v1	SPA153	A2	ITGAE	0.1777345165351378	0.9411179424126748
1080	conch_v1	SPA153	A2	ITGB6	0.09253555	0.9411179424126748
1081	conch_v1	SPA153	A2	ITM2A	0.080914894	0.9411179424126748
1082	conch_v1	SPA153	A2	ITPR2	0.057487297	0.9411179424126748
1083	conch_v1	SPA153	A2	IWS1	0.050544815	0.9411179424126748
1084	conch_v1	SPA153	A2	JAK1	0.1101107428913707	0.9411179424126748
1085	conch_v1	SPA153	A2	JCHAIN	0.2334732421348612	0.9411179424126748
1086	conch_v1	SPA153	A2	JSRP1	-0.03447483	0.9411179424126748
1087	conch_v1	SPA153	A2	JUND	0.095955016	0.9411179424126748
1088	conch_v1	SPA153	A2	KCTD3	0.1162328462987249	0.9411179424126748
1089	conch_v1	SPA153	A2	KDM4A	0.1626271920396273	0.9411179424126748
1090	conch_v1	SPA153	A2	KIAA0100	0.1637528895968027	0.9411179424126748
1091	conch_v1	SPA153	A2	KIAA0101	0.079524593	0.9411179424126748
1092	conch_v1	SPA153	A2	KIAA0368	0.085117194	0.9411179424126748
1093	conch_v1	SPA153	A2	KIF13B	-0.002049313	0.9411179424126748
1094	conch_v1	SPA153	A2	KLHDC2	0.15391619896753	0.9411179424126748
1095	conch_v1	SPA153	A2	KPNA2	0.081245846	0.9411179424126748
1096	conch_v1	SPA153	A2	KRT15	0.005792212	0.9411179424126748
1097	conch_v1	SPA153	A2	KRT17	0.3194559669467559	0.9411179424126748
1098	conch_v1	SPA153	A2	KRT81	0.1530473003483386	0.9411179424126748
1099	conch_v1	SPA153	A2	KRT86	-0.042475495	0.9411179424126748
1100	conch_v1	SPA153	A2	KYNU	-0.109049899	0.9411179424126748
1101	conch_v1	SPA153	A2	LAMA5	0.0323173833112385	0.9411179424126748
1102	conch_v1	SPA153	A2	LAMC1	0.041714092	0.9411179424126748
1103	conch_v1	SPA153	A2	LAP3	0.1344226158634985	0.9411179424126748
1104	conch_v1	SPA153	A2	LASP1	0.127515654213941	0.9411179424126748
1105	conch_v1	SPA153	A2	LDHB	0.1677382186254974	0.9411179424126748
1106	conch_v1	SPA153	A2	LDLR	0.1018099574177369	0.9411179424126748
1107	conch_v1	SPA153	A2	LDLRAP1	0.1879832084734492	0.9411179424126748
1108	conch_v1	SPA153	A2	LEO1	0.1254859363757479	0.9411179424126748
1109	conch_v1	SPA153	A2	LEPROT	0.081568805	0.9411179424126748
1110	conch_v1	SPA153	A2	LFNG	0.0495247312812843	0.9411179424126748
1111	conch_v1	SPA153	A2	LIMS1	-0.004656071	0.9411179424126748
1112	conch_v1	SPA153	A2	LINC00116	-0.001545529	0.9411179424126748
1113	conch_v1	SPA153	A2	LINC00672	0.1080008157529398	0.9411179424126748
1114	conch_v1	SPA153	A2	LINC01420	0.1700179987355067	0.9411179424126748
1115	conch_v1	SPA153	A2	LMNB1	0.1020577360969846	0.9411179424126748
1116	conch_v1	SPA153	A2	LMO4	0.076502683	0.9411179424126748
1117	conch_v1	SPA153	A2	LRRC1	0.086806676	0.9411179424126748
1118	conch_v1	SPA153	A2	LRRC24	-0.016812996	0.9411179424126748
1119	conch_v1	SPA153	A2	LRRC41	0.067884525	0.9411179424126748
1120	conch_v1	SPA153	A2	LRRC8B	0.2243834296234386	0.9411179424126748
1121	conch_v1	SPA153	A2	LRRC8D	0.2739697265704899	0.9411179424126748
1122	conch_v1	SPA153	A2	LSM1	0.006340526	0.9411179424126748
1123	conch_v1	SPA153	A2	LSM3	0.057950734	0.9411179424126748
1124	conch_v1	SPA153	A2	LTF	-0.038084708	0.9411179424126748
1125	conch_v1	SPA153	A2	LTV1	0.2953773311934741	0.9411179424126748
1126	conch_v1	SPA153	A2	LUM	0.2402876876473193	0.9411179424126748
1127	conch_v1	SPA153	A2	LYPD3	0.1060895895382681	0.9411179424126748
1128	conch_v1	SPA153	A2	LYPLAL1	0.2172822386959496	0.9411179424126748
1129	conch_v1	SPA153	A2	LYZ	0.2083780676690483	0.9411179424126748
1130	conch_v1	SPA153	A2	MAGEF1	0.0297270206309948	0.9411179424126748
1131	conch_v1	SPA153	A2	MAGOH	-0.005515179	0.9411179424126748
1132	conch_v1	SPA153	A2	MAGOHB	0.124952442268621	0.9411179424126748
1133	conch_v1	SPA153	A2	MAN1A1	-0.035630809	0.9411179424126748
1134	conch_v1	SPA153	A2	MAP4K1	0.07264639	0.9411179424126748
1135	conch_v1	SPA153	A2	MAP7	0.2841414398895643	0.9411179424126748
1136	conch_v1	SPA153	A2	MAPKAPK5	0.0342261031141011	0.9411179424126748
1137	conch_v1	SPA153	A2	MCCC1	-0.011678886	0.9411179424126748
1138	conch_v1	SPA153	A2	MCF2L	0.098057449	0.9411179424126748
1139	conch_v1	SPA153	A2	MCUR1	0.073698721	0.9411179424126748
1140	conch_v1	SPA153	A2	MDFI	0.067552623	0.9411179424126748
1141	conch_v1	SPA153	A2	MED1	0.3665383777556306	0.9411179424126748
1142	conch_v1	SPA153	A2	MED23	0.3440040048250637	0.9411179424126748
1143	conch_v1	SPA153	A2	MESDC1	0.065169578	0.9411179424126748
1144	conch_v1	SPA153	A2	MEST	0.1695880841525724	0.9411179424126748
1145	conch_v1	SPA153	A2	METTL7A	0.0361286396524287	0.9411179424126748
1146	conch_v1	SPA153	A2	MFSD2A	0.044101385	0.9411179424126748
1147	conch_v1	SPA153	A2	MGAT4A	0.048485095	0.9411179424126748
1148	conch_v1	SPA153	A2	MGP	0.031339835	0.9411179424126748
1149	conch_v1	SPA153	A2	MIS18A	0.072672334	0.9411179424126748
1150	conch_v1	SPA153	A2	MLLT6	0.3822910415199614	0.9411179424126748
1151	conch_v1	SPA153	A2	MMP1	0.1317293633185952	0.9411179424126748
1152	conch_v1	SPA153	A2	MMP11	0.111350739368331	0.9411179424126748
1153	conch_v1	SPA153	A2	MPC2	0.080513119	0.9411179424126748
1154	conch_v1	SPA153	A2	MPEG1	0.055970397	0.9411179424126748
1155	conch_v1	SPA153	A2	MPHOSPH10	0.2045645842187854	0.9411179424126748
1156	conch_v1	SPA153	A2	MRPL13	0.1494446744992768	0.9411179424126748
1157	conch_v1	SPA153	A2	MRPL18	0.095088592	0.9411179424126748
1158	conch_v1	SPA153	A2	MRPL19	0.0486526309583081	0.9411179424126748
1159	conch_v1	SPA153	A2	MRPL21	0.1000540264790908	0.9411179424126748
1160	conch_v1	SPA153	A2	MRPL33	0.0183420926535829	0.9411179424126748
1161	conch_v1	SPA153	A2	MRPL45	0.2067867122248422	0.9411179424126748
1162	conch_v1	SPA153	A2	MRPS18C	0.1349541468868788	0.9411179424126748
1163	conch_v1	SPA153	A2	MRPS22	0.1212679119473055	0.9411179424126748
1164	conch_v1	SPA153	A2	MRPS31	0.057788413	0.9411179424126748
1165	conch_v1	SPA153	A2	MRPS9	0.1008413704687198	0.9411179424126748
1166	conch_v1	SPA153	A2	MS4A7	0.058384761	0.9411179424126748
1167	conch_v1	SPA153	A2	MSH2	0.1070922464460395	0.9411179424126748
1168	conch_v1	SPA153	A2	MTCH2	0.1868324544318227	0.9411179424126748
1169	conch_v1	SPA153	A2	MTF2	0.418428657309271	0.9411179424126748
1170	conch_v1	SPA153	A2	MTHFD1	0.1040565233697825	0.9411179424126748
1171	conch_v1	SPA153	A2	MTHFD1L	0.083110766	0.9411179424126748
1172	conch_v1	SPA153	A2	MTIF2	0.145848228368407	0.9411179424126748
1173	conch_v1	SPA153	A2	MUCL1	0.2494824959842271	0.9411179424126748
1174	conch_v1	SPA153	A2	MX1	0.039007046	0.9411179424126748
1175	conch_v1	SPA153	A2	MYEF2	0.1049950712172175	0.9411179424126748
1176	conch_v1	SPA153	A2	MYO19	0.2598914180902684	0.9411179424126748
1177	conch_v1	SPA153	A2	MYO5C	0.042007998	0.9411179424126748
1178	conch_v1	SPA153	A2	MYO6	0.1629170368802397	0.9411179424126748
1179	conch_v1	SPA153	A2	MYSM1	0.092764222	0.9411179424126748
1180	conch_v1	SPA153	A2	MZT2A	0.004985275	0.9411179424126748
1181	conch_v1	SPA153	A2	NAA20	0.1325660901355861	0.9411179424126748
1182	conch_v1	SPA153	A2	NASP	0.2115345182400992	0.9411179424126748
1183	conch_v1	SPA153	A2	NDC1	0.1113915532438976	0.9411179424126748
1184	conch_v1	SPA153	A2	NDRG1	0.2050986984964709	0.9411179424126748
1185	conch_v1	SPA153	A2	NDUFB3	0.090828858	0.9411179424126748
1186	conch_v1	SPA153	A2	NDUFB4	0.085989808	0.9411179424126748
1187	conch_v1	SPA153	A2	NDUFB6	0.1275862725360789	0.9411179424126748
1188	conch_v1	SPA153	A2	NDUFC1	0.1294252021290091	0.9411179424126748
1189	conch_v1	SPA153	A2	NEBL	-0.006729674	0.9411179424126748
1190	conch_v1	SPA153	A2	NGDN	-0.059714721	0.9411179424126748
1191	conch_v1	SPA153	A2	NIFK	0.1402909699867111	0.9411179424126748
1192	conch_v1	SPA153	A2	NIT2	0.0241907229769194	0.9411179424126748
1193	conch_v1	SPA153	A2	NOL11	0.1010797358241181	0.9411179424126748
1194	conch_v1	SPA153	A2	NR2F1	0.029563691	0.9411179424126748
1195	conch_v1	SPA153	A2	NR4A1	9.3057411812935e-05	0.9411179424126748
1196	conch_v1	SPA153	A2	NSA2	0.079495619	0.9411179424126748
1197	conch_v1	SPA153	A2	NSMCE2	0.2107552706799334	0.9411179424126748
1198	conch_v1	SPA153	A2	NSMCE4A	0.057209083	0.9411179424126748
1199	conch_v1	SPA153	A2	NTN4	0.2555666774502549	0.9411179424126748
1200	conch_v1	SPA153	A2	NUB1	0.094413248	0.9411179424126748
1201	conch_v1	SPA153	A2	NUCKS1	0.1908561993416171	0.9411179424126748
1202	conch_v1	SPA153	A2	NUP107	0.1724896605885481	0.9411179424126748
1203	conch_v1	SPA153	A2	NUP133	0.063678211	0.9411179424126748
1204	conch_v1	SPA153	A2	NUP155	0.064154894	0.9411179424126748
1205	conch_v1	SPA153	A2	NUP205	0.074273359	0.9411179424126748
1206	conch_v1	SPA153	A2	NUP214	-0.034769422	0.9411179424126748
1207	conch_v1	SPA153	A2	NUP93	0.0222638695292407	0.9411179424126748
1208	conch_v1	SPA153	A2	NUSAP1	0.069765361	0.9411179424126748
1209	conch_v1	SPA153	A2	OAS1	0.094886419	0.9411179424126748
1210	conch_v1	SPA153	A2	OAS2	0.045699753	0.9411179424126748
1211	conch_v1	SPA153	A2	OASL	-0.035354184	0.9411179424126748
1212	conch_v1	SPA153	A2	OAT	0.2002914687165796	0.9411179424126748
1213	conch_v1	SPA153	A2	ODC1	0.036943323	0.9411179424126748
1214	conch_v1	SPA153	A2	OFD1	-0.062445504	0.9411179424126748
1215	conch_v1	SPA153	A2	OLFML2B	0.1876217700985786	0.9411179424126748
1216	conch_v1	SPA153	A2	OPLAH	-0.008785896	0.9411179424126748
1217	conch_v1	SPA153	A2	ORAOV1	0.061109615	0.9411179424126748
1218	conch_v1	SPA153	A2	ORMDL1	0.1357802118093454	0.9411179424126748
1219	conch_v1	SPA153	A2	PARP12	0.0270280689434901	0.9411179424126748
1220	conch_v1	SPA153	A2	PARP14	0.066372134	0.9411179424126748
1221	conch_v1	SPA153	A2	PATJ	0.1326917134533927	0.9411179424126748
1222	conch_v1	SPA153	A2	PCGF2	0.2384664447537732	0.9411179424126748
1223	conch_v1	SPA153	A2	PCM1	0.0137085520278029	0.9411179424126748
1224	conch_v1	SPA153	A2	PCNX4	0.1509775893179293	0.9411179424126748
1225	conch_v1	SPA153	A2	PDCD2	0.1044072209189435	0.9411179424126748
1226	conch_v1	SPA153	A2	PDCD5	0.200003364351964	0.9411179424126748
1227	conch_v1	SPA153	A2	PDHB	0.1599948808571986	0.9411179424126748
1228	conch_v1	SPA153	A2	PDIA5	0.0187604027233521	0.9411179424126748
1229	conch_v1	SPA153	A2	PDK2	0.0217201830297021	0.9411179424126748
1230	conch_v1	SPA153	A2	PEX3	0.3170373627652402	0.9411179424126748
1231	conch_v1	SPA153	A2	PFDN4	0.09823947	0.9411179424126748
1232	conch_v1	SPA153	A2	PFN2	0.1199119167832933	0.9411179424126748
1233	conch_v1	SPA153	A2	PHF14	0.1927111523159128	0.9411179424126748
1234	conch_v1	SPA153	A2	PHF19	-0.003861068	0.9411179424126748
1235	conch_v1	SPA153	A2	PHF6	0.0236397622018966	0.9411179424126748
1236	conch_v1	SPA153	A2	PHGDH	-0.010072945	0.9411179424126748
1237	conch_v1	SPA153	A2	PIGS	0.2228917608784748	0.9411179424126748
1238	conch_v1	SPA153	A2	PIP	0.06233281125872	0.9411179424126748
1239	conch_v1	SPA153	A2	PIP4K2B	0.2501919644534986	0.9411179424126748
1240	conch_v1	SPA153	A2	PKDCC	0.1061247400077205	0.9411179424126748
1241	conch_v1	SPA153	A2	PLA2G16	-0.072741852	0.9411179424126748
1242	conch_v1	SPA153	A2	PLA2G2D	0.051848198	0.9411179424126748
1243	conch_v1	SPA153	A2	PLAC9	0.072147808	0.9411179424126748
1244	conch_v1	SPA153	A2	PLEKHG4B	0.0436465958010082	0.9411179424126748
1245	conch_v1	SPA153	A2	PLGRKT	0.1035011570065693	0.9411179424126748
1246	conch_v1	SPA153	A2	PLPP5	0.053294557	0.9411179424126748
1247	conch_v1	SPA153	A2	PLSCR1	-0.045789791	0.9411179424126748
1248	conch_v1	SPA153	A2	PMS1	0.0208922807423649	0.9411179424126748
1249	conch_v1	SPA153	A2	PNMT	0.1656709585188328	0.9411179424126748
1250	conch_v1	SPA153	A2	PNPT1	0.1574609964388711	0.9411179424126748
1251	conch_v1	SPA153	A2	PNRC2	0.0235796666229035	0.9411179424126748
1252	conch_v1	SPA153	A2	POP4	-0.047306784	0.9411179424126748
1253	conch_v1	SPA153	A2	PPA2	0.0615344452638059	0.9411179424126748
1254	conch_v1	SPA153	A2	PPCS	0.2482698874413203	0.9411179424126748
1255	conch_v1	SPA153	A2	PPIH	0.1034754877951821	0.9411179424126748
1256	conch_v1	SPA153	A2	PPP1R1A	0.1025028667429572	0.9411179424126748
1257	conch_v1	SPA153	A2	PPP1R1B	0.1486646213396488	0.9411179424126748
1258	conch_v1	SPA153	A2	PPP3CA	-0.021600069	0.9411179424126748
1259	conch_v1	SPA153	A2	PRC1	0.0121164400389637	0.9411179424126748
1260	conch_v1	SPA153	A2	PREX1	0.1433309809912111	0.9411179424126748
1261	conch_v1	SPA153	A2	PRKAR1A	0.1070923204668406	0.9411179424126748
1262	conch_v1	SPA153	A2	PRMT7	-0.05494296	0.9411179424126748
1263	conch_v1	SPA153	A2	PROSC	0.067391684	0.9411179424126748
1264	conch_v1	SPA153	A2	PRPF38A	0.0288093093497289	0.9411179424126748
1265	conch_v1	SPA153	A2	PRRX2	-0.040253106	0.9411179424126748
1266	conch_v1	SPA153	A2	PRSS23	0.082028784	0.9411179424126748
1267	conch_v1	SPA153	A2	PSCA	-0.025752567	0.9411179424126748
1268	conch_v1	SPA153	A2	PSMA3	0.115958007643564	0.9411179424126748
1269	conch_v1	SPA153	A2	PSMA5	-0.0537843	0.9411179424126748
1270	conch_v1	SPA153	A2	PSMB2	0.069982495	0.9411179424126748
1271	conch_v1	SPA153	A2	PSMB9	0.0604610947381583	0.9411179424126748
1272	conch_v1	SPA153	A2	PSMC6	0.097636566	0.9411179424126748
1273	conch_v1	SPA153	A2	PSMD12	-0.002619063	0.9411179424126748
1274	conch_v1	SPA153	A2	PSMD5	0.087978975	0.9411179424126748
1275	conch_v1	SPA153	A2	PSMD6	0.1188670233049079	0.9411179424126748
1276	conch_v1	SPA153	A2	PSME3	0.1239396347609292	0.9411179424126748
1277	conch_v1	SPA153	A2	PSMG4	-0.00738944	0.9411179424126748
1278	conch_v1	SPA153	A2	PSPC1	0.050713888	0.9411179424126748
1279	conch_v1	SPA153	A2	PSTPIP1	-0.004889713	0.9411179424126748
1280	conch_v1	SPA153	A2	PTGDS	0.2327697485588445	0.9411179424126748
1281	conch_v1	SPA153	A2	PTK7	0.0478232269152374	0.9411179424126748
1282	conch_v1	SPA153	A2	PTPRC	0.1442258422041655	0.9411179424126748
1283	conch_v1	SPA153	A2	PTPRF	0.2251747424838155	0.9411179424126748
1284	conch_v1	SPA153	A2	PTPRK	0.089820013	0.9411179424126748
1285	conch_v1	SPA153	A2	PTRH2	0.3006480148058104	0.9411179424126748
1286	conch_v1	SPA153	A2	PTTG1	0.1007241773430195	0.9411179424126748
1287	conch_v1	SPA153	A2	PTTG1IP	0.012971910896292	0.9411179424126748
1288	conch_v1	SPA153	A2	PWP1	0.032986366	0.9411179424126748
1289	conch_v1	SPA153	A2	QDPR	0.033743458	0.9411179424126748
1290	conch_v1	SPA153	A2	QRICH2	0.0365302698599688	0.9411179424126748
1291	conch_v1	SPA153	A2	RAB11FIP1	0.0186769698223964	0.9411179424126748
1292	conch_v1	SPA153	A2	RAB27B	0.003503984	0.9411179424126748
1293	conch_v1	SPA153	A2	RAB31	0.1158238351423034	0.9411179424126748
1294	conch_v1	SPA153	A2	RABGAP1L	-0.007480928	0.9411179424126748
1295	conch_v1	SPA153	A2	RABGGTA	0.086992934	0.9411179424126748
1296	conch_v1	SPA153	A2	RAD21	0.2484118978261859	0.9411179424126748
1297	conch_v1	SPA153	A2	RAD51C	-0.01427595	0.9411179424126748
1298	conch_v1	SPA153	A2	RAD54L	-0.078794421	0.9411179424126748
1299	conch_v1	SPA153	A2	RANBP1	0.0600967310271286	0.9411179424126748
1300	conch_v1	SPA153	A2	RANBP2	0.099856246	0.9411179424126748
1301	conch_v1	SPA153	A2	RARA	-0.041319708	0.9411179424126748
1302	conch_v1	SPA153	A2	RARRES1	0.011473191	0.9411179424126748
1303	conch_v1	SPA153	A2	RARS2	-0.023098257	0.9411179424126748
1304	conch_v1	SPA153	A2	RBBP4	-0.020497722	0.9411179424126748
1305	conch_v1	SPA153	A2	RBX1	0.2370622509526394	0.9411179424126748
1306	conch_v1	SPA153	A2	RCN2	0.1519010692934059	0.9411179424126748
1307	conch_v1	SPA153	A2	RDH10	0.074871984	0.9411179424126748
1308	conch_v1	SPA153	A2	REPS1	0.1371128481384445	0.9411179424126748
1309	conch_v1	SPA153	A2	REV1	0.0270876143312903	0.9411179424126748
1310	conch_v1	SPA153	A2	RFC4	0.1234504526000951	0.9411179424126748
1311	conch_v1	SPA153	A2	RGS10	0.006591633	0.9411179424126748
1312	conch_v1	SPA153	A2	RIMKLB	-0.029631927	0.9411179424126748
1313	conch_v1	SPA153	A2	RIT1	0.1078650131301993	0.9411179424126748
1314	conch_v1	SPA153	A2	RMDN1	0.1111782534870413	0.9411179424126748
1315	conch_v1	SPA153	A2	RNASEH2B	0.1068098910870909	0.9411179424126748
1316	conch_v1	SPA153	A2	RNF11	0.2097833157099175	0.9411179424126748
1317	conch_v1	SPA153	A2	RNF135	0.1270796451095041	0.9411179424126748
1318	conch_v1	SPA153	A2	RRM2	0.1517095035228904	0.9411179424126748
1319	conch_v1	SPA153	A2	RSAD2	0.074162054	0.9411179424126748
1320	conch_v1	SPA153	A2	S100A1	0.1099309775316406	0.9411179424126748
1321	conch_v1	SPA153	A2	S100A14	0.024084033	0.9411179424126748
1322	conch_v1	SPA153	A2	S100A8	-0.0511098	0.9411179424126748
1323	conch_v1	SPA153	A2	SAA1	0.059423042	0.9411179424126748
1324	conch_v1	SPA153	A2	SAMHD1	0.067645568	0.9411179424126748
1325	conch_v1	SPA153	A2	SASH1	0.2020148716380475	0.9411179424126748
1326	conch_v1	SPA153	A2	SBK1	0.018078038	0.9411179424126748
1327	conch_v1	SPA153	A2	SCCPDH	0.1815268830524764	0.9411179424126748
1328	conch_v1	SPA153	A2	SCD	0.3670218847506295	0.9411179424126748
1329	conch_v1	SPA153	A2	SCFD1	-0.026397612	0.9411179424126748
1330	conch_v1	SPA153	A2	SCGB3A1	-0.059677727	0.9411179424126748
1331	conch_v1	SPA153	A2	SCNM1	0.053971038	0.9411179424126748
1332	conch_v1	SPA153	A2	SCNN1A	-0.014984237	0.9411179424126748
1333	conch_v1	SPA153	A2	SCP2	0.3194644253238818	0.9411179424126748
1334	conch_v1	SPA153	A2	SDF2	0.1907774593865729	0.9411179424126748
1335	conch_v1	SPA153	A2	SEC14L2	0.058236416	0.9411179424126748
1336	conch_v1	SPA153	A2	SECTM1	-0.01110128	0.9411179424126748
1337	conch_v1	SPA153	A2	SEMA3C	0.1855812038534043	0.9411179424126748
1338	conch_v1	SPA153	A2	SEP15	-0.005695	0.9411179424126748
1339	conch_v1	SPA153	A2	SERINC1	0.3280482633024451	0.9411179424126748
1340	conch_v1	SPA153	A2	SERPINE1	0.008985135	0.9411179424126748
1341	conch_v1	SPA153	A2	SF3A3	0.051722154	0.9411179424126748
1342	conch_v1	SPA153	A2	SF3B5	0.1522363615035958	0.9411179424126748
1343	conch_v1	SPA153	A2	SFRP4	0.1064316906635032	0.9411179424126748
1344	conch_v1	SPA153	A2	SH3BGRL	0.1013160196942057	0.9411179424126748
1345	conch_v1	SPA153	A2	SH3YL1	0.1731436780425779	0.9411179424126748
1346	conch_v1	SPA153	A2	SHC2	0.1097324154381275	0.9411179424126748
1347	conch_v1	SPA153	A2	SHFM1	0.1933204016566601	0.9411179424126748
1348	conch_v1	SPA153	A2	SIAH2	0.043046254	0.9411179424126748
1349	conch_v1	SPA153	A2	SIPA1L3	0.1637140686103426	0.9411179424126748
1350	conch_v1	SPA153	A2	SLC16A5	-0.118106377	0.9411179424126748
1351	conch_v1	SPA153	A2	SLC18B1	0.2799241059036148	0.9411179424126748
1352	conch_v1	SPA153	A2	SLC2A10	0.1608464994614918	0.9411179424126748
1353	conch_v1	SPA153	A2	SLC35B1	0.021191838	0.9411179424126748
1354	conch_v1	SPA153	A2	SLC39A4	-0.067710456	0.9411179424126748
1355	conch_v1	SPA153	A2	SLC40A1	0.1356888569219842	0.9411179424126748
1356	conch_v1	SPA153	A2	SLFN5	0.06799948	0.9411179424126748
1357	conch_v1	SPA153	A2	SLPI	0.0471742481854285	0.9411179424126748
1358	conch_v1	SPA153	A2	SMC6	-0.014258128	0.9411179424126748
1359	conch_v1	SPA153	A2	SMIM14	0.1486694715982835	0.9411179424126748
1360	conch_v1	SPA153	A2	SMPDL3A	0.1708855467305046	0.9411179424126748
1361	conch_v1	SPA153	A2	SMS	0.0579007687279727	0.9411179424126748
1362	conch_v1	SPA153	A2	SMURF2	0.0380685435380698	0.9411179424126748
1363	conch_v1	SPA153	A2	SNCG	0.1406355930108873	0.9411179424126748
1364	conch_v1	SPA153	A2	SNRPA1	0.0535722064749101	0.9411179424126748
1365	conch_v1	SPA153	A2	SNRPG	0.1172179076790888	0.9411179424126748
1366	conch_v1	SPA153	A2	SNX7	0.2044262950700804	0.9411179424126748
1367	conch_v1	SPA153	A2	SOCS7	0.2501391845794339	0.9411179424126748
1368	conch_v1	SPA153	A2	SOWAHC	0.1026937789682989	0.9411179424126748
1369	conch_v1	SPA153	A2	SOX9	0.1226866547121715	0.9411179424126748
1370	conch_v1	SPA153	A2	SP110	0.096844904	0.9411179424126748
1371	conch_v1	SPA153	A2	SPAG5	0.2592865873562218	0.9411179424126748
1372	conch_v1	SPA153	A2	SPATC1L	-0.007670343	0.9411179424126748
1373	conch_v1	SPA153	A2	SPATS2L	0.082655515	0.9411179424126748
1374	conch_v1	SPA153	A2	SPG11	0.044377198	0.9411179424126748
1375	conch_v1	SPA153	A2	SPIN1	0.071650956	0.9411179424126748
1376	conch_v1	SPA153	A2	SPOP	0.0492776095765543	0.9411179424126748
1377	conch_v1	SPA153	A2	SPP1	0.3663343879371646	0.9411179424126748
1378	conch_v1	SPA153	A2	SPTSSB	0.2256301034880024	0.9411179424126748
1379	conch_v1	SPA153	A2	SRCIN1	0.2486218590525566	0.9411179424126748
1380	conch_v1	SPA153	A2	SRGN	0.1125373669982299	0.9411179424126748
1381	conch_v1	SPA153	A2	SRSF11	0.119084574088485	0.9411179424126748
1382	conch_v1	SPA153	A2	SRSF7	0.119260194925622	0.9411179424126748
1383	conch_v1	SPA153	A2	SSBP1	0.060946262	0.9411179424126748
1384	conch_v1	SPA153	A2	SSBP3	0.089635792	0.9411179424126748
1385	conch_v1	SPA153	A2	SSFA2	0.013111257450425	0.9411179424126748
1386	conch_v1	SPA153	A2	STAT1	0.1570276566611067	0.9411179424126748
1387	conch_v1	SPA153	A2	STC2	0.034322334	0.9411179424126748
1388	conch_v1	SPA153	A2	STK24	0.009208004	0.9411179424126748
1389	conch_v1	SPA153	A2	STMN3	0.012301331	0.9411179424126748
1390	conch_v1	SPA153	A2	STOM	0.0284641505620332	0.9411179424126748
1391	conch_v1	SPA153	A2	STX7	0.1558334410269677	0.9411179424126748
1392	conch_v1	SPA153	A2	SUB1	0.1447998444436745	0.9411179424126748
1393	conch_v1	SPA153	A2	SULF2	0.034620924005571	0.9411179424126748
1394	conch_v1	SPA153	A2	SUMO2	0.037501998	0.9411179424126748
1395	conch_v1	SPA153	A2	SUMO3	0.0452816169326444	0.9411179424126748
1396	conch_v1	SPA153	A2	SUPT6H	0.2126125016481156	0.9411179424126748
1397	conch_v1	SPA153	A2	SVIP	0.048557014	0.9411179424126748
1398	conch_v1	SPA153	A2	SYCP3	-0.075850991	0.9411179424126748
1399	conch_v1	SPA153	A2	SYNCRIP	0.2364700200204791	0.9411179424126748
1400	conch_v1	SPA153	A2	SYNE4	0.1327198279511191	0.9411179424126748
1401	conch_v1	SPA153	A2	TACSTD2	0.3765194316045095	0.9411179424126748
1402	conch_v1	SPA153	A2	TANC1	0.009156211	0.9411179424126748
1403	conch_v1	SPA153	A2	TAP1	0.1818954824763343	0.9411179424126748
1404	conch_v1	SPA153	A2	TATDN1	0.1633834948101452	0.9411179424126748
1405	conch_v1	SPA153	A2	TBC1D9	0.1299691395683886	0.9411179424126748
1406	conch_v1	SPA153	A2	TBCA	0.1076223317838044	0.9411179424126748
1407	conch_v1	SPA153	A2	TBX1	0.0221153362557545	0.9411179424126748
1408	conch_v1	SPA153	A2	TBX3	0.1386889172656115	0.9411179424126748
1409	conch_v1	SPA153	A2	TCEA3	0.1521631948937555	0.9411179424126748
1410	conch_v1	SPA153	A2	TCTN1	0.0247941664013193	0.9411179424126748
1411	conch_v1	SPA153	A2	TERF2IP	0.090288084	0.9411179424126748
1412	conch_v1	SPA153	A2	TESMIN	0.077148164	0.9411179424126748
1413	conch_v1	SPA153	A2	TEX10	0.019936158	0.9411179424126748
1414	conch_v1	SPA153	A2	TFAP2B	0.2040853764341993	0.9411179424126748
1415	conch_v1	SPA153	A2	TFF3	0.1091204683298087	0.9411179424126748
1416	conch_v1	SPA153	A2	TGFBR1	0.2571111096498398	0.9411179424126748
1417	conch_v1	SPA153	A2	THOC7	0.1608907653655877	0.9411179424126748
1418	conch_v1	SPA153	A2	THYN1	0.0310531905363061	0.9411179424126748
1419	conch_v1	SPA153	A2	TLE1	0.125916907225763	0.9411179424126748
1420	conch_v1	SPA153	A2	TLE2	0.108792784535798	0.9411179424126748
1421	conch_v1	SPA153	A2	TM2D1	0.093221066	0.9411179424126748
1422	conch_v1	SPA153	A2	TM2D2	0.0114953716015634	0.9411179424126748
1423	conch_v1	SPA153	A2	TMED5	0.3097300098672863	0.9411179424126748
1424	conch_v1	SPA153	A2	TMEM237	0.033266149	0.9411179424126748
1425	conch_v1	SPA153	A2	TMEM258	0.1992937513901803	0.9411179424126748
1426	conch_v1	SPA153	A2	TMEM56	0.1713048277190056	0.9411179424126748
1427	conch_v1	SPA153	A2	TMEM59	0.038621415	0.9411179424126748
1428	conch_v1	SPA153	A2	TMOD3	0.080871544	0.9411179424126748
1429	conch_v1	SPA153	A2	TMPO	0.1893342474656706	0.9411179424126748
1430	conch_v1	SPA153	A2	TNC	0.07714816	0.9411179424126748
1431	conch_v1	SPA153	A2	TNFSF10	0.0365084597505999	0.9411179424126748
1432	conch_v1	SPA153	A2	TOB1	0.2547808773616448	0.9411179424126748
1433	conch_v1	SPA153	A2	TOM1L1	0.1506711689392982	0.9411179424126748
1434	conch_v1	SPA153	A2	TOP1MT	-0.054603681	0.9411179424126748
1435	conch_v1	SPA153	A2	TOP2A	0.097243237	0.9411179424126748
1436	conch_v1	SPA153	A2	TOP2B	0.2497999250809266	0.9411179424126748
1437	conch_v1	SPA153	A2	TP53BP1	-0.000261736	0.9411179424126748
1438	conch_v1	SPA153	A2	TPM1	0.057886169	0.9411179424126748
1439	conch_v1	SPA153	A2	TPR	0.1806262786351969	0.9411179424126748
1440	conch_v1	SPA153	A2	TRAF4	0.1988756053652607	0.9411179424126748
1441	conch_v1	SPA153	A2	TRBC2	0.077873781	0.9411179424126748
1442	conch_v1	SPA153	A2	TRIB2	0.058747833	0.9411179424126748
1443	conch_v1	SPA153	A2	TRIL	-0.105184734	0.9411179424126748
1444	conch_v1	SPA153	A2	TRIM22	0.056941977	0.9411179424126748
1445	conch_v1	SPA153	A2	TRIM59	0.2328720218707189	0.9411179424126748
1446	conch_v1	SPA153	A2	TRIP6	-0.043068647	0.9411179424126748
1447	conch_v1	SPA153	A2	TRPM2	0.114267444711811	0.9411179424126748
1448	conch_v1	SPA153	A2	TRPS1	0.1067493489633731	0.9411179424126748
1449	conch_v1	SPA153	A2	TRPV2	0.054058292	0.9411179424126748
1450	conch_v1	SPA153	A2	TSG101	0.1277967166003965	0.9411179424126748
1451	conch_v1	SPA153	A2	TSPAN1	0.0233708657406143	0.9411179424126748
1452	conch_v1	SPA153	A2	TSPAN13	0.1453433849259767	0.9411179424126748
1453	conch_v1	SPA153	A2	TSPYL5	0.037039198	0.9411179424126748
1454	conch_v1	SPA153	A2	TTC39A	0.084886862	0.9411179424126748
1455	conch_v1	SPA153	A2	TUBGCP4	0.1392276355921968	0.9411179424126748
1456	conch_v1	SPA153	A2	TXNDC12	0.065262118	0.9411179424126748
1457	conch_v1	SPA153	A2	TXNL1	0.044555897	0.9411179424126748
1458	conch_v1	SPA153	A2	UACA	-0.08322919	0.9411179424126748
1459	conch_v1	SPA153	A2	UBE2L6	0.064784399	0.9411179424126748
1460	conch_v1	SPA153	A2	UBE2T	0.2105929463179887	0.9411179424126748
1461	conch_v1	SPA153	A2	UBE2Z	0.1111198533724157	0.9411179424126748
1462	conch_v1	SPA153	A2	UBR7	0.0109111054181759	0.9411179424126748
1463	conch_v1	SPA153	A2	UGDH	0.1311784015403201	0.9411179424126748
1464	conch_v1	SPA153	A2	UNC119	0.096548222	0.9411179424126748
1465	conch_v1	SPA153	A2	UNC50	0.001870666	0.9411179424126748
1466	conch_v1	SPA153	A2	UPP1	-0.042059435	0.9411179424126748
1467	conch_v1	SPA153	A2	UQCRH	0.1625351846759094	0.9411179424126748
1468	conch_v1	SPA153	A2	USP1	-0.101485052	0.9411179424126748
1469	conch_v1	SPA153	A2	USP33	-0.107599024	0.9411179424126748
1470	conch_v1	SPA153	A2	USP48	0.04681878	0.9411179424126748
1471	conch_v1	SPA153	A2	UTP11	0.018407928	0.9411179424126748
1472	conch_v1	SPA153	A2	VCAM1	0.1039321233680021	0.9411179424126748
1473	conch_v1	SPA153	A2	VEZF1	0.086914864	0.9411179424126748
1474	conch_v1	SPA153	A2	VLDLR	0.1801328550490875	0.9411179424126748
1475	conch_v1	SPA153	A2	VPS13C	0.028662327	0.9411179424126748
1476	conch_v1	SPA153	A2	VPS52	0.082147839	0.9411179424126748
1477	conch_v1	SPA153	A2	VPS54	0.063156809	0.9411179424126748
1478	conch_v1	SPA153	A2	VTA1	0.159127268	0.9411179424126748
1479	conch_v1	SPA153	A2	WDR3	0.2109978944839279	0.9411179424126748
1480	conch_v1	SPA153	A2	WDR45B	0.063569701	0.9411179424126748
1481	conch_v1	SPA153	A2	WDR75	0.1005779579441706	0.9411179424126748
1482	conch_v1	SPA153	A2	WHSC1L1	0.2169096257105714	0.9411179424126748
1483	conch_v1	SPA153	A2	WIPI1	0.120893894395487	0.9411179424126748
1484	conch_v1	SPA153	A2	WNK2	0.1469348252180509	0.9411179424126748
1485	conch_v1	SPA153	A2	WWC3	0.0367871163553244	0.9411179424126748
1486	conch_v1	SPA153	A2	WWP1	0.1855782255306357	0.9411179424126748
1487	conch_v1	SPA153	A2	XBP1	0.292104122699569	0.9411179424126748
1488	conch_v1	SPA153	A2	XPR1	-0.067335844	0.9411179424126748
1489	conch_v1	SPA153	A2	YBX1	0.1375997579585804	0.9411179424126748
1490	conch_v1	SPA153	A2	YWHAQ	0.021742099980143	0.9411179424126748
1491	conch_v1	SPA153	A2	ZBTB8OS	0.085755636	0.9411179424126748
1492	conch_v1	SPA153	A2	ZC3H14	0.046980563	0.9411179424126748
1493	conch_v1	SPA153	A2	ZCRB1	0.099786709	0.9411179424126748
1494	conch_v1	SPA153	A2	ZFHX3	0.077404067	0.9411179424126748
1495	conch_v1	SPA153	A2	ZFP36	0.092017331	0.9411179424126748
1496	conch_v1	SPA153	A2	ZFYVE16	0.088632792	0.9411179424126748
1497	conch_v1	SPA153	A2	ZNF146	0.1196149106261163	0.9411179424126748
1498	conch_v1	SPA153	A2	ZNF480	0.0293051148045772	0.9411179424126748
1499	conch_v1	SPA153	A2	ZNF622	0.062015711	0.9411179424126748
1500	conch_v1	SPA153	A2	ZNF638	0.1177729372881406	0.9411179424126748
1501	conch_v1	SPA153	A2	ZNF652	0.2298395673504972	0.9411179424126748
1502	conch_v1	SPA153	A2	ZNF664	0.1636626827557467	0.9411179424126748
1503	conch_v1	SPA153	A2	ZNF84	0.1274568207177609	0.9411179424126748
1504	conch_v1	SPA153	A2	ZNFX1	0.02426180978698	0.9411179424126748
1505	conch_v1	SPA153	A2	ZNHIT3	0.1780287510468727	0.9411179424126748
1506	conch_v1	SPA153	A2	ZNRD1	0.059187823079588	0.9411179424126748
1507	conch_v1	SPA153	A2	ZWINT	0.1334775550132627	0.9411179424126748
1508	conch_v1	SPA152	A3	ABCD3	0.3711312767680352	0.9209606456771364
1509	conch_v1	SPA152	A3	AC005480.1	-0.015210116	0.9209606456771364
1510	conch_v1	SPA152	A3	ACACA	0.063511941	0.9209606456771364
1511	conch_v1	SPA152	A3	ADAM10	0.1874924746551101	0.9209606456771364
1512	conch_v1	SPA152	A3	ADAMTS1	-0.038149515	0.9209606456771364
1513	conch_v1	SPA152	A3	ADAT2	0.2749232615199073	0.9209606456771364
1514	conch_v1	SPA152	A3	ADD3	-0.011031813	0.9209606456771364
1515	conch_v1	SPA152	A3	ADGRA2	-0.020634732	0.9209606456771364
1516	conch_v1	SPA152	A3	ADGRG6	0.2779965473177656	0.9209606456771364
1517	conch_v1	SPA152	A3	ADIRF	-0.052635489	0.9209606456771364
1518	conch_v1	SPA152	A3	ADK	0.053554291	0.9209606456771364
1519	conch_v1	SPA152	A3	ADSL	0.1527356344844521	0.9209606456771364
1520	conch_v1	SPA152	A3	AGR2	0.081780598	0.9209606456771364
1521	conch_v1	SPA152	A3	AIG1	0.2915441969371811	0.9209606456771364
1522	conch_v1	SPA152	A3	AKIRIN1	0.1234628965893156	0.9209606456771364
1523	conch_v1	SPA152	A3	ALDH3B2	0.061935211	0.9209606456771364
1524	conch_v1	SPA152	A3	ALDH7A1	0.093861888	0.9209606456771364
1525	conch_v1	SPA152	A3	ALG14	0.2949961054196851	0.9209606456771364
1526	conch_v1	SPA152	A3	ALOX15B	0.2977039461078087	0.9209606456771364
1527	conch_v1	SPA152	A3	AMH	0.041807889	0.9209606456771364
1528	conch_v1	SPA152	A3	AMZ2	0.073802025	0.9209606456771364
1529	conch_v1	SPA152	A3	ANGPTL4	0.083943922	0.9209606456771364
1530	conch_v1	SPA152	A3	ANK3	0.070394113	0.9209606456771364
1531	conch_v1	SPA152	A3	ANO1	-0.002218129	0.9209606456771364
1532	conch_v1	SPA152	A3	ANTXR1	0.1169393095903374	0.9209606456771364
1533	conch_v1	SPA152	A3	AP2B1	0.1342779677757952	0.9209606456771364
1534	conch_v1	SPA152	A3	APBA2	-0.025985073	0.9209606456771364
1535	conch_v1	SPA152	A3	API5	0.051238298	0.9209606456771364
1536	conch_v1	SPA152	A3	APOD	0.3306629218302512	0.9209606456771364
1537	conch_v1	SPA152	A3	APOL1	0.1216804925478027	0.9209606456771364
1538	conch_v1	SPA152	A3	APOL2	0.093567619	0.9209606456771364
1539	conch_v1	SPA152	A3	APOL3	0.07201226	0.9209606456771364
1540	conch_v1	SPA152	A3	APOL6	0.1588619404005969	0.9209606456771364
1541	conch_v1	SPA152	A3	ARFGEF3	0.3764119941800118	0.9209606456771364
1542	conch_v1	SPA152	A3	ARHGAP12	0.039529818	0.9209606456771364
1543	conch_v1	SPA152	A3	ARHGAP29	0.2967009663621179	0.9209606456771364
1544	conch_v1	SPA152	A3	ARID4B	0.1186533486473457	0.9209606456771364
1545	conch_v1	SPA152	A3	ARL1	0.2046891512937907	0.9209606456771364
1546	conch_v1	SPA152	A3	ARL3	0.1053590562624208	0.9209606456771364
1547	conch_v1	SPA152	A3	ARPP19	0.081440927	0.9209606456771364
1548	conch_v1	SPA152	A3	ARSG	0.077279907	0.9209606456771364
1549	conch_v1	SPA152	A3	ASAP1	0.0409678111963629	0.9209606456771364
1550	conch_v1	SPA152	A3	ASAP2	0.1173066474776038	0.9209606456771364
1551	conch_v1	SPA152	A3	ASH2L	0.044384723	0.9209606456771364
1552	conch_v1	SPA152	A3	ASNSD1	0.071044428	0.9209606456771364
1553	conch_v1	SPA152	A3	ATAD2	0.073873412	0.9209606456771364
1554	conch_v1	SPA152	A3	ATF3	0.0255730931031615	0.9209606456771364
1555	conch_v1	SPA152	A3	ATG3	0.048819421	0.9209606456771364
1556	conch_v1	SPA152	A3	ATP1B1	0.1698289787447111	0.9209606456771364
1557	conch_v1	SPA152	A3	ATP2B1	0.1059877697380648	0.9209606456771364
1558	conch_v1	SPA152	A3	ATP5C1	0.1375894079181244	0.9209606456771364
1559	conch_v1	SPA152	A3	ATP5F1	0.070897361	0.9209606456771364
1560	conch_v1	SPA152	A3	ATP6V1H	0.1544655208860555	0.9209606456771364
1561	conch_v1	SPA152	A3	B9D1	-0.034362928	0.9209606456771364
1562	conch_v1	SPA152	A3	BAMBI	0.3088032413762184	0.9209606456771364
1563	conch_v1	SPA152	A3	BAZ1A	0.057276869	0.9209606456771364
1564	conch_v1	SPA152	A3	BAZ1B	0.053211885	0.9209606456771364
1565	conch_v1	SPA152	A3	BCAM	0.098524782	0.9209606456771364
1566	conch_v1	SPA152	A3	BCAR3	0.2000796160147333	0.9209606456771364
1567	conch_v1	SPA152	A3	BCL2L12	0.0550210744591467	0.9209606456771364
1568	conch_v1	SPA152	A3	BECN1	0.1706914409904915	0.9209606456771364
1569	conch_v1	SPA152	A3	BEX3	0.1342909793777802	0.9209606456771364
1570	conch_v1	SPA152	A3	BIRC3	0.071310005	0.9209606456771364
1571	conch_v1	SPA152	A3	BMP7	0.003965038	0.9209606456771364
1572	conch_v1	SPA152	A3	BOLA3	0.011102038	0.9209606456771364
1573	conch_v1	SPA152	A3	BRF2	-0.051683491	0.9209606456771364
1574	conch_v1	SPA152	A3	BRIX1	0.1351621613269078	0.9209606456771364
1575	conch_v1	SPA152	A3	C17orf96	0.4372327078904781	0.9209606456771364
1576	conch_v1	SPA152	A3	C19orf66	0.073227925	0.9209606456771364
1577	conch_v1	SPA152	A3	C1orf123	0.0253035470886129	0.9209606456771364
1578	conch_v1	SPA152	A3	C1orf21	0.1073107010621386	0.9209606456771364
1579	conch_v1	SPA152	A3	C1QTNF6	0.0215713447962856	0.9209606456771364
1580	conch_v1	SPA152	A3	C2CD4A	0.091033293	0.9209606456771364
1581	conch_v1	SPA152	A3	C6orf48	0.1150194539189133	0.9209606456771364
1582	conch_v1	SPA152	A3	C8orf4	0.082757279	0.9209606456771364
1583	conch_v1	SPA152	A3	C8orf59	0.2576235157714501	0.9209606456771364
1584	conch_v1	SPA152	A3	CACNG4	-0.017189783	0.9209606456771364
1585	conch_v1	SPA152	A3	CACYBP	0.2549471368755113	0.9209606456771364
1586	conch_v1	SPA152	A3	CALM2	0.2842194209274727	0.9209606456771364
1587	conch_v1	SPA152	A3	CAMK2N1	0.1180024984850808	0.9209606456771364
1588	conch_v1	SPA152	A3	CANT1	0.072542781	0.9209606456771364
1589	conch_v1	SPA152	A3	CAP1	0.1167517063461015	0.9209606456771364
1590	conch_v1	SPA152	A3	CAPRIN1	0.1567247408796204	0.9209606456771364
1591	conch_v1	SPA152	A3	CAPS	-0.146836072	0.9209606456771364
1592	conch_v1	SPA152	A3	CASC3	0.1061960705556789	0.9209606456771364
1593	conch_v1	SPA152	A3	CASP4	0.1092329903646883	0.9209606456771364
1594	conch_v1	SPA152	A3	CBFB	0.0414945920215834	0.9209606456771364
1595	conch_v1	SPA152	A3	CBX1	0.1451008521285749	0.9209606456771364
1596	conch_v1	SPA152	A3	CCDC109B	0.097008546	0.9209606456771364
1597	conch_v1	SPA152	A3	CCDC18	0.1343587321216389	0.9209606456771364
1598	conch_v1	SPA152	A3	CCDC47	0.275889748	0.9209606456771364
1599	conch_v1	SPA152	A3	CCDC53	0.03496815	0.9209606456771364
1600	conch_v1	SPA152	A3	CCL2	0.065059282	0.9209606456771364
1601	conch_v1	SPA152	A3	CCL21	0.076542627	0.9209606456771364
1602	conch_v1	SPA152	A3	CCNB1	0.0257708539619045	0.9209606456771364
1603	conch_v1	SPA152	A3	CCNB2	0.040809984	0.9209606456771364
1604	conch_v1	SPA152	A3	CCND1	0.1215326523950525	0.9209606456771364
1605	conch_v1	SPA152	A3	CCNE1	0.1167683284984827	0.9209606456771364
1606	conch_v1	SPA152	A3	CCNH	0.076360666	0.9209606456771364
1607	conch_v1	SPA152	A3	CCR7	0.005047313	0.9209606456771364
1608	conch_v1	SPA152	A3	CCT8	0.2963918490458465	0.9209606456771364
1609	conch_v1	SPA152	A3	CD24	0.4897769999613862	0.9209606456771364
1610	conch_v1	SPA152	A3	CD36	0.072418852	0.9209606456771364
1611	conch_v1	SPA152	A3	CD3D	0.096629021	0.9209606456771364
1612	conch_v1	SPA152	A3	CD53	0.08266615	0.9209606456771364
1613	conch_v1	SPA152	A3	CDC20	0.2882968557559978	0.9209606456771364
1614	conch_v1	SPA152	A3	CDC6	0.1179071199768773	0.9209606456771364
1615	conch_v1	SPA152	A3	CDC7	0.1687760355149117	0.9209606456771364
1616	conch_v1	SPA152	A3	CDH1	0.2053739542150931	0.9209606456771364
1617	conch_v1	SPA152	A3	CDK1	0.1666607021624602	0.9209606456771364
1618	conch_v1	SPA152	A3	CEBPD	0.056488144	0.9209606456771364
1619	conch_v1	SPA152	A3	CEBPZ	0.092807476	0.9209606456771364
1620	conch_v1	SPA152	A3	CENPF	0.0319955158016426	0.9209606456771364
1621	conch_v1	SPA152	A3	CENPW	0.1113584247882646	0.9209606456771364
1622	conch_v1	SPA152	A3	CEP95	0.076433941	0.9209606456771364
1623	conch_v1	SPA152	A3	CFDP1	0.069668085	0.9209606456771364
1624	conch_v1	SPA152	A3	CHCHD6	-0.024824695	0.9209606456771364
1625	conch_v1	SPA152	A3	CHEK2	0.1872711882848041	0.9209606456771364
1626	conch_v1	SPA152	A3	CHML	0.049056796	0.9209606456771364
1627	conch_v1	SPA152	A3	CHPT1	0.092321088	0.9209606456771364
1628	conch_v1	SPA152	A3	CILP	-0.008314066	0.9209606456771364
1629	conch_v1	SPA152	A3	CILP2	-0.040452624	0.9209606456771364
1630	conch_v1	SPA152	A3	CITED2	0.3407089883106366	0.9209606456771364
1631	conch_v1	SPA152	A3	CKS1B	0.053729686	0.9209606456771364
1632	conch_v1	SPA152	A3	CLTC	0.3504481445520441	0.9209606456771364
1633	conch_v1	SPA152	A3	CMBL	0.1167539667565958	0.9209606456771364
1634	conch_v1	SPA152	A3	CMPK1	0.141253204600551	0.9209606456771364
1635	conch_v1	SPA152	A3	CMSS1	-0.004735243	0.9209606456771364
1636	conch_v1	SPA152	A3	CMTM3	0.020337792321544	0.9209606456771364
1637	conch_v1	SPA152	A3	CNIH4	0.096559798	0.9209606456771364
1638	conch_v1	SPA152	A3	CNN3	0.4014455731745922	0.9209606456771364
1639	conch_v1	SPA152	A3	CNTD1	0.235015550683193	0.9209606456771364
1640	conch_v1	SPA152	A3	COA5	0.075145633	0.9209606456771364
1641	conch_v1	SPA152	A3	COL10A1	0.079113581	0.9209606456771364
1642	conch_v1	SPA152	A3	COL12A1	0.1242730105959246	0.9209606456771364
1643	conch_v1	SPA152	A3	COL1A2	0.2463159958075163	0.9209606456771364
1644	conch_v1	SPA152	A3	COL3A1	0.2749076398350183	0.9209606456771364
1645	conch_v1	SPA152	A3	COL5A2	0.1202651873669772	0.9209606456771364
1646	conch_v1	SPA152	A3	COL8A1	-0.009997026	0.9209606456771364
1647	conch_v1	SPA152	A3	COMMD1	0.033135883	0.9209606456771364
1648	conch_v1	SPA152	A3	COMMD6	0.3337204499856048	0.9209606456771364
1649	conch_v1	SPA152	A3	COMP	0.1547630538970637	0.9209606456771364
1650	conch_v1	SPA152	A3	COQ6	-0.046387851	0.9209606456771364
1651	conch_v1	SPA152	A3	COX11	0.2457262021358853	0.9209606456771364
1652	conch_v1	SPA152	A3	COX17	0.1684434302614292	0.9209606456771364
1653	conch_v1	SPA152	A3	CP	0.006891162	0.9209606456771364
1654	conch_v1	SPA152	A3	CPD	0.3957944539031245	0.9209606456771364
1655	conch_v1	SPA152	A3	CPNE3	0.1801330962702908	0.9209606456771364
1656	conch_v1	SPA152	A3	CRABP2	0.1520485101753055	0.9209606456771364
1657	conch_v1	SPA152	A3	CREB3L4	0.3447762885772277	0.9209606456771364
1658	conch_v1	SPA152	A3	CST6	-0.054720435	0.9209606456771364
1659	conch_v1	SPA152	A3	CTPS1	0.1016472199321616	0.9209606456771364
1660	conch_v1	SPA152	A3	CTSK	0.121224468404201	0.9209606456771364
1661	conch_v1	SPA152	A3	CTSS	0.0290606527625942	0.9209606456771364
1662	conch_v1	SPA152	A3	CTTN	0.2849510601289767	0.9209606456771364
1663	conch_v1	SPA152	A3	CUEDC1	0.042642833539092	0.9209606456771364
1664	conch_v1	SPA152	A3	CWC25	0.1678318314351916	0.9209606456771364
1665	conch_v1	SPA152	A3	CX3CL1	0.1040182348626313	0.9209606456771364
1666	conch_v1	SPA152	A3	CXADR	0.1680851845325045	0.9209606456771364
1667	conch_v1	SPA152	A3	CXCL10	0.032677037	0.9209606456771364
1668	conch_v1	SPA152	A3	CXCL13	-0.022562365	0.9209606456771364
1669	conch_v1	SPA152	A3	CXCL14	0.004951677	0.9209606456771364
1670	conch_v1	SPA152	A3	CXCL9	0.1112402041498352	0.9209606456771364
1671	conch_v1	SPA152	A3	CXCR4	0.1273385196041195	0.9209606456771364
1672	conch_v1	SPA152	A3	CXXC5	0.1483671669483415	0.9209606456771364
1673	conch_v1	SPA152	A3	CYBB	0.0418589427270195	0.9209606456771364
1674	conch_v1	SPA152	A3	DCAF10	0.07138395	0.9209606456771364
1675	conch_v1	SPA152	A3	DCAF7	0.083581621	0.9209606456771364
1676	conch_v1	SPA152	A3	DCLK1	0.060422741	0.9209606456771364
1677	conch_v1	SPA152	A3	DCN	0.1477538135034049	0.9209606456771364
1678	conch_v1	SPA152	A3	DDHD2	0.068147047	0.9209606456771364
1679	conch_v1	SPA152	A3	DDX1	0.031819942	0.9209606456771364
1680	conch_v1	SPA152	A3	DDX42	0.2113556395462395	0.9209606456771364
1681	conch_v1	SPA152	A3	DDX5	0.3413846980837506	0.9209606456771364
1682	conch_v1	SPA152	A3	DDX52	-0.018229419	0.9209606456771364
1683	conch_v1	SPA152	A3	DHRS7	0.0461296664355694	0.9209606456771364
1684	conch_v1	SPA152	A3	DHX16	0.07287209	0.9209606456771364
1685	conch_v1	SPA152	A3	DKK3	0.0228508314999475	0.9209606456771364
1686	conch_v1	SPA152	A3	DLG5	0.0270566324583612	0.9209606456771364
1687	conch_v1	SPA152	A3	DNAJC15	0.1064200035178537	0.9209606456771364
1688	conch_v1	SPA152	A3	DNAJC19	0.1495770048817492	0.9209606456771364
1689	conch_v1	SPA152	A3	DNAJC21	0.1130097785732923	0.9209606456771364
1690	conch_v1	SPA152	A3	DNMT1	0.1364996377825642	0.9209606456771364
1691	conch_v1	SPA152	A3	DNTTIP2	0.3640954905541452	0.9209606456771364
1692	conch_v1	SPA152	A3	DR1	0.3682274343499218	0.9209606456771364
1693	conch_v1	SPA152	A3	DROSHA	0.0378269102076643	0.9209606456771364
1694	conch_v1	SPA152	A3	DTX3L	-0.034803603	0.9209606456771364
1695	conch_v1	SPA152	A3	DUSP5	0.120329751417132	0.9209606456771364
1696	conch_v1	SPA152	A3	DUSP6	0.1838690548582046	0.9209606456771364
1697	conch_v1	SPA152	A3	E2F5	0.2386676644143596	0.9209606456771364
1698	conch_v1	SPA152	A3	EBNA1BP2	0.3814098437580382	0.9209606456771364
1699	conch_v1	SPA152	A3	ECI2	0.0533934062760124	0.9209606456771364
1700	conch_v1	SPA152	A3	ECT2	0.096491201	0.9209606456771364
1701	conch_v1	SPA152	A3	EEA1	0.0226082013553392	0.9209606456771364
1702	conch_v1	SPA152	A3	EEF1A2	-0.073474615	0.9209606456771364
1703	conch_v1	SPA152	A3	EFHD1	0.1162939907951777	0.9209606456771364
1704	conch_v1	SPA152	A3	EFNA3	0.1933310670980105	0.9209606456771364
1705	conch_v1	SPA152	A3	EIF2AK2	0.1291289527952315	0.9209606456771364
1706	conch_v1	SPA152	A3	EIF2B3	-0.091724579	0.9209606456771364
1707	conch_v1	SPA152	A3	EIF3E	0.1695941248083385	0.9209606456771364
1708	conch_v1	SPA152	A3	EIF4EBP1	0.061919134	0.9209606456771364
1709	conch_v1	SPA152	A3	EIF5B	-0.002235592	0.9209606456771364
1710	conch_v1	SPA152	A3	ELMOD2	0.085973625	0.9209606456771364
1711	conch_v1	SPA152	A3	EMC4	0.2341128215043366	0.9209606456771364
1712	conch_v1	SPA152	A3	EME1	0.053724519	0.9209606456771364
1713	conch_v1	SPA152	A3	ENPP1	0.2113584058330802	0.9209606456771364
1714	conch_v1	SPA152	A3	ENY2	0.160080083459427	0.9209606456771364
1715	conch_v1	SPA152	A3	EPAS1	-0.036072376	0.9209606456771364
1716	conch_v1	SPA152	A3	EPCAM	0.3393951056374312	0.9209606456771364
1717	conch_v1	SPA152	A3	EPPK1	-0.023994994	0.9209606456771364
1718	conch_v1	SPA152	A3	ERLIN2	0.044810009	0.9209606456771364
1719	conch_v1	SPA152	A3	ERP44	0.090074643	0.9209606456771364
1720	conch_v1	SPA152	A3	EXOSC1	0.071742361	0.9209606456771364
1721	conch_v1	SPA152	A3	EXOSC7	0.1113001493444802	0.9209606456771364
1722	conch_v1	SPA152	A3	EXOSC9	0.095831409	0.9209606456771364
1723	conch_v1	SPA152	A3	EZH2	0.1206678620694615	0.9209606456771364
1724	conch_v1	SPA152	A3	FADD	0.053660368	0.9209606456771364
1725	conch_v1	SPA152	A3	FAIM2	-0.045574429	0.9209606456771364
1726	conch_v1	SPA152	A3	FAM107B	-0.055254779	0.9209606456771364
1727	conch_v1	SPA152	A3	FAM117A	0.004507981	0.9209606456771364
1728	conch_v1	SPA152	A3	FAM204A	0.0219016193883856	0.9209606456771364
1729	conch_v1	SPA152	A3	FAM207A	0.049056161	0.9209606456771364
1730	conch_v1	SPA152	A3	FAM84B	0.3471101786124458	0.9209606456771364
1731	conch_v1	SPA152	A3	FAM96A	0.081586305	0.9209606456771364
1732	conch_v1	SPA152	A3	FAP	0.076714352	0.9209606456771364
1733	conch_v1	SPA152	A3	FARP1	-0.015415423	0.9209606456771364
1734	conch_v1	SPA152	A3	FASTKD2	0.1160171876162264	0.9209606456771364
1735	conch_v1	SPA152	A3	FBP1	-0.003887772	0.9209606456771364
1736	conch_v1	SPA152	A3	FBXO32	0.0270689194807812	0.9209606456771364
1737	conch_v1	SPA152	A3	FBXW7	0.06851107	0.9209606456771364
1738	conch_v1	SPA152	A3	FEN1	0.083314222	0.9209606456771364
1739	conch_v1	SPA152	A3	FGFR1	-0.033136846	0.9209606456771364
1740	conch_v1	SPA152	A3	FGFR4	0.1834016545732308	0.9209606456771364
1741	conch_v1	SPA152	A3	FHL2	0.000773064	0.9209606456771364
1742	conch_v1	SPA152	A3	FN1	0.2517533900862586	0.9209606456771364
1743	conch_v1	SPA152	A3	FNBP1L	0.4195125624015096	0.9209606456771364
1744	conch_v1	SPA152	A3	FNDC1	0.055546901	0.9209606456771364
1745	conch_v1	SPA152	A3	FOS	0.1468253710418174	0.9209606456771364
1746	conch_v1	SPA152	A3	FOSB	0.0273711090108297	0.9209606456771364
1747	conch_v1	SPA152	A3	FOXH1	0.0564015465412239	0.9209606456771364
1748	conch_v1	SPA152	A3	FRA10AC1	0.079029491	0.9209606456771364
1749	conch_v1	SPA152	A3	FSTL1	0.1906776940179374	0.9209606456771364
1750	conch_v1	SPA152	A3	FUCA2	0.3483424028995417	0.9209606456771364
1751	conch_v1	SPA152	A3	FUT8	0.060539722	0.9209606456771364
1752	conch_v1	SPA152	A3	FXYD3	0.1752219885587472	0.9209606456771364
1753	conch_v1	SPA152	A3	FYB	-0.028514437	0.9209606456771364
1754	conch_v1	SPA152	A3	GAR1	0.1560181669903736	0.9209606456771364
1755	conch_v1	SPA152	A3	GATA3	0.1464681655247978	0.9209606456771364
1756	conch_v1	SPA152	A3	GBP1	0.049277918	0.9209606456771364
1757	conch_v1	SPA152	A3	GBP2	0.077929803	0.9209606456771364
1758	conch_v1	SPA152	A3	GBP3	0.051013629	0.9209606456771364
1759	conch_v1	SPA152	A3	GBP5	0.046585745	0.9209606456771364
1760	conch_v1	SPA152	A3	GCC2	0.0174779	0.9209606456771364
1761	conch_v1	SPA152	A3	GCLM	0.3699845490473993	0.9209606456771364
1762	conch_v1	SPA152	A3	GCNT1	-0.07562241	0.9209606456771364
1763	conch_v1	SPA152	A3	GDF9	0.1907979944263877	0.9209606456771364
1764	conch_v1	SPA152	A3	GGH	0.09061396	0.9209606456771364
1765	conch_v1	SPA152	A3	GGNBP2	0.043647329	0.9209606456771364
1766	conch_v1	SPA152	A3	GHITM	0.3020289863268237	0.9209606456771364
1767	conch_v1	SPA152	A3	GLCCI1	0.1350123997368719	0.9209606456771364
1768	conch_v1	SPA152	A3	GLI4	0.0780617	0.9209606456771364
1769	conch_v1	SPA152	A3	GLMN	0.1823168265507184	0.9209606456771364
1770	conch_v1	SPA152	A3	GLRX3	0.001165902	0.9209606456771364
1771	conch_v1	SPA152	A3	GMFG	-0.005571639	0.9209606456771364
1772	conch_v1	SPA152	A3	GNG12	0.00159049	0.9209606456771364
1773	conch_v1	SPA152	A3	GNG5	0.084426724	0.9209606456771364
1774	conch_v1	SPA152	A3	GNL2	0.3075602007781657	0.9209606456771364
1775	conch_v1	SPA152	A3	GNL3	0.078946333	0.9209606456771364
1776	conch_v1	SPA152	A3	GOSR1	0.2231147442233791	0.9209606456771364
1777	conch_v1	SPA152	A3	GPBP1L1	0.1148319512314074	0.9209606456771364
1778	conch_v1	SPA152	A3	GPCPD1	0.0494512307088968	0.9209606456771364
1779	conch_v1	SPA152	A3	GPNMB	0.1881154930559203	0.9209606456771364
1780	conch_v1	SPA152	A3	GPRC5A	0.1973958125762338	0.9209606456771364
1781	conch_v1	SPA152	A3	GSTM3	-0.070295636	0.9209606456771364
1782	conch_v1	SPA152	A3	GTF2A2	0.066982254	0.9209606456771364
1783	conch_v1	SPA152	A3	GTF3C6	0.1771997823320565	0.9209606456771364
1784	conch_v1	SPA152	A3	H2AFV	0.1429780317659533	0.9209606456771364
1785	conch_v1	SPA152	A3	H2AFY2	0.0114083355913415	0.9209606456771364
1786	conch_v1	SPA152	A3	H2AFZ	0.2938180283714757	0.9209606456771364
1787	conch_v1	SPA152	A3	HDAC2	0.2087677438850991	0.9209606456771364
1788	conch_v1	SPA152	A3	HDDC2	0.101594665	0.9209606456771364
1789	conch_v1	SPA152	A3	HEBP2	0.3086201429706424	0.9209606456771364
1790	conch_v1	SPA152	A3	HECA	0.2013818369377755	0.9209606456771364
1791	conch_v1	SPA152	A3	HELZ	0.067357404	0.9209606456771364
1792	conch_v1	SPA152	A3	HELZ2	0.039147341	0.9209606456771364
1793	conch_v1	SPA152	A3	HERC4	0.1047798292958973	0.9209606456771364
1794	conch_v1	SPA152	A3	HIBCH	0.1296304000457284	0.9209606456771364
1795	conch_v1	SPA152	A3	HIGD1A	0.1548282084116573	0.9209606456771364
1796	conch_v1	SPA152	A3	HIST1H1C	-0.004363554	0.9209606456771364
1797	conch_v1	SPA152	A3	HIST1H2BD	-0.02427398	0.9209606456771364
1798	conch_v1	SPA152	A3	HIVEP2	0.1719552342575032	0.9209606456771364
1799	conch_v1	SPA152	A3	HLA-DPA1	0.1610532506374476	0.9209606456771364
1800	conch_v1	SPA152	A3	HLA-DQA1	0.1067235444631294	0.9209606456771364
1801	conch_v1	SPA152	A3	HLA-F	0.02374023	0.9209606456771364
1802	conch_v1	SPA152	A3	HMGB1	0.2805858959616427	0.9209606456771364
1803	conch_v1	SPA152	A3	HMGB2	0.1565314144408104	0.9209606456771364
1804	conch_v1	SPA152	A3	HNRNPLL	0.0515282502508848	0.9209606456771364
1805	conch_v1	SPA152	A3	HOOK3	0.008908261	0.9209606456771364
1806	conch_v1	SPA152	A3	HOXB2	0.006482949	0.9209606456771364
1807	conch_v1	SPA152	A3	HPS3	0.081195975	0.9209606456771364
1808	conch_v1	SPA152	A3	HS6ST1	0.090925738	0.9209606456771364
1809	conch_v1	SPA152	A3	HSD17B1	-0.029499206	0.9209606456771364
1810	conch_v1	SPA152	A3	HSD17B4	0.1449003004757961	0.9209606456771364
1811	conch_v1	SPA152	A3	HSF2	0.3066234458179528	0.9209606456771364
1812	conch_v1	SPA152	A3	HSPA14	0.135637055	0.9209606456771364
1813	conch_v1	SPA152	A3	HSPA1A	0.040742272	0.9209606456771364
1814	conch_v1	SPA152	A3	HSPB11	0.0594713500028896	0.9209606456771364
1815	conch_v1	SPA152	A3	IARS2	0.3140910233230868	0.9209606456771364
1816	conch_v1	SPA152	A3	ID2	0.1648148564288072	0.9209606456771364
1817	conch_v1	SPA152	A3	IDH1	0.2379484718363811	0.9209606456771364
1818	conch_v1	SPA152	A3	IFI16	0.1229128800478786	0.9209606456771364
1819	conch_v1	SPA152	A3	IFI27L2	0.005651169	0.9209606456771364
1820	conch_v1	SPA152	A3	IFI44	0.043860127	0.9209606456771364
1821	conch_v1	SPA152	A3	IFI44L	0.06339298	0.9209606456771364
1822	conch_v1	SPA152	A3	IFI6	0.047554984	0.9209606456771364
1823	conch_v1	SPA152	A3	IFIT3	-0.004476074	0.9209606456771364
1824	conch_v1	SPA152	A3	IFITM2	0.1076739324214251	0.9209606456771364
1825	conch_v1	SPA152	A3	IGHG4	-0.011286526	0.9209606456771364
1826	conch_v1	SPA152	A3	IL1RN	0.03775557	0.9209606456771364
1827	conch_v1	SPA152	A3	IL6ST	0.0282281506799785	0.9209606456771364
1828	conch_v1	SPA152	A3	INTS8	0.2146985565690269	0.9209606456771364
1829	conch_v1	SPA152	A3	ISG15	-0.01927813	0.9209606456771364
1830	conch_v1	SPA152	A3	ISG20	0.152997601	0.9209606456771364
1831	conch_v1	SPA152	A3	ITGA11	0.027854983	0.9209606456771364
1832	conch_v1	SPA152	A3	ITGA6	0.1673740669386834	0.9209606456771364
1833	conch_v1	SPA152	A3	ITGAE	0.07410436	0.9209606456771364
1834	conch_v1	SPA152	A3	ITGB6	0.1016538466203049	0.9209606456771364
1835	conch_v1	SPA152	A3	ITM2A	0.004662716	0.9209606456771364
1836	conch_v1	SPA152	A3	ITPR2	0.039030281	0.9209606456771364
1837	conch_v1	SPA152	A3	IWS1	0.05676423	0.9209606456771364
1838	conch_v1	SPA152	A3	JAK1	0.003616334	0.9209606456771364
1839	conch_v1	SPA152	A3	JCHAIN	0.2241863704643808	0.9209606456771364
1840	conch_v1	SPA152	A3	JSRP1	0.0519968769809708	0.9209606456771364
1841	conch_v1	SPA152	A3	JUND	0.1304688846101236	0.9209606456771364
1842	conch_v1	SPA152	A3	KCTD3	0.09038096	0.9209606456771364
1843	conch_v1	SPA152	A3	KDM4A	0.1492900718234217	0.9209606456771364
1844	conch_v1	SPA152	A3	KIAA0100	0.2904295039655162	0.9209606456771364
1845	conch_v1	SPA152	A3	KIAA0101	0.1474513876366521	0.9209606456771364
1846	conch_v1	SPA152	A3	KIAA0368	0.070997133	0.9209606456771364
1847	conch_v1	SPA152	A3	KIF13B	0.01386363	0.9209606456771364
1848	conch_v1	SPA152	A3	KLHDC2	0.1788103249878284	0.9209606456771364
1849	conch_v1	SPA152	A3	KPNA2	0.101553345566971	0.9209606456771364
1850	conch_v1	SPA152	A3	KRT15	0.001347307	0.9209606456771364
1851	conch_v1	SPA152	A3	KRT17	0.3135020381910557	0.9209606456771364
1852	conch_v1	SPA152	A3	KRT81	0.3500792498577791	0.9209606456771364
1853	conch_v1	SPA152	A3	KRT86	0.0392993844579842	0.9209606456771364
1854	conch_v1	SPA152	A3	KYNU	0.029861233	0.9209606456771364
1855	conch_v1	SPA152	A3	LAMA5	0.1407107587516125	0.9209606456771364
1856	conch_v1	SPA152	A3	LAMC1	0.087376589	0.9209606456771364
1857	conch_v1	SPA152	A3	LAP3	0.1349694208834758	0.9209606456771364
1858	conch_v1	SPA152	A3	LASP1	0.2911354528129405	0.9209606456771364
1859	conch_v1	SPA152	A3	LDHB	0.2899623728153639	0.9209606456771364
1860	conch_v1	SPA152	A3	LDLR	0.1485627188536208	0.9209606456771364
1861	conch_v1	SPA152	A3	LDLRAP1	0.3519426932116515	0.9209606456771364
1862	conch_v1	SPA152	A3	LEO1	-0.008519447	0.9209606456771364
1863	conch_v1	SPA152	A3	LEPROT	-0.018859907	0.9209606456771364
1864	conch_v1	SPA152	A3	LFNG	0.1666314697907855	0.9209606456771364
1865	conch_v1	SPA152	A3	LIMS1	0.081276405	0.9209606456771364
1866	conch_v1	SPA152	A3	LINC00116	0.1397486107813256	0.9209606456771364
1867	conch_v1	SPA152	A3	LINC00672	0.1293239970442587	0.9209606456771364
1868	conch_v1	SPA152	A3	LINC01420	0.1357059858631771	0.9209606456771364
1869	conch_v1	SPA152	A3	LMNB1	0.1457253038879069	0.9209606456771364
1870	conch_v1	SPA152	A3	LMO4	0.035059732	0.9209606456771364
1871	conch_v1	SPA152	A3	LRRC1	0.1281546244794538	0.9209606456771364
1872	conch_v1	SPA152	A3	LRRC24	0.035197388	0.9209606456771364
1873	conch_v1	SPA152	A3	LRRC41	0.038165422	0.9209606456771364
1874	conch_v1	SPA152	A3	LRRC8B	0.363119016486046	0.9209606456771364
1875	conch_v1	SPA152	A3	LRRC8D	0.3039122821466418	0.9209606456771364
1876	conch_v1	SPA152	A3	LSM1	-0.039429801	0.9209606456771364
1877	conch_v1	SPA152	A3	LSM3	0.062740344	0.9209606456771364
1878	conch_v1	SPA152	A3	LTF	-0.010502097	0.9209606456771364
1879	conch_v1	SPA152	A3	LTV1	0.3674135041495825	0.9209606456771364
1880	conch_v1	SPA152	A3	LUM	0.153857981385206	0.9209606456771364
1881	conch_v1	SPA152	A3	LYPD3	0.064387898	0.9209606456771364
1882	conch_v1	SPA152	A3	LYPLAL1	0.1142365262444559	0.9209606456771364
1883	conch_v1	SPA152	A3	LYZ	0.1066043901095752	0.9209606456771364
1884	conch_v1	SPA152	A3	MAGEF1	0.0204890649455563	0.9209606456771364
1885	conch_v1	SPA152	A3	MAGOH	0.089781916	0.9209606456771364
1886	conch_v1	SPA152	A3	MAGOHB	0.1156086439227473	0.9209606456771364
1887	conch_v1	SPA152	A3	MAN1A1	0.067768587	0.9209606456771364
1888	conch_v1	SPA152	A3	MAP4K1	0.070971336	0.9209606456771364
1889	conch_v1	SPA152	A3	MAP7	0.3364516739000086	0.9209606456771364
1890	conch_v1	SPA152	A3	MAPKAPK5	0.099712969	0.9209606456771364
1891	conch_v1	SPA152	A3	MCCC1	0.099899624	0.9209606456771364
1892	conch_v1	SPA152	A3	MCF2L	0.045862643	0.9209606456771364
1893	conch_v1	SPA152	A3	MCUR1	0.0521314917851118	0.9209606456771364
1894	conch_v1	SPA152	A3	MDFI	0.085500643	0.9209606456771364
1895	conch_v1	SPA152	A3	MED1	0.4163489597933533	0.9209606456771364
1896	conch_v1	SPA152	A3	MED23	0.2719219298546285	0.9209606456771364
1897	conch_v1	SPA152	A3	MESDC1	0.049974922	0.9209606456771364
1898	conch_v1	SPA152	A3	MEST	0.1365114607819161	0.9209606456771364
1899	conch_v1	SPA152	A3	METTL7A	0.071362255	0.9209606456771364
1900	conch_v1	SPA152	A3	MFSD2A	0.089664292	0.9209606456771364
1901	conch_v1	SPA152	A3	MGAT4A	0.047167207	0.9209606456771364
1902	conch_v1	SPA152	A3	MGP	0.090709309	0.9209606456771364
1903	conch_v1	SPA152	A3	MIS18A	0.1452396256887128	0.9209606456771364
1904	conch_v1	SPA152	A3	MLLT6	0.4519886672031643	0.9209606456771364
1905	conch_v1	SPA152	A3	MMP1	0.044707576	0.9209606456771364
1906	conch_v1	SPA152	A3	MMP11	0.1740570891052859	0.9209606456771364
1907	conch_v1	SPA152	A3	MPC2	0.09608673	0.9209606456771364
1908	conch_v1	SPA152	A3	MPEG1	0.096265912	0.9209606456771364
1909	conch_v1	SPA152	A3	MPHOSPH10	0.1920183156212926	0.9209606456771364
1910	conch_v1	SPA152	A3	MRPL13	0.2445202740958479	0.9209606456771364
1911	conch_v1	SPA152	A3	MRPL18	0.1888098911265817	0.9209606456771364
1912	conch_v1	SPA152	A3	MRPL19	0.090647346	0.9209606456771364
1913	conch_v1	SPA152	A3	MRPL21	0.1470534064966171	0.9209606456771364
1914	conch_v1	SPA152	A3	MRPL33	0.066635374	0.9209606456771364
1915	conch_v1	SPA152	A3	MRPL45	0.405878285796364	0.9209606456771364
1916	conch_v1	SPA152	A3	MRPS18C	0.0199665080439581	0.9209606456771364
1917	conch_v1	SPA152	A3	MRPS22	0.1431192602040897	0.9209606456771364
1918	conch_v1	SPA152	A3	MRPS31	0.181343592973969	0.9209606456771364
1919	conch_v1	SPA152	A3	MRPS9	0.034808314	0.9209606456771364
1920	conch_v1	SPA152	A3	MS4A7	0.1166404170836522	0.9209606456771364
1921	conch_v1	SPA152	A3	MSH2	0.2137752156955925	0.9209606456771364
1922	conch_v1	SPA152	A3	MTCH2	0.2057449678494547	0.9209606456771364
1923	conch_v1	SPA152	A3	MTF2	0.3214739970746555	0.9209606456771364
1924	conch_v1	SPA152	A3	MTHFD1	0.0640457	0.9209606456771364
1925	conch_v1	SPA152	A3	MTHFD1L	0.055739276	0.9209606456771364
1926	conch_v1	SPA152	A3	MTIF2	0.078993041	0.9209606456771364
1927	conch_v1	SPA152	A3	MUCL1	0.4702295318629424	0.9209606456771364
1928	conch_v1	SPA152	A3	MX1	-0.020894732	0.9209606456771364
1929	conch_v1	SPA152	A3	MYEF2	0.1141542420281283	0.9209606456771364
1930	conch_v1	SPA152	A3	MYO19	0.2479333587465565	0.9209606456771364
1931	conch_v1	SPA152	A3	MYO5C	0.1348860283925107	0.9209606456771364
1932	conch_v1	SPA152	A3	MYO6	0.1377440592038404	0.9209606456771364
1933	conch_v1	SPA152	A3	MYSM1	0.1111223597064281	0.9209606456771364
1934	conch_v1	SPA152	A3	MZT2A	0.0261244225941917	0.9209606456771364
1935	conch_v1	SPA152	A3	NAA20	0.1385417346737335	0.9209606456771364
1936	conch_v1	SPA152	A3	NASP	0.0566327960083227	0.9209606456771364
1937	conch_v1	SPA152	A3	NDC1	0.1464898410069306	0.9209606456771364
1938	conch_v1	SPA152	A3	NDRG1	0.1364697530347037	0.9209606456771364
1939	conch_v1	SPA152	A3	NDUFB3	0.1647217532136305	0.9209606456771364
1940	conch_v1	SPA152	A3	NDUFB4	0.067849006	0.9209606456771364
1941	conch_v1	SPA152	A3	NDUFB6	0.1778404182064423	0.9209606456771364
1942	conch_v1	SPA152	A3	NDUFC1	0.2876579429917414	0.9209606456771364
1943	conch_v1	SPA152	A3	NEBL	0.099074313	0.9209606456771364
1944	conch_v1	SPA152	A3	NGDN	0.085222877	0.9209606456771364
1945	conch_v1	SPA152	A3	NIFK	0.1089099073055869	0.9209606456771364
1946	conch_v1	SPA152	A3	NIT2	0.1190803579907859	0.9209606456771364
1947	conch_v1	SPA152	A3	NOL11	0.1000604473833351	0.9209606456771364
1948	conch_v1	SPA152	A3	NR2F1	0.064173728	0.9209606456771364
1949	conch_v1	SPA152	A3	NR4A1	0.089416264	0.9209606456771364
1950	conch_v1	SPA152	A3	NSA2	0.1635827413611567	0.9209606456771364
1951	conch_v1	SPA152	A3	NSMCE2	0.2108757527655727	0.9209606456771364
1952	conch_v1	SPA152	A3	NSMCE4A	0.1153492301840872	0.9209606456771364
1953	conch_v1	SPA152	A3	NTN4	0.2907955803209969	0.9209606456771364
1954	conch_v1	SPA152	A3	NUB1	0.034566282	0.9209606456771364
1955	conch_v1	SPA152	A3	NUCKS1	0.1747347853695328	0.9209606456771364
1956	conch_v1	SPA152	A3	NUP107	0.1470622579519731	0.9209606456771364
1957	conch_v1	SPA152	A3	NUP133	0.1353544667244312	0.9209606456771364
1958	conch_v1	SPA152	A3	NUP155	0.1440898687300975	0.9209606456771364
1959	conch_v1	SPA152	A3	NUP205	0.1137613391996857	0.9209606456771364
1960	conch_v1	SPA152	A3	NUP214	0.06219116	0.9209606456771364
1961	conch_v1	SPA152	A3	NUP93	-0.016178273	0.9209606456771364
1962	conch_v1	SPA152	A3	NUSAP1	0.05657847	0.9209606456771364
1963	conch_v1	SPA152	A3	OAS1	0.035105446	0.9209606456771364
1964	conch_v1	SPA152	A3	OAS2	-0.019724373	0.9209606456771364
1965	conch_v1	SPA152	A3	OASL	0.073338304	0.9209606456771364
1966	conch_v1	SPA152	A3	OAT	0.1661588050317944	0.9209606456771364
1967	conch_v1	SPA152	A3	ODC1	-0.035343573	0.9209606456771364
1968	conch_v1	SPA152	A3	OFD1	-0.038360822	0.9209606456771364
1969	conch_v1	SPA152	A3	OLFML2B	0.033412446	0.9209606456771364
1970	conch_v1	SPA152	A3	OPLAH	0.012771516	0.9209606456771364
1971	conch_v1	SPA152	A3	ORAOV1	0.091413298	0.9209606456771364
1972	conch_v1	SPA152	A3	ORMDL1	-0.005799491	0.9209606456771364
1973	conch_v1	SPA152	A3	PARP12	0.0345355788583897	0.9209606456771364
1974	conch_v1	SPA152	A3	PARP14	0.044747914	0.9209606456771364
1975	conch_v1	SPA152	A3	PATJ	0.0267297898734258	0.9209606456771364
1976	conch_v1	SPA152	A3	PCGF2	0.2940224690824505	0.9209606456771364
1977	conch_v1	SPA152	A3	PCM1	-0.040925219	0.9209606456771364
1978	conch_v1	SPA152	A3	PCNX4	0.0433371535816454	0.9209606456771364
1979	conch_v1	SPA152	A3	PDCD2	0.1333483773378345	0.9209606456771364
1980	conch_v1	SPA152	A3	PDCD5	0.1453443581731172	0.9209606456771364
1981	conch_v1	SPA152	A3	PDHB	-0.05781431	0.9209606456771364
1982	conch_v1	SPA152	A3	PDIA5	0.089008879	0.9209606456771364
1983	conch_v1	SPA152	A3	PDK2	0.07461756	0.9209606456771364
1984	conch_v1	SPA152	A3	PEX3	0.3744124625133933	0.9209606456771364
1985	conch_v1	SPA152	A3	PFDN4	0.0491543679340055	0.9209606456771364
1986	conch_v1	SPA152	A3	PFN2	0.082515894	0.9209606456771364
1987	conch_v1	SPA152	A3	PHF14	0.1604294741403484	0.9209606456771364
1988	conch_v1	SPA152	A3	PHF19	0.065218471	0.9209606456771364
1989	conch_v1	SPA152	A3	PHF6	0.065408156	0.9209606456771364
1990	conch_v1	SPA152	A3	PHGDH	0.08545166	0.9209606456771364
1991	conch_v1	SPA152	A3	PIGS	0.3040979253848934	0.9209606456771364
1992	conch_v1	SPA152	A3	PIP	-0.006288114	0.9209606456771364
1993	conch_v1	SPA152	A3	PIP4K2B	0.2533516236215021	0.9209606456771364
1994	conch_v1	SPA152	A3	PKDCC	-0.037583202	0.9209606456771364
1995	conch_v1	SPA152	A3	PLA2G16	0.056619254	0.9209606456771364
1996	conch_v1	SPA152	A3	PLA2G2D	0.0238177927418713	0.9209606456771364
1997	conch_v1	SPA152	A3	PLAC9	0.062693132	0.9209606456771364
1998	conch_v1	SPA152	A3	PLEKHG4B	0.1549253437421152	0.9209606456771364
[truncated: 937,464 more rows]
