# Supplementary material for: Robust and interpretable prediction of gene markers and cell types from spatial transcriptomics data
Source: Nat Commun. 2026 Jan 16;17:1781. doi: 10.1038/s41467-026-68487-0 (PMC12917206; doi:10.1038/s41467-026-68487-0)
Supplement: Supplementary file 4 — Source Data [file 41467_2026_68487_MOESM4_ESM.zip › Source_Data/Drug_Response_True_mean_roc_Supp_FigS17.csv]

	Pred_mean_fpr	Pred_mean_tpr	True_mean_fpr	True_mean_tpr
0	0.0	0.0	0.0	0.0
1	0.010101010101010102	0.05	0.010101010101010102	0.15
2	0.020202020202020204	0.05	0.020202020202020204	0.15
3	0.030303030303030304	0.05	0.030303030303030304	0.15
4	0.04040404040404041	0.05	0.04040404040404041	0.15
5	0.05050505050505051	0.075	0.05050505050505051	0.25
6	0.06060606060606061	0.075	0.06060606060606061	0.25
7	0.07070707070707072	0.075	0.07070707070707072	0.25
8	0.08080808080808081	0.075	0.08080808080808081	0.25
9	0.09090909090909091	0.125	0.09090909090909091	0.475
10	0.10101010101010102	0.125	0.10101010101010102	0.475
11	0.11111111111111112	0.125	0.11111111111111112	0.475
12	0.12121212121212122	0.125	0.12121212121212122	0.475
13	0.13131313131313133	0.225	0.13131313131313133	0.525
14	0.14141414141414144	0.25	0.14141414141414144	0.55
15	0.15151515151515152	0.25	0.15151515151515152	0.55
16	0.16161616161616163	0.25	0.16161616161616163	0.55
17	0.17171717171717174	0.25	0.17171717171717174	0.55
18	0.18181818181818182	0.4	0.18181818181818182	0.575
19	0.19191919191919193	0.4	0.19191919191919193	0.575
20	0.20202020202020204	0.4	0.20202020202020204	0.575
21	0.21212121212121213	0.4	0.21212121212121213	0.575
22	0.22222222222222224	0.4	0.22222222222222224	0.675
23	0.23232323232323235	0.4	0.23232323232323235	0.675
24	0.24242424242424243	0.4	0.24242424242424243	0.675
25	0.25252525252525254	0.4	0.25252525252525254	0.675
26	0.26262626262626265	0.6	0.26262626262626265	0.725
27	0.27272727272727276	0.6	0.27272727272727276	0.8
28	0.2828282828282829	0.6	0.2828282828282829	0.8
29	0.29292929292929293	0.6	0.29292929292929293	0.8
30	0.30303030303030304	0.6	0.30303030303030304	0.8
31	0.31313131313131315	0.7	0.31313131313131315	0.825
32	0.32323232323232326	0.7	0.32323232323232326	0.825
33	0.33333333333333337	0.7	0.33333333333333337	0.825
34	0.3434343434343435	0.7	0.3434343434343435	0.825
35	0.3535353535353536	0.7	0.3535353535353536	0.85
36	0.36363636363636365	0.775	0.36363636363636365	0.85
37	0.37373737373737376	0.775	0.37373737373737376	0.85
38	0.38383838383838387	0.775	0.38383838383838387	0.85
39	0.393939393939394	0.775	0.393939393939394	0.85
40	0.4040404040404041	0.775	0.4040404040404041	0.85
41	0.4141414141414142	0.775	0.4141414141414142	0.85
42	0.42424242424242425	0.775	0.42424242424242425	0.85
43	0.43434343434343436	0.775	0.43434343434343436	0.85
44	0.4444444444444445	0.8	0.4444444444444445	0.875
45	0.4545454545454546	0.85	0.4545454545454546	0.875
46	0.4646464646464647	0.85	0.4646464646464647	0.875
47	0.4747474747474748	0.85	0.4747474747474748	0.875
48	0.48484848484848486	0.85	0.48484848484848486	0.875
49	0.494949494949495	0.85	0.494949494949495	0.875
50	0.5050505050505051	0.85	0.5050505050505051	0.875
51	0.5151515151515152	0.85	0.5151515151515152	0.875
52	0.5252525252525253	0.85	0.5252525252525253	0.875
53	0.5353535353535354	0.85	0.5353535353535354	0.875
54	0.5454545454545455	0.85	0.5454545454545455	0.875
55	0.5555555555555556	0.85	0.5555555555555556	0.875
56	0.5656565656565657	0.85	0.5656565656565657	0.875
57	0.5757575757575758	0.85	0.5757575757575758	0.875
58	0.5858585858585859	0.85	0.5858585858585859	0.875
59	0.595959595959596	0.85	0.595959595959596	0.875
60	0.6060606060606061	0.85	0.6060606060606061	0.875
61	0.6161616161616162	0.85	0.6161616161616162	0.9
62	0.6262626262626263	0.85	0.6262626262626263	0.9
63	0.6363636363636365	0.85	0.6363636363636365	0.9
64	0.6464646464646465	0.85	0.6464646464646465	0.9
65	0.6565656565656566	0.9	0.6565656565656566	0.925
66	0.6666666666666667	0.9	0.6666666666666667	0.925
67	0.6767676767676768	0.9	0.6767676767676768	0.925
68	0.686868686868687	0.9	0.686868686868687	0.925
69	0.696969696969697	0.9	0.696969696969697	0.925
70	0.7070707070707072	0.9	0.7070707070707072	0.925
71	0.7171717171717172	0.9	0.7171717171717172	0.925
72	0.7272727272727273	0.925	0.7272727272727273	0.925
73	0.7373737373737375	0.925	0.7373737373737375	0.925
74	0.7474747474747475	0.95	0.7474747474747475	0.925
75	0.7575757575757577	0.95	0.7575757575757577	0.925
76	0.7676767676767677	0.95	0.7676767676767677	0.925
77	0.7777777777777778	0.95	0.7777777777777778	0.925
78	0.787878787878788	0.975	0.787878787878788	0.925
79	0.797979797979798	0.975	0.797979797979798	0.925
80	0.8080808080808082	0.975	0.8080808080808082	0.925
81	0.8181818181818182	0.975	0.8181818181818182	0.925
82	0.8282828282828284	0.975	0.8282828282828284	0.95
83	0.8383838383838385	0.975	0.8383838383838385	0.95
84	0.8484848484848485	0.975	0.8484848484848485	0.95
85	0.8585858585858587	0.975	0.8585858585858587	0.95
86	0.8686868686868687	0.975	0.8686868686868687	0.95
87	0.8787878787878789	0.975	0.8787878787878789	0.975
88	0.888888888888889	0.975	0.888888888888889	0.975
89	0.8989898989898991	0.975	0.8989898989898991	0.975
90	0.9090909090909092	0.975	0.9090909090909092	0.975
91	0.9191919191919192	0.975	0.9191919191919192	1.0
92	0.9292929292929294	0.975	0.9292929292929294	1.0
93	0.9393939393939394	0.975	0.9393939393939394	1.0
94	0.9494949494949496	0.975	0.9494949494949496	1.0
95	0.9595959595959597	1.0	0.9595959595959597	1.0
96	0.9696969696969697	1.0	0.9696969696969697	1.0
97	0.9797979797979799	1.0	0.9797979797979799	1.0
98	0.98989898989899	1.0	0.98989898989899	1.0
99	1.0	1.0	1.0	1.0
