# Supplementary material for: Robust and interpretable prediction of gene markers and cell types from spatial transcriptomics data
Source: Nat Commun. 2026 Jan 16;17:1781. doi: 10.1038/s41467-026-68487-0 (PMC12917206; doi:10.1038/s41467-026-68487-0)
Supplement: Supplementary file 4 — Source Data [file 41467_2026_68487_MOESM4_ESM.zip › Source_Data/FigS8_metrics_her2st.csv]

gene	MAE	MSE	PCC	library_id	dataset
ISG15	0.6142284648643958	0.5288338813090031	0.28267176616420064	D6	her2st
PLA2G2D	0.26520184225818094	0.13205243707855263	0.2858270191267192	D6	her2st
CAMK2N1	0.4216516229097505	0.24927586843311952	0.25083860898390564	D6	her2st
USP48	0.21625781226336854	0.10884718378334773	0.1568454928283023	D6	her2st
TCEA3	0.2974552500212716	0.18237027266670186	0.18317052686504484	D6	her2st
PNRC2	0.2296270621638443	0.10297445344388359	0.15830759555329052	D6	her2st
LDLRAP1	0.33992106318977233	0.1617134073602516	0.1979792872064941	D6	her2st
IFI6	0.5525908318121691	0.44959790398016264	0.27951433557087146	D6	her2st
ZBTB8OS	0.18454359793198621	0.10367183830380658	0.09611060458217889	D6	her2st
RBBP4	0.2176985043994579	0.11169233208781425	0.1080860164105486	D6	her2st
PSMB2	0.3446490015406665	0.1976315805125075	0.2579772893085548	D6	her2st
GNL2	0.30156499358221284	0.20402452530746712	0.23418104253935723	D6	her2st
SF3A3	0.28675087416745926	0.11372064320944303	-0.06752957247517788	D6	her2st
UTP11	0.10705013694619203	0.042996444272724935	0.035738742679046365	D6	her2st
AKIRIN1	0.168311521165526	0.05616826659643835	0.034915819574998695	D6	her2st
MFSD2A	0.27856099311061	0.12158649594298221	0.2621968238701015	D6	her2st
CAP1	0.489757965444713	0.3669292357011134	0.230628977710559	D6	her2st
CTPS1	0.12070733381158393	0.0383039264646645	0.17533319918805879	D6	her2st
PPCS	0.25280000470150765	0.10471208110407039	0.26965714214965697	D6	her2st
PPIH	0.23387726610274734	0.1175394789562374	0.10573147269835238	D6	her2st
YBX1	0.38036249162679586	0.19129760065026216	0.16759494701254352	D6	her2st
EBNA1BP2	0.3190263006584467	0.1554243575765091	0.20989691337830835	D6	her2st
CDC20	0.3259481888553883	0.17608641500812106	0.06577672769306551	D6	her2st
PTPRF	0.5394371155951474	0.44082932046546053	0.4417219807579994	D6	her2st
KDM4A	0.1704552922825757	0.055811474521917315	0.0115852976474847	D6	her2st
EIF2B3	0.17081947748020693	0.06394137755424895	0.10079566710545992	D6	her2st
NASP	0.3777023131355039	0.21464551548883284	0.230552766215859	D6	her2st
GPBP1L1	0.25151888997218497	0.11098639248713713	0.06350803153825234	D6	her2st
TSPAN1	0.14820932145891205	0.04366065028244652	-0.028087992393490184	D6	her2st
RAD54L	0.15321944579104516	0.062134841033143186	-0.029493290404167056	D6	her2st
LRRC41	0.29732783073307695	0.11993482301176112	0.19722588462418045	D6	her2st
UQCRH	0.457212195404478	0.29490354351702147	0.34284151181638944	D6	her2st
CMPK1	0.3322343096778904	0.17372396021544087	0.15181381240018876	D6	her2st
RNF11	0.23570266962240174	0.0937473582829282	0.09178325215342185	D6	her2st
TTC39A	0.15770778640777475	0.05195684169191613	0.21971528184607764	D6	her2st
TXNDC12	0.2744533988282185	0.1259095434160508	0.08755643496239104	D6	her2st
PRPF38A	0.14195417418975279	0.04860359840376377	0.03876312641765521	D6	her2st
SCP2	0.2707296550475262	0.11816126920229482	0.08802614803178391	D6	her2st
C1orf123	0.1991236449669216	0.07694686386676186	-0.0022557289834724895	D6	her2st
MAGOH	0.19554619110705382	0.0738963377667257	0.12008975155481759	D6	her2st
NDC1	0.1578190602217423	0.05881650502081594	0.006542380426343822	D6	her2st
HSPB11	0.11625388007913082	0.06544057133002715	0.14400367421055374	D6	her2st
TMEM59	0.4114817790687084	0.22514195200571907	0.1084281346183847	D6	her2st
SSBP3	0.30482107225956545	0.14724015221961126	-0.055117904921127864	D6	her2st
TACSTD2	0.46295877012449344	0.3199124294325797	0.4796847945718512	D6	her2st
MYSM1	0.18989501675162967	0.0842781121949232	0.03218033728782008	D6	her2st
TM2D1	0.1195654443471466	0.04374612517702441	0.10122806986606361	D6	her2st
PATJ	0.1279691781823498	0.05240367301947547	0.030105154845978352	D6	her2st
USP1	0.13895762317209828	0.048772617891407105	0.12297511779239506	D6	her2st
JAK1	0.23704698958711043	0.10473539121133345	-0.03797611460675431	D6	her2st
LEPROT	0.20916587260954483	0.07988367830786834	0.05358964810303164	D6	her2st
GNG12	0.09749609448103783	0.026444964361265415	0.056887097543279634	D6	her2st
SRSF11	0.40979223549869415	0.22086243145533013	0.0018534881985719405	D6	her2st
USP33	0.1805710411265593	0.07608851766057569	0.031028921992162763	D6	her2st
IFI44L	0.3503623033143781	0.17886353573864033	0.027057038331457648	D6	her2st
IFI44	0.28867687837132633	0.15992944282923335	0.11947102114291508	D6	her2st
GNG5	0.2587903324747458	0.1391459698589608	0.12875017613745315	D6	her2st
SEP15	0.32413314684369676	0.15401322380893304	0.10919212768275888	D6	her2st
LMO4	0.4805581709873435	0.3185979948318413	-0.043866147048076426	D6	her2st
GTF2B	0.06979020132692652	0.0198962807301539	0.12857727531483248	D6	her2st
GBP3	0.16553037068366097	0.07782240191366956	0.18017820416907063	D6	her2st
GBP1	0.352780450865425	0.18542302703535732	0.2354116498277461	D6	her2st
GBP2	0.3279508350895265	0.18948772542956624	0.09520844361922443	D6	her2st
GBP5	0.2777453665432797	0.14369849612538105	0.20971682882221315	D6	her2st
LRRC8B	0.15297783891720745	0.069587131077158	0.07500841452317622	D6	her2st
LRRC8D	0.0721031575396065	0.026198196399632216	0.009531539100191468	D6	her2st
CDC7	0.06838690077593372	0.02666909620121343	0.011821779797384168	D6	her2st
GLMN	0.07373875433266808	0.03341680074901811	-0.03888909192627878	D6	her2st
MTF2	0.16995934388801656	0.06961584402000234	0.05228308449844822	D6	her2st
TMED5	0.20067731868727384	0.08398200397117281	0.16355336203471219	D6	her2st
CCDC18	0.05900129385456136	0.028713572306416236	0.033262692868708886	D6	her2st
DR1	0.19912891183677758	0.09186254831662442	0.14846771245063742	D6	her2st
FNBP1L	0.28464024115316067	0.1475593532899596	0.2540766125441969	D6	her2st
BCAR3	0.06854810888526604	0.029040153600699614	0.1201959844382012	D6	her2st
DNTTIP2	0.22868001794857853	0.11194347368259987	0.13787418815489177	D6	her2st
GCLM	0.09225167944119622	0.03303673044745656	0.1763221300232772	D6	her2st
ARHGAP29	0.28422327103986833	0.17929780161243136	0.09620756671009842	D6	her2st
ABCD3	0.31325861108741043	0.18828119445335417	0.2222585825307527	D6	her2st
CNN3	0.5427833364622013	0.42936301666804777	0.2798916001010975	D6	her2st
ALG14	0.16667806510530359	0.0822855751064204	0.19725603194390554	D6	her2st
TMEM56	0.01949016712672809	0.004893750072066036	0.056136677523494403	D6	her2st
SNX7	0.06475057082039903	0.025455382880489916	0.005590339403648947	D6	her2st
VCAM1	0.25065319058862895	0.1221185265906023	0.21183838861777615	D6	her2st
PSMA5	0.44909621498270613	0.2924514593070584	0.22367051243903427	D6	her2st
GSTM3	0.20743823237717152	0.08652986372386905	0.08202708794193034	D6	her2st
CD53	0.2836099669173662	0.12516182868550235	0.14240985899689412	D6	her2st
ATP5F1	0.19998688714710894	0.09358722888812163	0.29754947852268343	D6	her2st
WDR3	0.15978314682669822	0.06927120874380495	0.2850526130507947	D6	her2st
PHGDH	0.2623178273489749	0.10085790206541498	0.16709070635194212	D6	her2st
CTSS	0.3980213080130115	0.23169341040942731	0.26190835049470457	D6	her2st
CTSK	0.45921130659612447	0.2916578588367616	0.1966250573531626	D6	her2st
SCNM1	0.2556467927281266	0.11038919543722948	0.040069604033016584	D6	her2st
S100A8	0.5486962526684275	0.43181743786620747	0.14872707316838968	D6	her2st
S100A14	0.7981131606408067	0.9229036738749641	0.4967388938188896	D6	her2st
S100A1	0.15004438696731182	0.055275329015382756	-0.08498927952529817	D6	her2st
CREB3L4	0.3565950863617095	0.19195081433736375	0.34210410744483977	D6	her2st
CKS1B	0.21879795314492406	0.09288709061260883	0.29086685308424937	D6	her2st
EFNA3	0.3452250305500284	0.21109307069352298	0.21246736610806766	D6	her2st
RIT1	0.28757141722441726	0.15869043566351507	0.3304197760485348	D6	her2st
CRABP2	0.6754808604113154	0.6421883701800781	0.4240233677655413	D6	her2st
IFI16	0.2567927867954446	0.13038476309401864	0.04069024590346742	D6	her2st
USF1	0.06355359809271785	0.0178696080026174	0.07972941337775705	D6	her2st
OLFML2B	0.315995074978501	0.16222524670448804	0.04031620451300432	D6	her2st
MPC2	0.20725226238986627	0.10385259552033496	0.24658263039011014	D6	her2st
ATP1B1	0.2591709208649558	0.1148706924514864	0.08563194372993421	D6	her2st
RABGAP1L	0.16192201623768618	0.0644792912571568	0.022721487469545814	D6	her2st
CACYBP	0.27672338815456304	0.13273777489344188	0.21266966740316742	D6	her2st
XPR1	0.13194792862113158	0.04860140974310034	0.15921303213391896	D6	her2st
LAMC1	0.17829375093286806	0.06844664377725654	0.05561956117078816	D6	her2st
C1orf21	0.25643318593250336	0.12490780578627211	0.20190542474823941	D6	her2st
TPR	0.22048387570759734	0.09487948019409458	0.2710327274841479	D6	her2st
PTPRC	0.31932920607662685	0.16471687076985592	0.3094247746800731	D6	her2st
UBE2T	0.12208496935420189	0.0503687762514583	0.08960997616966578	D6	her2st
NUCKS1	0.6651949666037753	0.6680710223482028	0.4353002996528975	D6	her2st
ATF3	0.12602847875913953	0.045040733317206115	0.02203063270014606	D6	her2st
CENPF	0.18485048365452	0.08661018562811032	0.15534347107010527	D6	her2st
KCTD3	0.20405198433562308	0.09784941652331076	0.2740053116546051	D6	her2st
LYPLAL1	0.1429676612386027	0.07351890841632594	0.32939575005419847	D6	her2st
IARS2	0.2515252679680801	0.11121525937007924	0.2187564660223077	D6	her2st
CNIH4	0.32280979915899605	0.18628597861552598	0.1402140954845325	D6	her2st
NUP133	0.15176068751119404	0.0613926328174168	0.25202315787801083	D6	her2st
ARID4B	0.24838196503854282	0.10269981490236257	0.04386134581440897	D6	her2st
CHML	0.2229679997922299	0.10776982272808992	0.07279965611937353	D6	her2st
SCCPDH	0.2051434146155402	0.10936520856313514	0.16847368173848687	D6	her2st
ATP5C1	0.44932177134260937	0.30701785539802956	0.4460224134894053	D6	her2st
GATA3	0.5489173015780948	0.4294391728273227	0.49533070310441096	D6	her2st
FAM107B	0.24724996150345416	0.10660203648835517	0.0866846048970693	D6	her2st
HSPA14	0.18814587193490884	0.1079669649439145	0.37122357121538446	D6	her2st
NEBL	0.17730376551028443	0.08588938916461863	0.2664958657298294	D6	her2st
BAMBI	0.23493502576948722	0.11447429223423126	0.14447471904815856	D6	her2st
ARHGAP12	0.23247140266529814	0.12270016396432847	0.206194178452488	D6	her2st
DKK1	0.12744342996361283	0.0515882990201593	0.010525282840202682	D6	her2st
ZWINT	0.16017038013779786	0.06702068140444928	0.24432699300493785	D6	her2st
ANK3	0.21894616848864668	0.09926798986708625	0.24007962788523812	D6	her2st
CDK1	0.14552586005113363	0.0676306106213969	0.3774429548465535	D6	her2st
HERC4	0.23831243044696748	0.11602961781990861	0.1574527183654091	D6	her2st
SRGN	0.3323141078093416	0.1624259136995159	0.2765090466165562	D6	her2st
H2AFY2	0.1354112456665953	0.03328523860370659	-0.058887394544650445	D6	her2st
ADK	0.23068199007822252	0.1250189139681101	0.16842525781057474	D6	her2st
DLG5	0.33868974137019264	0.1931257188423277	0.3893452369980007	D6	her2st
PLAC9	0.2629872725244511	0.1442934875073695	0.02411711720747007	D6	her2st
GHITM	0.37040170126066013	0.19879631770162495	0.43151910820433953	D6	her2st
SNCG	0.26603172567037464	0.17109276355102862	0.03839680376264285	D6	her2st
ADIRF	0.4791925374066105	0.3223580177801892	0.40874861832699494	D6	her2st
IFIT3	0.18619491613621042	0.0878412607844844	0.17264571641376672	D6	her2st
FRA10AC1	0.2667258505621371	0.1671272023199628	0.06789461853464673	D6	her2st
EXOSC1	0.2304904088975761	0.10995956866966976	0.23835238819685647	D6	her2st
SCD	0.45603450926373135	0.3177183137914753	0.39809166431538845	D6	her2st
ARL3	0.16303955162623646	0.07250105972883597	0.13531174465173879	D6	her2st
ADD3	0.17557938541663257	0.06207533768829253	0.11566594405771613	D6	her2st
DUSP5	0.25633057507818463	0.13527881253022364	0.30247058178898273	D6	her2st
FAM204A	0.1968311489735906	0.07734642071192879	0.02922459387869576	D6	her2st
RGS10	0.2753927208218925	0.15409165346570627	0.11494682610499922	D6	her2st
NSMCE4A	0.20885283551556436	0.09534513112574344	0.1898076324182928	D6	her2st
OAT	0.42562287766486406	0.3089523185904635	0.4440441368553061	D6	her2st
GLRX3	0.34362715375735553	0.20160950141799422	0.18672851566918341	D6	her2st
IFITM2	0.37338737777207753	0.18466203997136005	0.055405399341268355	D6	her2st
TRIM22	0.22526713528802517	0.10344040858867536	0.19344828291517743	D6	her2st
DKK3	0.27673790418240873	0.1510064713373643	0.3899497720674171	D6	her2st
SAA1	0.09569380878127881	0.020116074664382748	0.14751131713126006	D6	her2st
TSG101	0.16735290301447683	0.07573574506553657	0.2209698852273587	D6	her2st
SVIP	0.16673716550340523	0.07249149676280243	0.04250518886964953	D6	her2st
CAPRIN1	0.3355729503406061	0.1686364457434535	0.21593658238217345	D6	her2st
API5	0.18692840579771308	0.08143009976019365	0.1297442433574592	D6	her2st
MTCH2	0.3275792224370447	0.17917814714334127	0.1942649698782124	D6	her2st
UBE2L6	0.38698890846776396	0.19344950061119276	0.18502095564400298	D6	her2st
MPEG1	0.2554774045963092	0.11290520003863354	0.11582661554537091	D6	her2st
MS4A7	0.27656608697253504	0.1317468557877689	0.09273105285721323	D6	her2st
TMEM258	0.45527106571338466	0.28564253518386545	0.24133172583172557	D6	her2st
FEN1	0.2183692256693502	0.0937525082551835	0.2516425036851506	D6	her2st
PLA2G16	0.5417726180528769	0.4490139979956148	0.40318183104438743	D6	her2st
CST6	0.3602564083538144	0.25675666480197606	0.19158415159543785	D6	her2st
ALDH3B2	0.21821030243174047	0.07180798500240466	0.0968401727603525	D6	her2st
TESMIN	0.22994967089726817	0.12202946696069736	0.19802507441409575	D6	her2st
MRPL21	0.28811833546874493	0.15739219305282365	0.3232276315695876	D6	her2st
CCND1	0.46300055131920287	0.314690712939672	0.33622577208208704	D6	her2st
ORAOV1	0.4213755318794299	0.24173237367031844	0.19526686663574588	D6	her2st
ANO1	0.26998421170975306	0.1482246534458964	0.3639705236766242	D6	her2st
FADD	0.201397462187939	0.09115905235106392	0.08375918032292164	D6	her2st
CTTN	0.5266640235141322	0.41916568729644	0.5084845731903794	D6	her2st
PRSS23	0.45498727075755596	0.3013349157039425	0.34674576115328914	D6	her2st
BIRC3	0.2796831978107425	0.1442728586858915	0.25612922217080103	D6	her2st
MMP1	0.2499155268431767	0.11514254450590222	0.16818006591605578	D6	her2st
CASP4	0.20203980910780564	0.08359138607898452	0.11338424871226196	D6	her2st
CD3D	0.3415534568736581	0.19913797507854233	0.26847298228753624	D6	her2st
THYN1	0.2612323462333832	0.12485999798520733	0.15495065538724206	D6	her2st
SCNN1A	0.10313387180842153	0.0279069097292908	0.012307147110821006	D6	her2st
RIMKLB	0.2071008441931996	0.10444200258475564	0.13474357288567082	D6	her2st
MAGOHB	0.13402788594956633	0.05655316390788885	0.23879640821458653	D6	her2st
GPRC5A	0.3910371910629643	0.23336996316936504	0.2869999838510017	D6	her2st
MGP	0.6980228285129005	0.7942962517523795	0.2729722894815019	D6	her2st
C12orf60	0.09700424394592311	0.023909129122501538	0.00974666491127623	D6	her2st
LDHB	0.47471512647698055	0.3201585121435709	0.1760050462086321	D6	her2st
ITPR2	0.15594470382013634	0.06267164515954336	0.11199868252866921	D6	her2st
ZCRB1	0.2144031702175837	0.1087425704651627	0.1129177374738174	D6	her2st
FAIM2	0.11875207468275781	0.031690283456692815	0.017508900229016786	D6	her2st
METTL7A	0.24257806722527822	0.09034887328265483	0.24454437798574044	D6	her2st
NR4A1	0.24403123271878105	0.11057470179362978	0.07888511257275935	D6	her2st
KRT81	0.15412406596147477	0.06716549674979251	-0.031181625514348783	D6	her2st
KRT86	0.08134462859251884	0.01918392588977313	-0.03446301884013822	D6	her2st
PPP1R1A	0.5841450106755302	0.5012659574516423	0.3261879934784979	D6	her2st
MUCL1	0.3686626234148453	0.20876175524080934	-0.0023559894500263436	D6	her2st
NUP107	0.1564162432725818	0.06319925795296559	0.0876146616852013	D6	her2st
LYZ	0.5295257079540878	0.42764826341425416	0.3919031221785777	D6	her2st
DUSP6	0.2064740799770162	0.08324407388263057	0.08169960119414474	D6	her2st
ATP2B1	0.17917157028096956	0.08029546016036693	0.0018145620541545997	D6	her2st
LUM	0.6887265753907126	0.7356437823017601	0.43579139750465706	D6	her2st
DCN	0.6933750106474837	0.7189260629140147	0.3134142733348178	D6	her2st
EEA1	0.29364541427836427	0.1598996141854666	0.23373370240501484	D6	her2st
NTN4	0.1460522526601405	0.06789617273070613	0.06376301136513403	D6	her2st
TMPO	0.26282415697602807	0.12948182591841761	0.22793274625690435	D6	her2st
ARL1	0.4139028499783898	0.2819913363926501	0.500500390504041	D6	her2st
CHPT1	0.46410967412127835	0.3531755694984813	0.3653435259443117	D6	her2st
SYCP3	0.2678819380549563	0.16387734536928034	0.3116327135849968	D6	her2st
CCDC53	0.17030525361061902	0.08190618452010467	0.20033811348514607	D6	her2st
PWP1	0.21527502825169043	0.10719284374235885	0.3034393541230633	D6	her2st
TCTN1	0.1374553242553579	0.04920769330283357	0.1800581857267713	D6	her2st
MAPKAPK5	0.14031500380322634	0.060460691916135754	0.09298732264894705	D6	her2st
OAS1	0.1997118894533078	0.08671310583328246	0.16223608598172712	D6	her2st
OAS2	0.2502987573766527	0.10500169467552135	0.07215138073792718	D6	her2st
TBX3	0.18667667065872937	0.08105405015711327	0.08378747998836547	D6	her2st
OASL	0.20069031458587158	0.08595212260361224	0.10424935823933003	D6	her2st
ZNF664	0.18992169608434387	0.0776855364128391	0.15963719383763822	D6	her2st
ZNF84	0.14597532416794545	0.0526466768565736	0.16057968362858122	D6	her2st
PSPC1	0.12559735251439583	0.03257229169713531	0.13891370482536983	D6	her2st
HMGB1	0.32689526550018705	0.1641983701498627	0.19660820978268656	D6	her2st
DCLK1	0.07048496557478284	0.017494931645570012	-0.027694542466949402	D6	her2st
MRPS31	0.13031017540236678	0.0478115895305622	0.11257788418054877	D6	her2st
DNAJC15	0.23931818134528962	0.10905409498364418	0.1403481627444692	D6	her2st
RNASEH2B	0.182780557116997	0.07530423888120316	0.19547080139793477	D6	her2st
COMMD6	0.4453621122331635	0.2857130281954871	0.36793516138181936	D6	her2st
FARP1	0.3984653050381992	0.21785755689569614	0.06574446263126604	D6	her2st
STK24	0.32505789367683435	0.14977473743415387	0.06316434681229337	D6	her2st
MCF2L	0.2677616849919227	0.11275026435911441	0.11219274137033863	D6	her2st
NGDN	0.1438573248797675	0.06582312379954046	0.11182170843007903	D6	her2st
RABGGTA	0.20502764266298934	0.08246574656846573	0.07146048849235773	D6	her2st
SCFD1	0.2299134793244554	0.1334731419334907	0.25815520084318055	D6	her2st
BAZ1A	0.3051236544207141	0.17091748666795387	0.048135188240249975	D6	her2st
KLHDC2	0.31550973556256173	0.1663753378505654	0.29564383831911	D6	her2st
PSMC6	0.1678625557043061	0.07674458008285599	0.15905910870679796	D6	her2st
PSMA3	0.22040000347722624	0.1243459227185753	0.08924553561336522	D6	her2st
PCNX4	0.236788105502775	0.09692574121688649	0.027661413952165672	D6	her2st
DHRS7	0.2987896252196987	0.14085695043618401	0.07233369240770199	D6	her2st
MTHFD1	0.17904945305938758	0.08883265554440425	0.13800834628709038	D6	her2st
FUT8	0.15238335050290097	0.06113435911198511	0.14589299532031313	D6	her2st
COQ6	0.11299600423395478	0.04656994580089879	0.1114860094423453	D6	her2st
AC005480.1	0.15429598142116052	0.045883008573685026	-0.041076855670986144	D6	her2st
FOS	0.2999369512010064	0.15057127039724316	0.14943552215196632	D6	her2st
ZC3H14	0.16026739841264143	0.07107585557470504	0.10632472609409663	D6	her2st
UBR7	0.13049509064483175	0.05021452400139177	0.018213120756906148	D6	her2st
IFI27L2	0.31501068548626593	0.1637614447866505	0.05694220985910865	D6	her2st
IGHG4	0.668817950009897	0.6833990297655177	0.07875709933989315	D6	her2st
APBA2	0.17785903924409097	0.061021728072945126	0.08457564862929881	D6	her2st
EMC4	0.3667032136204275	0.21997806703804273	0.31533207725273105	D6	her2st
NUSAP1	0.18438232187936837	0.07469142210780258	0.2154090538929213	D6	her2st
TUBGCP4	0.15847663844407006	0.057235803588318805	0.036211121627042764	D6	her2st
TP53BP1	0.19233772942066393	0.0717364767239669	0.08552098120358324	D6	her2st
SPG11	0.21281847566038975	0.08688525708848671	0.01645563221836656	D6	her2st
MYEF2	0.20045118901180103	0.07912596266638902	0.20192046374084377	D6	her2st
TMOD3	0.22407983789044256	0.10599701736096631	0.03771363520103499	D6	her2st
LEO1	0.12354007432539316	0.0676542371084354	0.13251072915889797	D6	her2st
MYO5C	0.15135097676869227	0.06688844432880887	0.20904609454075251	D6	her2st
ARPP19	0.33766218761888306	0.17503983819090907	0.21080287139035347	D6	her2st
ADAM10	0.31220144346180195	0.142401197466088	0.15955376429987914	D6	her2st
CCNB2	0.14863138518617108	0.04979942790761484	0.1815374713348205	D6	her2st
GTF2A2	0.25534916203783675	0.13083403759095164	0.28215277235089525	D6	her2st
VPS13C	0.2089584443177021	0.09573685984364087	0.060175485795257624	D6	her2st
C2CD4A	0.06838049269769009	0.008593898381141144	-0.0016869080083507931	D6	her2st
TPM1	0.5290454316733254	0.40219625034854317	0.3051862762486184	D6	her2st
FAM96A	0.11009868881995533	0.04261686854824257	0.15218067748252778	D6	her2st
KIAA0101	0.225719490705209	0.11668015624339491	0.2514722962671705	D6	her2st
CILP	0.32344219891505466	0.16453175522607472	0.03199464541226006	D6	her2st
ITGA11	0.5539404574932681	0.4390524684300723	0.28659089859620995	D6	her2st
UACA	0.25374519940767737	0.13505476388154852	0.2043423028308976	D6	her2st
RCN2	0.29492817169709784	0.1411995338906107	0.24496734856918606	D6	her2st
PSTPIP1	0.3955760582073315	0.23139741133694852	0.20077381258262114	D6	her2st
LINGO1	0.3617504610289895	0.21530697271678562	0.3694469380550038	D6	her2st
MESDC1	0.26337095606770067	0.1233503100118177	0.24911715625471098	D6	her2st
ISG20	0.3786685973267398	0.19619889155916131	0.09901785337301136	D6	her2st
PRC1	0.16951520610097293	0.06647276318196718	0.21354064235725145	D6	her2st
SNRPA1	0.23307943778156578	0.12137659974706652	0.2976805037887801	D6	her2st
SBK1	0.3173392404097359	0.15817755999593136	0.23735306583712704	D6	her2st
MT1G	0.0364157671708223	0.00582236037192427	-0.001057742334553074	D6	her2st
NUP93	0.2179993931093958	0.10153190224235298	0.05757434802669006	D6	her2st
CX3CL1	0.21236509337039614	0.06615312354326956	-0.051896941496027624	D6	her2st
CMTM3	0.380224150869794	0.20670058049927706	0.26644630660984076	D6	her2st
CBFB	0.20909999181340272	0.07365888689205626	0.04537444798061252	D6	her2st
PRMT7	0.19691905322031597	0.0854761103370368	-0.002405945694854303	D6	her2st
CDH1	0.4518975987778725	0.3023099527196022	0.4190031554584334	D6	her2st
ZFHX3	0.3238378161488957	0.17787850353764872	-0.08468868680857672	D6	her2st
CFDP1	0.18697663952244092	0.07199729054422555	0.1777424485570917	D6	her2st
TERF2IP	0.2285850423142767	0.1033097880291502	0.22552742362035866	D6	her2st
ITGAE	0.23162626197586791	0.09271880934810395	0.10324392613909861	D6	her2st
ALOX15B	0.0718808692527582	0.023665717410321255	0.061221028366548705	D6	her2st
TRPV2	0.2911840857610711	0.1378327329204232	0.01599065095634266	D6	her2st
B9D1	0.13375922463003645	0.058691860280452195	0.09490240299269595	D6	her2st
UNC119	0.3688232435819668	0.19686065417248572	0.21923932522713566	D6	her2st
PIGS	0.18959448791448832	0.06884645052490168	0.07936414601571451	D6	her2st
SPAG5	0.1111573665194383	0.042292951279468416	0.17096515605559176	D6	her2st
KIAA0100	0.44464235332467267	0.2808173116550259	0.21802259117154987	D6	her2st
SDF2	0.13569640934253357	0.0436162586616147	0.08276187031173905	D6	her2st
SUPT6H	0.45371760322234117	0.2862444018514553	0.14342839124628848	D6	her2st
TRAF4	0.4651422974829738	0.3101461758324108	0.2959527399497286	D6	her2st
CPD	0.17377729121142546	0.056020849723988485	0.12841626757726599	D6	her2st
GOSR1	0.17110489084813238	0.0615101067411828	0.11812874354731881	D6	her2st
RNF135	0.13769839642682688	0.04119251290501604	0.051561126624398594	D6	her2st
CCL2	0.2511920921592596	0.12838730182262537	0.16388583480287106	D6	her2st
SLFN5	0.20411739165491954	0.08305761517503883	0.09067953762729812	D6	her2st
AP2B1	0.6570129352244171	0.6108607101799151	0.47528546584630615	D6	her2st
ZNHIT3	0.31203715909096236	0.17744622960964906	0.3532330695932519	D6	her2st
MYO19	0.37054235459229834	0.21698486291641494	0.21639918914304726	D6	her2st
GGNBP2	0.35743865266291275	0.1934252872183358	0.14545722457890797	D6	her2st
ACACA	0.27395337287059707	0.14212172145184926	0.2693986866335918	D6	her2st
DDX52	0.23639339330681675	0.09805132650102127	0.22364874593392087	D6	her2st
MRPL45	0.21111806229109298	0.09011183492099159	0.051203410144832213	D6	her2st
SOCS7	0.10961219344470595	0.03457868271448688	0.10730415794781517	D6	her2st
SRCIN1	0.316468587849994	0.15779639842767385	0.23923536479751087	D6	her2st
C17orf96	0.2070284310942264	0.06484343960955458	-0.009576408460888388	D6	her2st
MLLT6	0.48860404283009673	0.3344669031632135	0.2617897660173654	D6	her2st
PCGF2	0.4892175317414709	0.3357920137747809	0.12232029706233756	D6	her2st
PIP4K2B	0.44181093387305737	0.24711146289446867	0.03917637241280293	D6	her2st
CWC25	0.17717934007806754	0.06296320161737413	0.012703539817410032	D6	her2st
LASP1	0.4286585471315964	0.2468708868799818	-0.0011613024636241212	D6	her2st
LINC00672	0.06228789721373338	0.016417870774728064	-0.00696541259389997	D6	her2st
MED1	0.24460698801369682	0.10550123975437918	0.17097344664147027	D6	her2st
PPP1R1B	0.6453563021747647	0.6156814834758871	0.0833566243585038	D6	her2st
PNMT	0.4815719477278558	0.32405032216392665	0.12995741313107734	D6	her2st
CASC3	0.5473332924617303	0.43195792062253185	0.461985457232301	D6	her2st
CDC6	0.31012676717914844	0.19645556940035416	0.38600314647539646	D6	her2st
RARA	0.6831019917956075	0.690093387310129	0.47816239090700047	D6	her2st
TOP2A	0.1759265108612945	0.07641322895553314	0.2764575450621845	D6	her2st
CCR7	0.26035221748374954	0.12967498754363838	0.2967552318379098	D6	her2st
KRT15	0.4963881675959439	0.35785921939750337	0.400797431684789	D6	her2st
KRT17	0.12217725817793723	0.03349536887850195	-0.028995889489414308	D6	her2st
HSD17B1	0.4672407058847917	0.3156585125211835	0.13688135611746896	D6	her2st
CNTD1	0.17113697895390054	0.06441112290711215	-0.024478209675015142	D6	her2st
BECN1	0.21355993971480308	0.08013415057079835	0.012031797304016021	D6	her2st
PSME3	0.2555880727170891	0.10990167526096442	0.07366908899406095	D6	her2st
CBX1	0.20433343067840748	0.08587935941681013	0.09929584460814206	D6	her2st
HOXB2	0.1947489511095793	0.07488401975172891	0.1455336273887269	D6	her2st
HOXB7	0.14599898629475735	0.045230822681614	-0.015124749749920202	D6	her2st
UBE2Z	0.36168115010887786	0.1808973378953449	0.3345425860070804	D6	her2st
ZNF652	0.13926555512070254	0.04701106889800318	0.005566918406475099	D6	her2st
SPOP	0.3653196355680356	0.1816322026442374	0.00405450484915295	D6	her2st
SLC35B1	0.3671844166552497	0.2032256867632241	0.18334797813132364	D6	her2st
FAM117A	0.1633641830538525	0.07288005459807255	-0.02248072743438482	D6	her2st
PDK2	0.19928808469400816	0.08048747460194736	0.1041931120444314	D6	her2st
EME1	0.26361698418780155	0.12199660408457988	0.2886181804316378	D6	her2st
TOB1	0.43409598397242055	0.2928142524443809	0.39327690142098615	D6	her2st
TOM1L1	0.23200527928467538	0.09943971285832845	0.26312513579991914	D6	her2st
COX11	0.2697306493536343	0.12952128529100596	0.16725709586068221	D6	her2st
CUEDC1	0.5706932035249632	0.4525798304198025	0.3663107083659384	D6	her2st
VEZF1	0.23024917798859343	0.11434021079667855	0.314586301209395	D6	her2st
RAD51C	0.21994978375103627	0.10400531114265574	0.2034238598042108	D6	her2st
CLTC	0.5704040663266504	0.4745663699162479	0.5449628421783397	D6	her2st
PTRH2	0.3181971829294894	0.19446910658353156	0.3874515359756809	D6	her2st
DCAF7	0.2939172077143716	0.14393898726849333	0.13832699911672436	D6	her2st
CCDC47	0.5425041172703778	0.43793350381493806	0.5358162233966658	D6	her2st
DDX42	0.5319363693329128	0.4106878679323005	0.47858947093818005	D6	her2st
DDX5	0.6038005527209591	0.5495936687850435	0.3957096994191354	D6	her2st
CEP95	0.2915990256729561	0.12330143006539514	0.12766755939097787	D6	her2st
SMURF2	0.17215148860437646	0.0624717009753432	0.050345133661720595	D6	her2st
CACNG4	0.4902503315510379	0.3428258713422254	0.265909599449481	D6	her2st
HELZ	0.25924002418193864	0.12679276877151305	0.03469592437178314	D6	her2st
PSMD12	0.2247212296855208	0.0992636849007455	0.21381406643568246	D6	her2st
NOL11	0.17722365321163588	0.06611087627036398	0.20031496180382954	D6	her2st
KPNA2	0.2278919505471414	0.1060715409791197	0.07908346725222928	D6	her2st
AMZ2	0.16602074016338667	0.06163014838986347	0.079610992775737	D6	her2st
ARSG	0.14321670416314652	0.04525268229255309	0.006604479565053056	D6	her2st
WIPI1	0.12638256099150585	0.04090570066762904	0.011429755942197077	D6	her2st
PRKAR1A	0.31894219336980906	0.1464955097350026	0.18723953841106902	D6	her2st
SOX9	0.283364234913795	0.1354615949002138	0.12280854770997565	D6	her2st
SLC16A5	0.08944549299839477	0.025323909341201968	0.06570941208090214	D6	her2st
SUMO2	0.201045586032214	0.09118609005979948	0.09022224153560526	D6	her2st
QRICH2	0.15717788468542934	0.05032710383216568	0.004055747574039436	D6	her2st
CANT1	0.42091573835224716	0.22512551702207334	0.20257862142035774	D6	her2st
SECTM1	0.22345742052169265	0.08202573519755217	0.09976942036539643	D6	her2st
WDR45B	0.39597538690007217	0.2256845988241112	0.3466019032326578	D6	her2st
RAB31	0.35791120800265186	0.20408051078714246	0.28569505418595764	D6	her2st
RAB27B	0.10186205564909989	0.03272097490872787	-0.02755769130810937	D6	her2st
TXNL1	0.27468219771351965	0.13048481550939414	0.13287159712803306	D6	her2st
SHC2	0.2964086682862929	0.12103943428995877	0.0016944483981671254	D6	her2st
AMH	0.16691988941307204	0.05575144704360699	0.030523459562303425	D6	her2st
JSRP1	0.19108926968938494	0.07051608354136557	0.0239639482838354	D6	her2st
TLE2	0.37770556102229935	0.194697736236519	-0.04205828535848035	D6	her2st
CAPS	0.7604737350264111	0.834628490511508	0.4199100699546572	D6	her2st
ANGPTL4	0.11136883174736249	0.023477152881861422	0.034604498503407605	D6	her2st
C19orf66	0.2515842397445561	0.10494599367311772	-0.009265237611148235	D6	her2st
DNMT1	0.20441034559563204	0.10036844823311777	0.1797326877921342	D6	her2st
LDLR	0.245209893129917	0.09432221220498772	0.21157806516431155	D6	her2st
JUND	0.500965986954602	0.35649480965187175	0.26052088414399877	D6	her2st
COMP	0.8465257011152603	1.041970493908138	0.17616034622196744	D6	her2st
CILP2	0.5085411519567306	0.35850899049455726	0.20989460732657858	D6	her2st
POP4	0.21443274618453673	0.07181091502387286	0.1626843656914484	D6	her2st
CCNE1	0.0794911619041404	0.022908483397124674	0.04367952404251157	D6	her2st
PDCD5	0.28800949808745013	0.18541372252258567	0.24671642657446505	D6	her2st
FXYD3	0.4746118162481769	0.30075016160089846	0.21799059489100164	D6	her2st
SYNE4	0.11547040232973219	0.03397309818104206	-0.011712526735993727	D6	her2st
ZNF146	0.15287815218766193	0.05107785482027365	0.2245145700254656	D6	her2st
SIPA1L3	0.15360218488510596	0.060517849381617125	0.026547312586294777	D6	her2st
MAP4K1	0.21242772780572744	0.11933709916590302	0.20309689994189087	D6	her2st
GMFG	0.3997178947477526	0.21103298021290634	0.2625434127340145	D6	her2st
ZFP36	0.30469053846507055	0.15053857095120768	0.1874917626095256	D6	her2st
LYPD3	0.10986888849151291	0.022631541105380043	0.011297776676382288	D6	her2st
BCAM	0.36046465140188466	0.16321384832774433	-0.08463944640943097	D6	her2st
FOSB	0.13202005413650353	0.06601901159643889	-0.03279275339335629	D6	her2st
BCL2L12	0.18511100411037537	0.08001214168769	0.06872804711942453	D6	her2st
ZNF480	0.1756794893071118	0.10453590410029281	0.16027639211926503	D6	her2st
SH3YL1	0.17806511934582342	0.07334637967314993	0.31533151661159325	D6	her2st
RSAD2	0.2238260198548134	0.09876007131438677	0.23080749801522804	D6	her2st
ID2	0.3925533618878674	0.21950868197002898	0.18694851303396415	D6	her2st
ASAP2	0.16577717156866817	0.06969605702204452	0.2576370824577804	D6	her2st
YWHAQ	0.411794185474817	0.24171418986812568	0.339362918597513	D6	her2st
RRM2	0.343484371258701	0.1888801967870026	0.3644539298428059	D6	her2st
ODC1	0.31339029167350885	0.16606617836980525	0.23036530079918405	D6	her2st
TRIB2	0.21455863491959265	0.09377197524267628	0.1451347875476519	D6	her2st
DDX1	0.34588655857117595	0.18481044435563293	0.19212318754463062	D6	her2st
SMC6	0.20709971709151728	0.08616834394548385	0.1748970769742326	D6	her2st
MRPL33	0.3909309947661854	0.25795349545625046	0.12374219660318708	D6	her2st
EIF2AK2	0.3073446232120733	0.15074732181191833	0.11723962095604908	D6	her2st
CEBPZ	0.21579376616628487	0.11334988842564302	0.2840765011217305	D6	her2st
HNRNPLL	0.17479909780259067	0.06849863751801455	0.24611285472205108	D6	her2st
SRSF7	0.38311391294858343	0.234928415341806	0.2736311877838627	D6	her2st
PKDCC	0.11873291469355288	0.040546026098582606	-0.013226577147642258	D6	her2st
EPAS1	0.3418052602697768	0.19753734235665166	0.2941165055395213	D6	her2st
CALM2	0.5637558661401272	0.4644112661077231	0.40972112863290255	D6	her2st
EPCAM	0.46522780351743503	0.33234636406837087	0.47680439824007115	D6	her2st
MSH2	0.18184831363189888	0.0881765651180943	0.2295331051973704	D6	her2st
MTIF2	0.2004015043163924	0.10385782108702105	0.10867134902030742	D6	her2st
PNPT1	0.14237881516345546	0.06358135562000612	0.22217689734739798	D6	her2st
COMMD1	0.17524081266900474	0.07741953269924413	0.11535374017017744	D6	her2st
VPS54	0.1616136202576092	0.07415654376337996	0.08544935019985488	D6	her2st
ANTXR1	0.4553669516903323	0.2889036578655106	0.27446330460639756	D6	her2st
SNRPG	0.3232891309528133	0.17079822745809017	0.24260792174737106	D6	her2st
MPHOSPH10	0.2144926056781834	0.13832953386282715	0.1765146967487688	D6	her2st
ZNF638	0.1987133717441277	0.08993550561294539	0.06138774547113322	D6	her2st
BOLA3	0.13969022853023094	0.056048303502422764	0.07574635879965508	D6	her2st
MRPL19	0.22980476144034215	0.1264041615525247	0.19979496992508486	D6	her2st
COA5	0.3863218468110505	0.2564972553262621	0.35122278954334424	D6	her2st
UNC50	0.2753747073631432	0.15282804346596318	0.2981867215706427	D6	her2st
MGAT4A	0.30902364485695755	0.1577653578227257	0.17347186409752724	D6	her2st
EIF5B	0.6031251761911286	0.5277131835511405	0.37576549248763746	D6	her2st
REV1	0.32159393080636056	0.17430200140024932	0.37367554195285274	D6	her2st
MRPS9	0.36583959327607946	0.22524142843682743	0.47621913740843674	D6	her2st
FHL2	0.20403910891744434	0.09805247460510343	0.08409373292396882	D6	her2st
GCC2	0.41314107191597893	0.25862731675803075	0.10447933203610985	D6	her2st
LIMS1	0.2414876530764977	0.10937655983350392	0.13124121805189337	D6	her2st
RANBP2	0.4738117494192478	0.3279837967915034	0.4032511011572542	D6	her2st
SOWAHC	0.35546949247804444	0.2049083759350409	0.3634972654929832	D6	her2st
LINC00116	0.7096496880859942	0.7304024020462122	0.46368198864615917	D6	her2st
IL1RN	0.07266943073497979	0.015935561223050735	0.048523171549486696	D6	her2st
NIFK	0.2146088962940298	0.08483212086190772	0.2472417967106413	D6	her2st
IWS1	0.16765719791245018	0.055354103338797436	0.04327891950498413	D6	her2st
HS6ST1	0.15064512556607557	0.05518646198715867	0.08927586729424238	D6	her2st
MZT2A	0.5788306633664949	0.48275377444874384	0.34842468560124085	D6	her2st
CXCR4	0.29339894749274525	0.15509359948950327	0.1979146074637589	D6	her2st
KYNU	0.14175158861640688	0.0735014778718504	0.1020811339789715	D6	her2st
TANC1	0.16100876096862593	0.06299851719023083	0.14640771076198142	D6	her2st
ITGB6	0.5045489362013098	0.3986840500853986	0.49602981511524824	D6	her2st
FAP	0.25252999781907814	0.12759469607568585	0.1371334494802506	D6	her2st
ITGA6	0.2620215940704519	0.13189300610719226	0.18191318449695765	D6	her2st
SSFA2	0.16821775046441503	0.06863179653411638	0.06748121210435719	D6	her2st
COL3A1	0.793869571307221	0.9565667546231782	0.3762923346238509	D6	her2st
COL5A2	0.5327150935709879	0.4124265918982613	0.30976155339740186	D6	her2st
WDR75	0.3100172388996627	0.1974064608751019	0.29133521633590137	D6	her2st
SLC40A1	0.4739422748570104	0.3300575933334334	0.3574897624017226	D6	her2st
ASNSD1	0.420180057634826	0.29810727423736544	0.48575964862160526	D6	her2st
ORMDL1	0.4035013979426711	0.2590258456659116	0.40641389108562076	D6	her2st
PMS1	0.2677478641837936	0.14175656678470952	0.3615622679372642	D6	her2st
HIBCH	0.4050971103983151	0.26580141051699924	0.4056727551244905	D6	her2st
STAT1	0.5032873641246477	0.37454008425095237	0.3184654842352645	D6	her2st
SPATS2L	0.3004630975853148	0.14608764299013813	0.11349316055309709	D6	her2st
NDUFB3	0.26884094290309457	0.14617772481021257	0.15401246557296994	D6	her2st
TMEM237	0.13425004493753495	0.05920426361958744	0.1193203927483553	D6	her2st
FASTKD2	0.13084759810354205	0.057902995154108024	0.11261875000579072	D6	her2st
IDH1	0.13854909168770282	0.055051948362455166	0.1287058230338184	D6	her2st
FN1	0.836542010105945	1.085896920098518	0.5568864660173438	D6	her2st
SP110	0.1756143846165238	0.06795508450086829	0.015521658702723266	D6	her2st
EFHD1	0.49303540635249904	0.367308114240678	0.4775171069697959	D6	her2st
GPCPD1	0.15415200545779753	0.06772982616225169	-0.06350222489410104	D6	her2st
NAA20	0.19618942690824434	0.08478362608365123	0.1980516650573793	D6	her2st
SAMHD1	0.28491680988588847	0.13634400425557777	0.060798520876935824	D6	her2st
SLPI	0.09312602007333688	0.01887457789290072	0.15145938885614485	D6	her2st
SLC2A10	0.18193535281760567	0.08168128039391914	0.2086632394664551	D6	her2st
SULF2	0.4157443634058173	0.23057547323358615	0.15090214999882162	D6	her2st
PREX1	0.38092203197900104	0.19538597590244303	0.21572353345649325	D6	her2st
ZNFX1	0.2163680281389404	0.0821352808053157	0.052361354942276034	D6	her2st
PFDN4	0.19641535631318047	0.10368145111236049	0.14762254618172688	D6	her2st
BMP7	0.3851729129768304	0.2576281212683174	0.34666152574207787	D6	her2st
LAMA5	0.37221687365121936	0.18776657229769197	0.23862478598750098	D6	her2st
EEF1A2	0.43462212481913537	0.3012766525328468	0.39630476354352584	D6	her2st
HELZ2	0.29355391160887034	0.12229935417704131	0.10279887859563416	D6	her2st
STMN3	0.1953256043882386	0.07930704540567862	0.010301239247019867	D6	her2st
CXADR	0.12923194688738546	0.04320328292116248	0.07463952285033176	D6	her2st
ADAMTS1	0.3176300139858614	0.19226386592261954	0.45347518286610816	D6	her2st
CCT8	0.2238841323855308	0.11508522652152896	0.132383649661003	D6	her2st
MIS18A	0.1647901405655854	0.06422286230696259	0.1987565398274334	D6	her2st
MX1	0.190258035990032	0.07118921145661883	0.04842330520215364	D6	her2st
TFF3	0.30926282157983026	0.1447886474508515	-0.015589227049626673	D6	her2st
TRPM2	0.5837005419606293	0.5019779418554794	0.3641284922970144	D6	her2st
SUMO3	0.5874224041865485	0.4734853650010501	0.38899246474477994	D6	her2st
PTTG1IP	0.6036718934270981	0.5374176092507797	0.4677220372719317	D6	her2st
FAM207A	0.42563912044656843	0.25297167268930393	0.17769060369152	D6	her2st
SPATC1L	0.5362643927990182	0.40107592644109397	0.3080044823403087	D6	her2st
TBX1	0.41170767986693896	0.23783840199940837	0.13810227465645042	D6	her2st
RANBP1	0.31835097007805835	0.15059037655293236	0.1667138181171431	D6	her2st
IGLC7	0.7796266462049775	1.0552141642710795	0.1334445880128803	D6	her2st
MMP11	0.5488949972834136	0.44818356315809654	0.45996411871880694	D6	her2st
CHEK2	0.1422585525008774	0.062374478629803436	0.20604960559387617	D6	her2st
XBP1	0.5363522948747551	0.4348741132733965	0.4361796268998131	D6	her2st
SEC14L2	0.2103616751327708	0.1035564444663054	0.1485725369284314	D6	her2st
APOL6	0.2475529797626911	0.1144046485540575	0.06900276475858218	D6	her2st
APOL3	0.2091534952381374	0.08309736148857234	0.06170204781916329	D6	her2st
APOL2	0.22109620957761197	0.08888513930941379	0.20923248799682945	D6	her2st
APOL1	0.456146374181215	0.28766731090869047	0.15832314454500548	D6	her2st
C1QTNF6	0.40337702493510535	0.21834208877431527	-0.017442988299465147	D6	her2st
ADSL	0.1837011481874396	0.08824321215189329	0.13415599349650809	D6	her2st
RBX1	0.38363311905413866	0.24758567764314224	0.2727787509200071	D6	her2st
SERHL2	0.11171076737652604	0.02095517611986938	0.10148822424676111	D6	her2st
LSM3	0.3976487729736176	0.2715049101362042	0.3925019589640024	D6	her2st
TOP2B	0.3060979097326462	0.14850723840505498	0.26387216235989835	D6	her2st
HIGD1A	0.10782928514920448	0.03585345996634801	0.09496561381343707	D6	her2st
EXOSC7	0.24095759179594145	0.10351301291483034	0.165550856793779	D6	her2st
LTF	0.29770384796869914	0.12388079021378257	0.061929867724491564	D6	her2st
GNL3	0.11039120001982694	0.03963754412231815	0.13840720413998323	D6	her2st
PDHB	0.14915047746113927	0.05785301682700672	0.07448285873722144	D6	her2st
THOC7	0.4709214341474345	0.3550214316143515	0.49113426410405103	D6	her2st
PSMD6	0.36670411086792276	0.2541123288755145	0.3899663911097622	D6	her2st
COL8A1	0.43396010462547074	0.291664116222738	0.4219806888275737	D6	her2st
CMSS1	0.21610591030755155	0.1164320257260598	0.2649880010891634	D6	her2st
NIT2	0.35536773852072656	0.22102939847189432	0.265871804107636	D6	her2st
ATG3	0.13605193253307651	0.0690766441527524	0.11443741489793227	D6	her2st
COX17	0.29800532967154236	0.15589347402842432	0.3196879393843884	D6	her2st
FSTL1	0.44523207634385376	0.2889927461215211	0.12368868113496087	D6	her2st
NDUFB4	0.46170886573255865	0.29775250787678614	0.28752305402379036	D6	her2st
DTX3L	0.18586436390398522	0.07327343115984683	-0.018281603986209684	D6	her2st
PARP14	0.3889853363051205	0.21214824729442247	0.202921478736753	D6	her2st
PDIA5	0.1618659360825109	0.06217743352408113	0.11249808083877147	D6	her2st
CHCHD6	0.32654171757324524	0.15800174155816427	0.03478555837518818	D6	her2st
MRPS22	0.17807690576474006	0.08314811062955188	0.08454492897554346	D6	her2st
PLSCR1	0.1588830582095889	0.062054440313319595	0.1040023726118735	D6	her2st
HPS3	0.1619135841956941	0.06446735315427068	0.0720137411485218	D6	her2st
CP	0.15217323578592082	0.04847231775995296	0.07006735770279386	D6	her2st
PFN2	0.13321417596543556	0.033334667491101706	0.11629509403159573	D6	her2st
SIAH2	0.3222596923241744	0.16790933744964986	0.14647192393758057	D6	her2st
RARRES1	0.2735151568540951	0.11793341584960379	0.09247581906774155	D6	her2st
TRIM59	0.310708248647987	0.15694640787730813	0.3903669613795152	D6	her2st
SPTSSB	0.2698301223509416	0.13325780205993473	0.3213085404665916	D6	her2st
TNFSF10	0.49437583678376834	0.33516554649239877	0.1925738767506436	D6	her2st
ECT2	0.12611667399068133	0.05584838181065868	0.11747238387134205	D6	her2st
DNAJC19	0.16536242674841117	0.08349437363624959	0.21872199906323564	D6	her2st
MCCC1	0.13730268413987562	0.0646303597981807	0.08472634153283742	D6	her2st
MAGEF1	0.2724845845006859	0.1437445009171324	0.40839707509190104	D6	her2st
RFC4	0.16448329470900666	0.06912031707183655	0.2700340348944493	D6	her2st
APOD	0.3228723941295332	0.15405868284645718	0.07660854007676766	D6	her2st
QDPR	0.1341218547698903	0.05980282941119218	0.07779912343275122	D6	her2st
LAP3	0.40591301901165294	0.24076921608450064	0.20220633799034574	D6	her2st
UGDH	0.3122383536254937	0.16709515940795247	0.2678423040787941	D6	her2st
SMIM14	0.29787193373399407	0.13638238348541967	0.2332375019686595	D6	her2st
JCHAIN	0.599441353332352	0.5178458527929309	0.18471190091534861	D6	her2st
CXCL9	0.3480965107006046	0.1928593548220189	0.28721535746133625	D6	her2st
CXCL10	0.3721853822494882	0.24605259648552522	0.27054449135256387	D6	her2st
CXCL13	0.5148782741303581	0.39569370837825135	0.17613855466155134	D6	her2st
MRPS18C	0.18985814862330821	0.09027737818324862	0.16468820177529514	D6	her2st
SPP1	0.07564424115667316	0.020927920513270627	0.022258348111545825	D6	her2st
H2AFZ	0.4342863034154918	0.28494901688302476	0.5019999428266231	D6	her2st
PPP3CA	0.22568710647976478	0.11384672119287868	0.014701846428577185	D6	her2st
PPA2	0.35138960578478873	0.21051388188343897	0.2209398527005288	D6	her2st
NPNT	0.43621245659321445	0.3281972857779072	0.5236023363841312	D6	her2st
CCDC109B	0.22003358989054136	0.11841474965295133	0.09350560929697818	D6	her2st
GAR1	0.23979720985831543	0.11394504601454897	0.2907247881402802	D6	her2st
EXOSC9	0.1513238596616665	0.09699682688486014	0.14845528039371347	D6	her2st
NDUFC1	0.3658423727516689	0.2395309655163305	0.22529685252718729	D6	her2st
ELMOD2	0.13504858639066078	0.049829159536791234	0.19949428596245358	D6	her2st
TBC1D9	0.19823520073692338	0.08839123800995331	0.346864517889001	D6	her2st
FBXW7	0.21908924189031226	0.0986725386115478	0.018562683378140907	D6	her2st
HMGB2	0.3829402236293095	0.2572413013460592	0.3755043369079644	D6	her2st
PLEKHG4B	0.228360017122877	0.11541147397188048	0.1694526687256199	D6	her2st
CMBL	0.16323194754029924	0.07680855793826089	0.17511498515526	D6	her2st
ZNF622	0.19547076028066915	0.092738449607667	0.1127440326098876	D6	her2st
DROSHA	0.18379492848809506	0.1016695809284577	0.22383647645995441	D6	her2st
SUB1	0.5471112890219366	0.4304500393168872	0.3493433039811288	D6	her2st
BRIX1	0.15180771981642857	0.06383896311897133	0.17021938863101552	D6	her2st
DNAJC21	0.19342765669225137	0.0998174714650495	0.10642621801290433	D6	her2st
NUP155	0.1265070652722922	0.042940947987363455	0.03830715201071606	D6	her2st
FYB	0.31226243977309076	0.18122457049794347	0.21290690920318223	D6	her2st
IL6ST	0.1588240678868936	0.07106108925180266	0.14855318955193464	D6	her2st
CCNB1	0.1600789568808584	0.06083755251703174	0.0957550368274667	D6	her2st
NSA2	0.2322506132862858	0.10755201063976486	0.21460568857990953	D6	her2st
TBCA	0.16974815704098373	0.08581443485514995	0.10801795835243486	D6	her2st
ZFYVE16	0.200715710377522	0.08374671990803374	-0.010521877011168572	D6	her2st
CCNH	0.12260187076832593	0.055725450027201494	0.14024919151604637	D6	her2st
NR2F1	0.11000449657975064	0.04032742939063737	0.13399412216002946	D6	her2st
HSD17B4	0.07627155295828028	0.018288940579360074	0.04708441668221834	D6	her2st
ALDH7A1	0.22302823543322045	0.10911425404777353	0.30510825688668874	D6	her2st
LMNB1	0.19885840522270096	0.08578666708908099	0.1872573776540886	D6	her2st
GDF9	0.31945532633344065	0.15195467324263398	0.15368325412406178	D6	her2st
CXCL14	0.4405327456424365	0.26221428945032954	0.1392672578475042	D6	her2st
CXXC5	0.4897547965818966	0.3414831160542317	0.45300786114738034	D6	her2st
PTTG1	0.1612394062465535	0.07652709526342369	0.2561477860274209	D6	her2st
STC2	0.16024465794278608	0.08081782068464363	0.23819132055443445	D6	her2st
FGFR4	0.287696377279841	0.12186760406393779	0.2950290945797349	D6	her2st
SCGB3A1	0.448264238405721	0.3216471479692915	0.2041518675437194	D6	her2st
PSMG4	0.19341829752650214	0.08257448142195663	0.14657453742672505	D6	her2st
ECI2	0.313532573800232	0.16526821478843085	0.14058389415385783	D6	her2st
MCUR1	0.14102022255286323	0.05875182790450999	0.08125714203900358	D6	her2st
HIST1H1C	0.3984522781762722	0.1932792427641693	-0.0033378571534539853	D6	her2st
HIST1H2BD	0.1481831166547144	0.052812287257997394	0.1543841178732943	D6	her2st
HLA-F	0.5065534668345306	0.3526129030406103	0.19451210235877195	D6	her2st
ZNRD1	0.20625667316159485	0.08034249540753884	0.07762471047208486	D6	her2st
DHX16	0.14674112746158513	0.06386226792423619	0.2336198932867958	D6	her2st
HSPA1A	0.39715993979543046	0.23358888216577237	0.35882256477371866	D6	her2st
C6orf48	0.3333064357850801	0.18315470887801133	0.22825976928608532	D6	her2st
HLA-DRB5	0.06829930485754798	0.010356567651032976	0.005607659992867959	D6	her2st
HLA-DQA1	0.3551768962753232	0.18279304903859678	0.13091760235320776	D6	her2st
TAP1	0.45690600284551447	0.2821811930518641	0.17432155433548563	D6	her2st
PSMB9	0.36404176256493537	0.17243193511643473	0.11409198497624945	D6	her2st
HLA-DPA1	0.5741276767708965	0.47655741378488486	0.46354918124797306	D6	her2st
VPS52	0.11787766602198664	0.039453940523906425	-0.028183576149579156	D6	her2st
MDFI	0.39244416113187736	0.2331005106692308	-0.018809987255829237	D6	her2st
PTK7	0.527008097467793	0.3978993085996943	0.39026102372836535	D6	her2st
TFAP2B	0.42828380150368084	0.26969273215799167	0.3187530798781068	D6	her2st
LRRC1	0.18952549159577167	0.07999956915795536	0.07586512734200937	D6	her2st
COL12A1	0.532279156299459	0.4283723724797837	0.4467370562694406	D6	her2st
MYO6	0.27990273027554957	0.12302930576014712	0.10772634915200754	D6	her2st
SYNCRIP	0.2928890296874719	0.12695987383145313	0.21102309365941246	D6	her2st
RARS2	0.11559689593048311	0.045119206647827495	-0.05211405246086721	D6	her2st
CD24	0.5157434158027172	0.39657927092335876	0.4953527886196241	D6	her2st
GTF3C6	0.27402451844583897	0.12542087177276834	0.16293718208803967	D6	her2st
HDAC2	0.24318925743117123	0.1086240507294974	0.35251703443539073	D6	her2st
COL10A1	0.3741319564964018	0.26597610733661337	0.28091244651888114	D6	her2st
MAN1A1	0.18408354086096626	0.07979870764202036	0.06508783631061149	D6	her2st
HSF2	0.09996298607124161	0.03428747937591619	0.07599986357013586	D6	her2st
SERINC1	0.2837150612015378	0.14023388025886258	0.18614075807170044	D6	her2st
SMPDL3A	0.03159289112876203	0.010001219320689349	-0.07083609339780017	D6	her2st
HDDC2	0.163696424145176	0.06883578119196243	0.19770369154409173	D6	her2st
CENPW	0.08364515194065261	0.042158691483563326	0.1009794244702856	D6	her2st
PTPRK	0.21878184255439084	0.09894820825628294	0.09612062256907074	D6	her2st
MED23	0.14289918214844136	0.061729829786721764	0.028680631807276383	D6	her2st
ENPP1	0.13699626814215315	0.055183955750641216	0.1562749401579159	D6	her2st
STX7	0.1988176246979148	0.0763547828502272	0.07365941371200059	D6	her2st
SLC18B1	0.08868306357652649	0.03438685013538411	0.003201427857670818	D6	her2st
MAP7	0.0871599854695346	0.03209578388215726	0.012877547690338532	D6	her2st
ARFGEF3	0.1807293765611846	0.06639108502483923	0.3408853573165962	D6	her2st
HEBP2	0.5022844850664606	0.35246161673570336	0.3333402810112811	D6	her2st
REPS1	0.11938167324390359	0.054233054166270986	0.013683999039418242	D6	her2st
HECA	0.19574496363969265	0.09081349664577372	0.15765289293841603	D6	her2st
CITED2	0.34229394146618813	0.17190914326922568	0.27674599849844184	D6	her2st
VTA1	0.20383694155355664	0.08255078453031764	0.07608069212846458	D6	her2st
ADGRG6	0.06912527376049622	0.029225191389121802	0.15499450140746796	D6	her2st
HIVEP2	0.13089010542780913	0.04285510443106	0.14170530110954555	D6	her2st
AIG1	0.17790852351793768	0.064679188598271	0.06346741160482001	D6	her2st
ADAT2	0.0420818641314572	0.015443876083975478	-0.03350454500637758	D6	her2st
PEX3	0.046308406400163864	0.01901656863597811	0.01780383883129425	D6	her2st
FUCA2	0.28784912239407767	0.130270327410445	0.07545426736700063	D6	her2st
LTV1	0.08026407102541365	0.030884131857209007	0.005500737010370247	D6	her2st
SF3B5	0.4589641947500609	0.27994269663017696	0.12818670614280495	D6	her2st
SASH1	0.12604748207534583	0.05875870762036484	0.12114319259933352	D6	her2st
MTHFD1L	0.19984891671196534	0.09945253535867447	0.09047525906986476	D6	her2st
FNDC1	0.32868614672160884	0.21241928075634364	0.23478398736537015	D6	her2st
MRPL18	0.17232434499719357	0.06534348877174793	0.2313473798944174	D6	her2st
PDCD2	0.21527097064913628	0.09530465813925725	0.06021268790647451	D6	her2st
LFNG	0.29793420664311665	0.11895175657230357	-0.035584148637452837	D6	her2st
GLCCI1	0.17508522573090787	0.06083097608034022	0.09269073224212664	D6	her2st
PHF14	0.2809319265778302	0.13669299126313023	0.05906399140221372	D6	her2st
TSPAN13	0.31128470388845214	0.16037905862362978	0.35626486582990197	D6	her2st
AGR2	0.25524663429304556	0.09339461201564621	0.12315436571748165	D6	her2st
GPNMB	0.3776330110440786	0.20434560637495958	0.18177607963744563	D6	her2st
TRIL	0.12324987165944497	0.04187700927769005	0.154182601576551	D6	her2st
SFRP4	0.5128327528065121	0.3740085662177943	0.2441488704742783	D6	her2st
H2AFV	0.32394007663871793	0.14882818844977025	0.20070235388354274	D6	her2st
UPP1	0.25217877281829715	0.10818331450852602	0.11671402612194064	D6	her2st
BAZ1B	0.2613665136458302	0.11772929362668183	0.11812481759479579	D6	her2st
CD36	0.6821454213680448	0.7424236134285412	0.4802932157184868	D6	her2st
SEMA3C	0.40957724067659396	0.25534805551498885	0.36620380060164764	D6	her2st
COL1A2	0.8159337678068393	1.0184895858486178	0.38322663650469446	D6	her2st
SHFM1	0.5290709151257131	0.40949146100457606	0.22052878152055805	D6	her2st
TRIP6	0.43366692567596565	0.2750776498484887	0.1593375211493029	D6	her2st
ACHE	0.09702314042511416	0.023781773918288292	0.20011373096448942	D6	her2st
SERPINE1	0.17731407638544822	0.0717736060330975	0.11667129375754526	D6	her2st
MEST	0.2946243170157981	0.15143727988873354	0.4760057125548188	D6	her2st
NUP205	0.12815184281302008	0.046565060104648684	0.22510592376666125	D6	her2st
PARP12	0.44588735991635836	0.25914070167597036	0.16391792738816113	D6	her2st
SSBP1	0.28282920836873754	0.14261045958633384	0.23806592074327712	D6	her2st
TRBC2	0.3311757543375967	0.17201530039778154	0.17651728119892526	D6	her2st
PIP	0.6006440297524268	0.5423839492797115	0.5244728339813124	D6	her2st
CNTNAP2	0.34309096070560247	0.20646333252308868	0.38857686318041385	D6	her2st
EZH2	0.1824127649825469	0.08513770024506216	0.260740133867429	D6	her2st
NUB1	0.3238298340159393	0.1511262973128327	0.18936095764405853	D6	her2st
PCM1	0.24148998881463665	0.12934227910301255	-0.07418367948173826	D6	her2st
KIF13B	0.09236266555711371	0.02653989838540305	-0.020116261313521722	D6	her2st
ERLIN2	0.5477097339525416	0.44066941162485823	0.5338962306961276	D6	her2st
PROSC	0.5164761222848618	0.42657638616945553	0.40579414082381354	D6	her2st
BRF2	0.49858607460014726	0.3718617462676275	0.4472689197944551	D6	her2st
ADGRA2	0.4382603409624583	0.2822460651551059	0.32299602027410035	D6	her2st
RAB11FIP1	0.721105565342146	0.7593423827756122	0.4242199746128061	D6	her2st
EIF4EBP1	0.7447582994763916	0.7957915307219448	0.4006243054376921	D6	her2st
ASH2L	0.27710032134593743	0.14677442498523002	0.29056571571417383	D6	her2st
LSM1	0.48979784817611044	0.3444634989634305	0.4733606839251915	D6	her2st
PLPP5	0.27790365068594347	0.13601610065686295	0.4090911924094587	D6	her2st
DDHD2	0.26806164729862	0.13075733954473295	0.31067997436703954	D6	her2st
WHSC1L1	0.40979245405744863	0.2570343822230248	0.28026852707400196	D6	her2st
FGFR1	0.35787822706373157	0.17469219135414263	0.05945028608074193	D6	her2st
TM2D2	0.20964093772518272	0.09135295015674649	0.1503246685356607	D6	her2st
C8orf4	0.15679942991433515	0.06066900154174526	0.09150779251013133	D6	her2st
HOOK3	0.1929883672100668	0.0788178773823921	0.08735960202170187	D6	her2st
CEBPD	0.2212736416431899	0.09768464619447645	0.11795658262762881	D6	her2st
ATP6V1H	0.1473318264612022	0.049148776521466396	0.12466459949055105	D6	her2st
GGH	0.09663000982884011	0.0243909139280958	0.11120743964061261	D6	her2st
RDH10	0.1333102044520421	0.06562466463631558	0.08235025549884294	D6	her2st
E2F5	0.28887697717023864	0.11688806752199322	0.2364876524020823	D6	her2st
C8orf59	0.4001693624398998	0.21807966137601395	0.30970840454760395	D6	her2st
WWP1	0.1520104390298444	0.0561773615622928	0.08982578549318705	D6	her2st
RMDN1	0.1312906515998514	0.04752672075652385	0.008800489153246244	D6	her2st
CPNE3	0.16290681088670483	0.058609461801974634	0.16882782340131489	D6	her2st
INTS8	0.2847486503762067	0.1647101876534093	0.3801783053880009	D6	her2st
TSPYL5	0.2870787338139741	0.15381711145193275	0.3734918108286972	D6	her2st
EIF3E	0.18687893224036875	0.08706837112568917	0.21209489186384162	D6	her2st
ENY2	0.44038610607133927	0.3340416191357035	0.3619794846206532	D6	her2st
TRPS1	0.4677462503565727	0.3282266304551899	0.4053436558248974	D6	her2st
RAD21	0.3477936702390277	0.20649943983299626	0.40238778105427087	D6	her2st
MRPL13	0.32873341563547887	0.18665715344036596	0.38988377297286114	D6	her2st
ATAD2	0.2484937191459451	0.12838190855174939	0.2459047172524087	D6	her2st
FBXO32	0.41983885902005275	0.3130676011779844	0.34319307730192816	D6	her2st
TATDN1	0.1777932677273261	0.10536111626006837	0.10096393168958634	D6	her2st
NSMCE2	0.16905690145024374	0.06941378439887848	0.254358848899913	D6	her2st
FAM84B	0.2341554743470624	0.10947810852612927	0.23403385349663064	D6	her2st
ASAP1	0.3289581610493966	0.1710088705264968	0.0948465076445271	D6	her2st
NDRG1	0.5525197009178432	0.47148828858125963	0.6533616859651304	D6	her2st
PSCA	0.4035690347034786	0.2800564381065007	0.28243772966573094	D6	her2st
GLI4	0.4854238854117087	0.3505749367849151	0.3746247660472701	D6	her2st
TOP1MT	0.27927723722028974	0.13628412183743704	0.20473921704441678	D6	her2st
EPPK1	0.39757220145012884	0.2393755217412538	0.36734189631240033	D6	her2st
OPLAH	0.44117367262574464	0.2813256875679615	0.33649656761998814	D6	her2st
SLC39A4	0.33858204888481946	0.20020545659009484	0.283104185405386	D6	her2st
FOXH1	0.230512913637417	0.1043812057087128	0.1518796123693869	D6	her2st
LRRC24	0.4504321499576641	0.31214732957369457	0.20911469501321434	D6	her2st
VLDLR	0.05306749972058582	0.019118012606297027	0.15335882315828697	D6	her2st
PLGRKT	0.14234425798782172	0.055400545902053046	0.19907194104671436	D6	her2st
NDUFB6	0.2824433118897817	0.13496016423722376	0.35397920708303343	D6	her2st
CCL19	0.3104274296831038	0.14127772092999694	0.22328494515762565	D6	her2st
CCL21	0.0996425841790246	0.023039410606795808	-0.008478367294721907	D6	her2st
DCAF10	0.15148153148490834	0.06812898992863599	0.06395609218389936	D6	her2st
GCNT1	0.1216888640648559	0.04638078423058192	-0.10967653834423621	D6	her2st
TLE1	0.12886942949655739	0.04634505829195204	-0.011364570294081326	D6	her2st
SPIN1	0.16098364990053549	0.06264482479560696	0.2519571206641268	D6	her2st
ASPN	0.25973790892513116	0.14068984214980249	0.20426157493770286	D6	her2st
WNK2	0.10789630816450237	0.03640703151989672	0.032457202321192716	D6	her2st
FBP1	0.130585785294455	0.04310667218110467	-0.03567167912390909	D6	her2st
TGFBR1	0.25719539432257815	0.11228990970863824	0.27105315729775825	D6	her2st
ERP44	0.21077325591515447	0.0907916592548837	0.2095335566100147	D6	her2st
TEX10	0.2257662728693135	0.10784695296873908	0.12775952727221968	D6	her2st
KIAA0368	0.2342544504302881	0.09623271310222241	0.1799906485465319	D6	her2st
TNC	0.26742874642179626	0.11176845027270463	0.1278617984022441	D6	her2st
PSMD5	0.16217012628535363	0.05686106686954667	0.14092964618111592	D6	her2st
PHF19	0.1324316321658222	0.045302935342570586	0.047959927841723274	D6	her2st
STOM	0.3191359373237434	0.14178892476606617	0.10576111563648848	D6	her2st
PRRX2	0.31667770653006594	0.15625630664145965	-0.15255645298207246	D6	her2st
NUP214	0.20955582739583947	0.08988318632993451	0.1435889914396397	D6	her2st
PTGDS	0.5432804813608527	0.4310419543257991	0.07733048512631616	D6	her2st
WWC3	0.2851667716734212	0.144569237822306	0.22909035699644856	D6	her2st
OFD1	0.22184384680932034	0.11446372655844092	-0.02677302297794153	D6	her2st
SMS	0.2998559152757799	0.16799483965743323	0.3426467438970581	D6	her2st
CYBB	0.27697319768344025	0.11062549995531282	0.2230212501014466	D6	her2st
LINC01420	0.129513270470213	0.05913422378033284	0.07118594940482276	D6	her2st
ITM2A	0.550882999256656	0.48109622151338827	0.3891621561536288	D6	her2st
SH3BGRL	0.3431497451320693	0.21123274240663653	0.3535185074736702	D6	her2st
BEX3	0.35194303391727844	0.20581246789233232	0.24199811800479532	D6	her2st
PHF6	0.14347842903618976	0.05818095276058653	0.045693545687244805	D6	her2st
ISG15	0.45366581375076925	0.3134800834374992	0.25959987607281765	C3	her2st
PLA2G2D	0.1474795144977125	0.044301245880432695	0.25460889907295814	C3	her2st
CAMK2N1	0.5532722714076028	0.49718888957364216	0.39629221818435006	C3	her2st
USP48	0.3442057589366591	0.19957405183922516	0.10223987000702223	C3	her2st
TCEA3	0.31391133696458046	0.1934447775053004	0.3143693611028122	C3	her2st
PNRC2	0.48677695505651675	0.3649917111198576	0.2250029128968452	C3	her2st
LDLRAP1	0.3631099054270242	0.17898601087658253	0.13200376084873416	C3	her2st
IFI6	0.7095405446178109	0.7822083173853496	0.31806531844265395	C3	her2st
ZBTB8OS	0.30729489245578734	0.2004905939322081	0.20264251485224372	C3	her2st
RBBP4	0.342919063594567	0.17942890886936397	0.25418100302153535	C3	her2st
PSMB2	0.5024395043239791	0.41563587138344393	0.33868485227226997	C3	her2st
GNL2	0.4219890783083509	0.3051178987410032	0.41573818094998816	C3	her2st
SF3A3	0.5976737466304612	0.5498404143728304	0.4969706673607043	C3	her2st
UTP11	0.37776625617655246	0.24341340794180558	0.26196874802336023	C3	her2st
AKIRIN1	0.4644489652703147	0.334241957024502	0.4581851678489575	C3	her2st
MFSD2A	0.7689731765604584	0.9016306272370345	0.4674478001165978	C3	her2st
CAP1	0.803467614587242	0.967168443000537	0.5062156961070783	C3	her2st
CTPS1	0.37265244572968964	0.25475804098896704	0.43574328123591743	C3	her2st
PPCS	0.6425422517549709	0.636059152109201	0.5320582966061853	C3	her2st
PPIH	0.5576370042478721	0.5097978978565788	0.16105393454856	C3	her2st
YBX1	0.6303215597552307	0.6196919525118271	0.3926516071986483	C3	her2st
EBNA1BP2	0.5745550826765023	0.5378391212386132	0.4366756503874075	C3	her2st
CDC20	0.49178265703059515	0.3931248954721532	0.35678259311235805	C3	her2st
PTPRF	0.7692944266386992	0.9113746534082148	0.5866767449182132	C3	her2st
KDM4A	0.5422501901836967	0.4671652643220194	0.49960554243151617	C3	her2st
EIF2B3	0.3775631965485198	0.23958195273769586	0.271030834795722	C3	her2st
NASP	0.7168594110294206	0.7485033060054954	0.5689924238455402	C3	her2st
GPBP1L1	0.5892005792692215	0.5161475658743268	0.4623323614516017	C3	her2st
TSPAN1	0.843350059534671	1.0756414004597463	0.2963452076236115	C3	her2st
RAD54L	0.44836316460512093	0.33471710358924645	0.3178484086630361	C3	her2st
LRRC41	0.5865109296151872	0.4984123840977726	0.32192251635938496	C3	her2st
UQCRH	0.8202686351916847	1.0159974513019345	0.5074427853418445	C3	her2st
CMPK1	0.5809275634454553	0.5084756564496279	0.39548788318714023	C3	her2st
RNF11	0.6060079916562202	0.593428993323745	0.425301979193763	C3	her2st
TTC39A	0.31272558047926635	0.17234893580568844	0.1250926210305094	C3	her2st
TXNDC12	0.5650774938159088	0.4842025438996826	0.49815435149361387	C3	her2st
PRPF38A	0.4206831210772314	0.3093342668375315	0.40173364716545484	C3	her2st
SCP2	0.6435156906100773	0.6765884290979118	0.4781538338118778	C3	her2st
C1orf123	0.41459091736786285	0.28066017352073785	0.35763882822340987	C3	her2st
MAGOH	0.6480440948676516	0.6506896437624661	0.5381814736772519	C3	her2st
NDC1	0.41079240044325416	0.2912198781230145	0.5315073912415127	C3	her2st
HSPB11	0.4472040271320375	0.44023189637678833	0.3228864663362314	C3	her2st
TMEM59	0.7895998906278046	0.8810035267913505	0.42605903597702993	C3	her2st
SSBP3	0.48698287690884967	0.35967215703335825	0.4974952866436782	C3	her2st
TACSTD2	0.6573783835980314	0.7112561721945433	0.6970815374170183	C3	her2st
MYSM1	0.4506051718042447	0.3351624925108271	0.39792195643445094	C3	her2st
TM2D1	0.39155691663718084	0.2612966638619212	0.32552079873655293	C3	her2st
PATJ	0.39123084846906053	0.2719758088992554	0.21669622170900482	C3	her2st
USP1	0.48457874637648196	0.40914328392846167	0.32933686636706816	C3	her2st
JAK1	0.42080528423542807	0.25654875474219485	0.21945076688918264	C3	her2st
LEPROT	0.45267373250698195	0.33560167884224307	0.2238757174209786	C3	her2st
GNG12	0.5049365178830701	0.43622049608381075	0.3793327365755834	C3	her2st
SRSF11	0.6838524703090713	0.6827136669609791	0.45548174687189574	C3	her2st
USP33	0.45438062020483805	0.3257992239947983	0.3475247072459323	C3	her2st
IFI44L	0.29714332353433914	0.15526300858820288	0.16924430945622046	C3	her2st
IFI44	0.3663329783408247	0.2507973993777435	0.3450732342331724	C3	her2st
GNG5	0.5589558734508926	0.540748562600986	0.3057805105233313	C3	her2st
SEP15	0.5230183479260411	0.40637284235705234	0.4938262379321546	C3	her2st
LMO4	0.7049462351749635	0.7009292549486171	0.42570556567139145	C3	her2st
GTF2B	0.2605240984362434	0.14392427868206611	0.04920806537817088	C3	her2st
GBP3	0.14091148921260993	0.056599442144479505	0.14272005953010075	C3	her2st
GBP1	0.31707301674157207	0.1602327284458663	0.2628744068377782	C3	her2st
GBP2	0.39454567339822383	0.2523194761425685	0.2807863078096615	C3	her2st
GBP5	0.12852246487325814	0.04481904289233814	0.1917523606132648	C3	her2st
LRRC8B	0.3605401578122342	0.2265721784800215	0.2756311626193591	C3	her2st
LRRC8D	0.2364036926542293	0.11970951287771836	0.16271395120270934	C3	her2st
CDC7	0.16289044186313079	0.0814150503204441	0.19955469744411702	C3	her2st
GLMN	0.19992559897498444	0.12215472405639437	0.2895302536348189	C3	her2st
MTF2	0.35724376769152266	0.2339912733053518	0.08452722008878387	C3	her2st
TMED5	0.356038483107716	0.21578047503001374	0.24495459380629836	C3	her2st
CCDC18	0.08479415768063099	0.030699549002150495	-0.010332525591059637	C3	her2st
DR1	0.37212985795895026	0.2182064885000342	0.18425575401042693	C3	her2st
FNBP1L	0.4731352926402755	0.3365931740799095	0.42957057856455994	C3	her2st
BCAR3	0.12458330892803443	0.054124760748232165	0.12425729410116643	C3	her2st
DNTTIP2	0.38543370597824983	0.3001133619107924	0.31017384259179437	C3	her2st
GCLM	0.20217904516291865	0.10244219741037923	0.14871252119311584	C3	her2st
ARHGAP29	0.23729013132493523	0.11296241636545903	0.029875661765023168	C3	her2st
ABCD3	0.2917629273679967	0.13616960938268122	0.21612486176947057	C3	her2st
CNN3	0.6231174003883931	0.5998188011519318	0.35906403504169593	C3	her2st
ALG14	0.26037245735418624	0.1543203944653263	0.14239344225680473	C3	her2st
TMEM56	0.1315764964788259	0.05858345770217206	0.1741672279065511	C3	her2st
SNX7	0.23828131856655801	0.11794655741471133	0.16289704652838305	C3	her2st
VCAM1	0.276569250508173	0.15371791934451395	0.1543218196258494	C3	her2st
PSMA5	0.5552524380253617	0.5069066548748622	0.4429130822470113	C3	her2st
GSTM3	0.4488954850026136	0.31706632343626767	0.06322578387105057	C3	her2st
CD53	0.335815522268679	0.19133431387789956	0.2764231384478146	C3	her2st
ATP5F1	0.40155475920055217	0.2654876566491008	0.3261047563842291	C3	her2st
WDR3	0.3141665894472035	0.17198536478072482	0.33571058081823113	C3	her2st
PHGDH	0.5502456286205695	0.4750426671127063	0.4434260697116387	C3	her2st
CTSS	0.4618030526846118	0.31022453940771566	0.41813804097917373	C3	her2st
CTSK	0.5417975256076226	0.4127421439054373	0.2833530007775828	C3	her2st
SCNM1	0.34189081895192697	0.19187136515837397	0.11782738616857504	C3	her2st
S100A8	0.18036619587884056	0.05832560713483291	0.13886804717141332	C3	her2st
S100A14	0.559057591890795	0.41514840457842517	0.12411811967949549	C3	her2st
S100A1	0.5761947362909655	0.49942856673710956	0.2821533059437328	C3	her2st
CREB3L4	0.6163904664255458	0.6317535964474358	0.495173248169092	C3	her2st
CKS1B	0.3299143618116012	0.17117060976057788	0.1829779162539465	C3	her2st
EFNA3	0.12938196385643005	0.036839573575606716	0.18396922465321958	C3	her2st
RIT1	0.2631944261998291	0.14823203601658463	0.26405719655379006	C3	her2st
CRABP2	0.4364361891071119	0.27270204065814385	0.16000612213024218	C3	her2st
IFI16	0.2658617493184008	0.13848169531776663	0.15544645107727267	C3	her2st
USF1	0.04501601866723348	0.017289834144793265	-0.04541447343344639	C3	her2st
OLFML2B	0.4059416272473582	0.26159787116182986	0.20042337653334158	C3	her2st
MPC2	0.40358083215735013	0.3007803938327834	0.29356757086809276	C3	her2st
ATP1B1	0.5336829116623077	0.45034469461764826	0.43251793668930044	C3	her2st
RABGAP1L	0.44265200935039645	0.31769149300589394	0.3557205198258084	C3	her2st
CACYBP	0.5268638850625097	0.4560917642119702	0.37264553230953434	C3	her2st
XPR1	0.5062774456210831	0.4006585095242058	0.4174960455302734	C3	her2st
LAMC1	0.43880616822803514	0.29552862409579406	0.33299933231374856	C3	her2st
C1orf21	0.29111201439559814	0.15707982550676433	0.10340118057762801	C3	her2st
TPR	0.5942280928675945	0.5227865179429861	0.35640626564648514	C3	her2st
PTPRC	0.275032762945051	0.1457855441389505	0.39151232526083996	C3	her2st
UBE2T	0.34731778686093967	0.24762059247420104	0.42968244438082326	C3	her2st
NUCKS1	0.6831224499016824	0.6908335071957415	0.43369543776852576	C3	her2st
ATF3	0.2030743856159364	0.08769959556894401	-0.005309666932698874	C3	her2st
CENPF	0.3878752518687728	0.2700080207890364	0.28813650411848835	C3	her2st
KCTD3	0.4158518767127624	0.29997971422013614	0.39570592936344545	C3	her2st
LYPLAL1	0.27343114656148226	0.17493309871623058	0.2927351562456345	C3	her2st
IARS2	0.4461348776501664	0.3260687483019857	0.2808381043462421	C3	her2st
CNIH4	0.5721909669751423	0.5304320948526908	0.25813733952214285	C3	her2st
NUP133	0.36799547542437644	0.2508126607623063	0.40128751366738946	C3	her2st
ARID4B	0.41646895914740817	0.2723284561196433	0.2676637851246465	C3	her2st
CHML	0.43875484484848537	0.3120507566126353	0.40046625991092805	C3	her2st
SCCPDH	0.17219620213441594	0.0978254434935571	0.025273539568696	C3	her2st
ATP5C1	0.6150875575179179	0.584759005473152	0.3523358861989967	C3	her2st
GATA3	0.4437147774375402	0.28035224105181766	0.29688247333324613	C3	her2st
FAM107B	0.38900873773681693	0.23422774817558567	0.3336376361316395	C3	her2st
HSPA14	0.327097252909557	0.23446265916580183	0.2801822701926322	C3	her2st
NEBL	0.30279474984303384	0.17457955950537135	0.25502848832407554	C3	her2st
BAMBI	0.32352357799154235	0.1940690371304141	0.2426220926044994	C3	her2st
ARHGAP12	0.4440200070922191	0.33460075802061423	0.35115318919997696	C3	her2st
DKK1	0.6094190241030512	0.5613570310180036	0.570809213155409	C3	her2st
ZWINT	0.3899778792711757	0.27142129940772436	0.17995869436469136	C3	her2st
ANK3	0.4013944777753755	0.2582281784626542	0.29773148672389127	C3	her2st
CDK1	0.30767654121120475	0.18928059240431375	0.31244711941009057	C3	her2st
HERC4	0.4379850029835158	0.33311332626094364	0.3136149076013647	C3	her2st
SRGN	0.35350725332208904	0.20047491943878604	0.32824909870297186	C3	her2st
H2AFY2	0.5175052194927747	0.4218914285908046	0.4390458753534194	C3	her2st
ADK	0.2450999249731736	0.12864644825443403	0.19729922342730302	C3	her2st
DLG5	0.4290933457352001	0.27512505416704097	0.30958356987278673	C3	her2st
PLAC9	0.3196251275976734	0.20048468126250715	0.09038433653694171	C3	her2st
GHITM	0.5377457252532772	0.44674286587069606	0.40749648107449116	C3	her2st
SNCG	0.0646792393695761	0.019804895443093253	0.0012965589278754394	C3	her2st
ADIRF	0.40079647884566405	0.21550190594554827	-0.00960224939540319	C3	her2st
IFIT3	0.16829397990065215	0.07568485505431902	0.08557118254886513	C3	her2st
FRA10AC1	0.3828395050151285	0.24774932833518143	0.12091382337909408	C3	her2st
EXOSC1	0.3773600790462286	0.2426558293377031	0.15086441670056883	C3	her2st
SCD	0.9790467202398904	1.4261332888518705	0.5760301055540606	C3	her2st
ARL3	0.37543525119703375	0.23657073691272598	0.28495090020411407	C3	her2st
ADD3	0.5058089331806411	0.3631628310817332	0.2560377573405601	C3	her2st
DUSP5	0.20554230313406452	0.09742893957301357	0.11920602504081321	C3	her2st
FAM204A	0.3629664446960187	0.22354123271085963	0.15985227227004895	C3	her2st
RGS10	0.2824056723469196	0.16522631423155631	0.2856406150903832	C3	her2st
NSMCE4A	0.4109116640526074	0.28391286321240244	0.3941187983892155	C3	her2st
OAT	0.4352150795948223	0.29465833584544904	0.38866313730604185	C3	her2st
GLRX3	0.45256893952878624	0.32073077555795343	0.25719251767843565	C3	her2st
IFITM2	0.48850319503679784	0.3580334387741414	0.3184439754546708	C3	her2st
TRIM22	0.23086943427795137	0.12253329669003449	0.2195959781783992	C3	her2st
DKK3	0.2376816789536963	0.12271740706049578	0.23116317041790457	C3	her2st
SAA1	0.12991753089401495	0.07340002739715318	0.0583660732757683	C3	her2st
TSG101	0.34700885075612886	0.2029408745577367	0.22791838624096022	C3	her2st
SVIP	0.46313628510257904	0.3418472200393141	0.32946295203911713	C3	her2st
CAPRIN1	0.5649187937378883	0.4628568202249801	0.4112906226357679	C3	her2st
API5	0.370158439017171	0.23363045633331933	0.26571494967370357	C3	her2st
MTCH2	0.5594977275771502	0.5049511859856332	0.41875745148523014	C3	her2st
UBE2L6	0.44780167857923453	0.286139163558144	0.1853312978893517	C3	her2st
MPEG1	0.28348895731056933	0.13690925271307147	0.3260689291478446	C3	her2st
MS4A7	0.2413846784706652	0.1217521627730244	0.22294109133614892	C3	her2st
TMEM258	0.673625987155374	0.6621643931751545	0.419794475717766	C3	her2st
FEN1	0.4075530342008235	0.2906278321498716	0.35021973510732274	C3	her2st
PLA2G16	0.19491047040730186	0.0777718964996889	0.1506660621017685	C3	her2st
CST6	0.24489652842680026	0.1294615414422954	0.027627927339025415	C3	her2st
ALDH3B2	0.7564129067155031	0.8255396512416178	0.38037176240898857	C3	her2st
TESMIN	0.1788816189547703	0.07288602199201176	0.2323676896304667	C3	her2st
MRPL21	0.4488853573600745	0.32796816340901286	0.20371168205510204	C3	her2st
CCND1	0.6338401533795531	0.5831063382503738	0.4411104994049202	C3	her2st
ORAOV1	0.6112354373085428	0.5692685709706141	0.39857935117651394	C3	her2st
ANO1	0.33806633312233103	0.1831363602592853	0.2452312968658651	C3	her2st
FADD	0.33612226630897213	0.1928747881788329	0.1373065090424673	C3	her2st
CTTN	0.6085323901218775	0.5439598680810458	0.2963538075445499	C3	her2st
PRSS23	0.4804257610537244	0.351633727907546	0.1581399972603959	C3	her2st
BIRC3	0.21889844671244452	0.09792288790865003	0.42127240995567644	C3	her2st
MMP1	0.47862675348462086	0.38139936717454886	0.3184583941088025	C3	her2st
CASP4	0.2432226167341485	0.14639137509330782	0.15359785227544198	C3	her2st
CD3D	0.2714654746129227	0.1347394895167955	0.3129638760191586	C3	her2st
THYN1	0.3306880438887685	0.2035691027671458	0.1499093909888697	C3	her2st
SCNN1A	0.620311413621585	0.577565352538525	0.37773781845759247	C3	her2st
RIMKLB	0.3936735771420087	0.26081641698883756	0.21940798880733534	C3	her2st
MAGOHB	0.27896293101986575	0.16950374987564126	0.2682391215704556	C3	her2st
GPRC5A	0.5199676209829263	0.40834277734939717	0.20214626542696373	C3	her2st
MGP	0.9781926041524086	1.4703614771857376	0.5765600856542475	C3	her2st
C12orf60	0.5614029246398947	0.5852764315101318	0.4573862842925559	C3	her2st
LDHB	0.6595472352215525	0.6768814917265974	0.5311106974214055	C3	her2st
ITPR2	0.24210790551912326	0.13681079114011738	0.11830796286693351	C3	her2st
ZCRB1	0.33093843482346574	0.20154312009818406	0.18695229497742732	C3	her2st
FAIM2	0.5193858581137728	0.4152716662892806	0.22459095965169995	C3	her2st
METTL7A	0.6472022451526491	0.6410201417896189	0.4084397703683509	C3	her2st
NR4A1	0.3778570599016353	0.2026587237040004	0.1874819231677603	C3	her2st
KRT81	1.2197927467569092	2.4309314827515136	0.4185573554088729	C3	her2st
KRT86	0.9461380107956525	1.357160906272693	0.3448608583403979	C3	her2st
PPP1R1A	0.5531578994185261	0.4750889349873287	0.3744740307288158	C3	her2st
MUCL1	1.335810678774083	2.582888875212546	0.4585272666209699	C3	her2st
NUP107	0.4014884734956118	0.2843520655568159	0.2700488267115848	C3	her2st
LYZ	0.6012592183415001	0.5210104703669792	0.6495054491220663	C3	her2st
DUSP6	0.5481731869588943	0.4796136608183833	0.5786801890472906	C3	her2st
ATP2B1	0.4430185905134184	0.3212337688973186	0.3386785436541437	C3	her2st
LUM	0.6934087197103443	0.7032618506673646	0.48046622063578537	C3	her2st
DCN	0.6461189500326235	0.5999050959486665	0.4058159273914338	C3	her2st
EEA1	0.34187249654970137	0.20625072498257793	0.1402234007453647	C3	her2st
NTN4	0.11961180343121815	0.048003677135693375	-0.0845794277022971	C3	her2st
TMPO	0.5686120950457083	0.5290608802425882	0.38373647475645833	C3	her2st
ARL1	0.43727095960777185	0.30228682855633254	0.3398506910712371	C3	her2st
CHPT1	0.22519547917698263	0.08804995762878574	0.16785276188960457	C3	her2st
SYCP3	0.1491582579497446	0.06153647589163432	0.021790060361064546	C3	her2st
CCDC53	0.24224424827568367	0.1390712497165557	0.14618331943263405	C3	her2st
PWP1	0.363406794115394	0.23033983425545843	0.28609866648519255	C3	her2st
TCTN1	0.41525638316201385	0.29875500984862	0.39866638537645827	C3	her2st
MAPKAPK5	0.3530051235230805	0.23206468153941828	0.48908216035122853	C3	her2st
OAS1	0.3462449843229274	0.2091490428693201	0.3005502630038303	C3	her2st
OAS2	0.29096999941889706	0.1389126543824606	0.09644988435108029	C3	her2st
TBX3	0.540672221369821	0.47984474724191273	0.3809278666293029	C3	her2st
OASL	0.12256047214497119	0.036446118090516226	0.07922100038520948	C3	her2st
ZNF664	0.5564032022968023	0.4992355843461642	0.40790477414466697	C3	her2st
ZNF84	0.4155610409570781	0.29213063351349466	0.41994142087512465	C3	her2st
PSPC1	0.3841518052142753	0.24428006837192423	0.25405712359526467	C3	her2st
HMGB1	0.639318324934096	0.6263507501948269	0.4481764600241864	C3	her2st
DCLK1	0.6360311187891918	0.6872277041963918	0.32096640922742004	C3	her2st
MRPS31	0.34409598173220923	0.25438116504906666	0.15600041994244174	C3	her2st
DNAJC15	0.5763242403320836	0.5579774277502709	0.45277219422443604	C3	her2st
RNASEH2B	0.3130086684081505	0.18250338059966562	0.09118247999171814	C3	her2st
COMMD6	0.6403138575821938	0.6022857731808835	0.4236055800517586	C3	her2st
FARP1	0.581517314505295	0.49880463997345914	0.5724410635305381	C3	her2st
STK24	0.5789785889037967	0.5419150375010797	0.429137125112587	C3	her2st
MCF2L	0.5475923380643658	0.45203798056625266	0.46118251194194726	C3	her2st
NGDN	0.3583394019208716	0.23244702320554034	0.34081290333330955	C3	her2st
RABGGTA	0.3417553910296741	0.19456012752941027	0.23984686341547692	C3	her2st
SCFD1	0.4556071007811635	0.3705633523688993	0.20486397902534942	C3	her2st
BAZ1A	0.340261072813142	0.18154966766423053	0.23314036198138313	C3	her2st
KLHDC2	0.566973339766264	0.5094713922114739	0.3839169900198188	C3	her2st
PSMC6	0.4352865612751545	0.3187770496942742	0.452086035727906	C3	her2st
PSMA3	0.5505336914983021	0.5068070743155357	0.4458235361118904	C3	her2st
PCNX4	0.6579148731464465	0.6845045150735289	0.2543405743836993	C3	her2st
DHRS7	0.7624874759531586	0.8585270429001394	0.5126372491504372	C3	her2st
MTHFD1	0.3344004757305574	0.2038791304317341	0.3164882790760497	C3	her2st
FUT8	0.3656555764795937	0.2258085027595455	0.2706873166375761	C3	her2st
COQ6	0.3397427321902129	0.21088221373668678	0.40536989447493726	C3	her2st
AC005480.1	0.18738273071599076	0.0658288326203413	-0.0034535347734792887	C3	her2st
FOS	0.44018029719150276	0.26876869605867315	0.24569856961271366	C3	her2st
ZC3H14	0.41899673669384074	0.284421637615225	0.18170639394303667	C3	her2st
UBR7	0.40790042803573184	0.2762132374339436	0.2786253305856875	C3	her2st
IFI27L2	0.3315170054164159	0.1912744702352992	0.08683124244781223	C3	her2st
IGHG4	0.41678773978802225	0.3179121519115742	0.18093657830104698	C3	her2st
APBA2	0.48644184239605476	0.37533099553418237	0.31215537017134987	C3	her2st
EMC4	0.5878873172315312	0.5524002786236522	0.43383787800511203	C3	her2st
NUSAP1	0.40937599117079604	0.2754916571741443	0.37586681528070864	C3	her2st
TUBGCP4	0.389962557923688	0.2627324516625783	0.4446236016320614	C3	her2st
TP53BP1	0.4386867878616914	0.3206523147450712	0.29170719954540786	C3	her2st
SPG11	0.44643945335107443	0.3274900943976886	0.3495428016414587	C3	her2st
MYEF2	0.4062802630184582	0.2838120512918831	0.45262410192064495	C3	her2st
TMOD3	0.43019986280499123	0.2964155711287973	0.25911072945948793	C3	her2st
LEO1	0.34181944885120324	0.29049844206232245	0.3176941017647958	C3	her2st
MYO5C	0.4144461961275727	0.2889883954967191	0.46382948647822464	C3	her2st
ARPP19	0.557332932750678	0.49521658773098115	0.3744925536823913	C3	her2st
ADAM10	0.5582899264109558	0.5110366399995621	0.5078247416724984	C3	her2st
CCNB2	0.2834914206973547	0.16029950794329462	0.33554130238344804	C3	her2st
GTF2A2	0.5129593298908257	0.4221958616339313	0.37019422726249396	C3	her2st
VPS13C	0.40494518896796294	0.25601797010770655	0.21556900001990914	C3	her2st
C2CD4A	0.7177662583586026	0.8131523582681413	0.2960264508336169	C3	her2st
TPM1	0.7605816750131416	0.8734744073680665	0.3414036925302764	C3	her2st
FAM96A	0.3413154859393394	0.22450325423131037	0.1952304222629672	C3	her2st
KIAA0101	0.39795897397923574	0.2804413402540361	0.31822542363970074	C3	her2st
CILP	0.46957084005588345	0.35202663636577813	0.2713279785251371	C3	her2st
ITGA11	0.39276887919511316	0.231339464403927	0.19546439290088338	C3	her2st
UACA	0.39095272210884024	0.24943653777768388	0.18004168881242438	C3	her2st
RCN2	0.5805912136965425	0.5282289884023247	0.4055012865937366	C3	her2st
PSTPIP1	0.2035559948599903	0.08380239999638354	0.31668949004046676	C3	her2st
LINGO1	0.10450038087923494	0.036040237429980145	-0.009360265240033007	C3	her2st
MESDC1	0.4414059146577437	0.30978147812774076	0.30522679059458857	C3	her2st
ISG20	0.36200662685789653	0.18520404509206637	0.06936896532486495	C3	her2st
PRC1	0.4280364804201313	0.3390342935182137	0.35703457538714545	C3	her2st
SNRPA1	0.3867944508609114	0.2716954839227962	0.3722497057957619	C3	her2st
SBK1	0.4324795506321467	0.3109375893092227	0.5309845960085277	C3	her2st
MT1G	0.1518680015840628	0.08781235101719831	0.34443662379682843	C3	her2st
NUP93	0.38737221386906356	0.2897609083853379	0.3069432036236506	C3	her2st
CX3CL1	0.6068682205483052	0.5439011510505953	0.3281806795201727	C3	her2st
CMTM3	0.5660415763068481	0.47445044573691086	0.40785572279236393	C3	her2st
CBFB	0.6652962312146404	0.7296000129619471	0.48412659153421705	C3	her2st
PRMT7	0.325459204063084	0.1705376967164472	0.16495470570714982	C3	her2st
CDH1	0.8979408630340763	1.1245783169840282	0.5392011941571778	C3	her2st
ZFHX3	0.4849424508989915	0.35246449049962436	0.333486125557779	C3	her2st
CFDP1	0.35147141833850265	0.23271912001560455	0.2775232688159007	C3	her2st
TERF2IP	0.4421497394589806	0.3201371141895984	0.4165730530952121	C3	her2st
ITGAE	0.410357394735136	0.273294833357819	0.34763762856618796	C3	her2st
ALOX15B	0.3999924371349653	0.29307534454896916	0.36756118727617776	C3	her2st
TRPV2	0.37103024840950083	0.270501325725442	0.2403290938875601	C3	her2st
B9D1	0.19563877951772607	0.10620325847745446	0.038883376443149875	C3	her2st
UNC119	0.3861136635291506	0.20621708967425492	0.21310121628068407	C3	her2st
PIGS	0.43160496477434446	0.3261714119087994	0.37064777779137775	C3	her2st
SPAG5	0.29763618284649046	0.17877862847722373	0.36403433588893996	C3	her2st
KIAA0100	0.5896587925549794	0.5394066829940661	0.34826453074055785	C3	her2st
SDF2	0.35474726935771445	0.20001004619391802	0.06332061342099908	C3	her2st
SUPT6H	0.49611402139861205	0.36303390875109587	0.29899902500218023	C3	her2st
TRAF4	0.6365242502569447	0.6262388621219974	0.36517969647271764	C3	her2st
CPD	0.5425094363869295	0.4808192395173374	0.40767277731774704	C3	her2st
GOSR1	0.3849827590448088	0.23778610111029264	0.3153241093625084	C3	her2st
RNF135	0.3079588692635298	0.18315299683424627	0.2251553027688444	C3	her2st
CCL2	0.2616955879359291	0.13181276303827197	-0.017246468478701902	C3	her2st
SLFN5	0.3053281849591866	0.14756784851271493	0.08338404289920592	C3	her2st
AP2B1	0.5183231253066712	0.3688464942868543	0.1590672398884019	C3	her2st
ZNHIT3	0.30300366078894697	0.17057621112536728	0.20435076838508243	C3	her2st
MYO19	0.39827123440846185	0.22513800155110647	0.2641955146502617	C3	her2st
GGNBP2	0.555109806314728	0.46361303356417055	0.2715523934520767	C3	her2st
ACACA	0.4836430503771855	0.38958465203325926	0.18936462769614112	C3	her2st
DDX52	0.45273955854085773	0.3175893638838	0.35497269210441007	C3	her2st
MRPL45	0.5628280113258305	0.5122217263690634	0.4789236044219181	C3	her2st
SOCS7	0.5465662223700236	0.45245495650283424	0.2770162851889545	C3	her2st
SRCIN1	0.3559019425167487	0.18623913068452813	0.37560385864065293	C3	her2st
C17orf96	0.627909837742529	0.6119687070080003	0.5510143616037723	C3	her2st
MLLT6	0.8461307384205993	1.130289047254213	0.609561316319021	C3	her2st
PCGF2	0.8569870882133055	1.2024372082231833	0.45513889716160266	C3	her2st
PIP4K2B	0.864288421865751	1.1249745970360716	0.5722122049926811	C3	her2st
CWC25	0.6045672470075492	0.5580784731264613	0.3927117601235668	C3	her2st
LASP1	0.9775315785901786	1.4208316663282345	0.4511091258971496	C3	her2st
LINC00672	0.45519883398341354	0.3305377098489188	0.40497529760583884	C3	her2st
MED1	0.48024209801482376	0.3706423255714146	0.29669806431669277	C3	her2st
PPP1R1B	1.1368057706652308	2.0114148843210313	0.2565856319924974	C3	her2st
PNMT	0.8564434629925609	1.107756039460827	0.3178644171802204	C3	her2st
CASC3	0.3872994735792896	0.20767950925216508	0.10910112188411825	C3	her2st
CDC6	0.24849167366969516	0.11892224813373932	0.39349936319511936	C3	her2st
RARA	0.48771836718863987	0.3494387381451252	0.21062546687820077	C3	her2st
TOP2A	0.34137654573981757	0.22049645657063172	0.2532955304672421	C3	her2st
CCR7	0.1360763740400679	0.04649478074119045	0.304584391339471	C3	her2st
KRT15	0.41491543722046903	0.24275777166249854	0.23410832279663207	C3	her2st
KRT17	0.3626565575026549	0.2385573573172646	-0.018116521433609166	C3	her2st
HSD17B1	0.1792960262433047	0.0622908879544759	0.10305848496793454	C3	her2st
CNTD1	0.6293181442165163	0.6160623487660468	0.48546236607914084	C3	her2st
BECN1	0.6614224715984961	0.6503783081938999	0.36949781130381576	C3	her2st
PSME3	0.5435589596232366	0.47548562588017507	0.3925695087927889	C3	her2st
CBX1	0.45945338397865465	0.3680438674668897	0.2612953364223954	C3	her2st
HOXB2	0.47688031349518506	0.39050218720109525	0.3815115328449215	C3	her2st
HOXB7	0.23178523787181582	0.11997291355844854	-0.03024753938684574	C3	her2st
UBE2Z	0.5784922944128337	0.4854147041019157	0.422136712618022	C3	her2st
ZNF652	0.43351225149900424	0.27773185412606677	0.4073161265138876	C3	her2st
SPOP	0.7179375276763058	0.74916367764659	0.42421215706676335	C3	her2st
SLC35B1	0.7740537859279023	0.8927101479956698	0.44138299715815205	C3	her2st
FAM117A	0.38171505224863456	0.23289491474939047	0.543769913261795	C3	her2st
PDK2	0.5448348082205248	0.4249867727383099	0.4430618715148604	C3	her2st
EME1	0.46081446513489505	0.32765446376545426	0.37298412651358914	C3	her2st
TOB1	0.514116849838453	0.4017541247669408	0.42202886276924734	C3	her2st
TOM1L1	0.5718363167321276	0.5305698081720819	0.38398734041391785	C3	her2st
COX11	0.6174894712600835	0.6003742132803984	0.38239415137028987	C3	her2st
CUEDC1	0.49128461957595054	0.37828573036404645	0.4150528767426932	C3	her2st
VEZF1	0.37269879195332173	0.2478118514684562	0.31038060426529324	C3	her2st
RAD51C	0.3255571661291082	0.2155271689654698	0.19335565145065253	C3	her2st
CLTC	0.6528697299534048	0.6088712407894692	0.4422931074221638	C3	her2st
PTRH2	0.29049170071799196	0.15840117738144655	0.10053642292281202	C3	her2st
DCAF7	0.383297701052131	0.2353513312889462	0.2956983737016987	C3	her2st
CCDC47	0.422846391764001	0.27716874853256823	0.3694121323431565	C3	her2st
DDX42	0.5287306665183877	0.42259015652410215	0.406645972756449	C3	her2st
DDX5	1.0875462736251087	1.7881813750777225	0.45608519640764866	C3	her2st
CEP95	0.7931859562471069	0.9349030736233662	0.4467887586755822	C3	her2st
SMURF2	0.5407293656256777	0.45132889447707963	0.30740042615940566	C3	her2st
CACNG4	0.5371192161148116	0.43522076895724293	0.1566463280998957	C3	her2st
HELZ	0.44362493156945915	0.28036895561671593	0.14197639861729283	C3	her2st
PSMD12	0.450179333782055	0.34753101853076274	0.22093452145879458	C3	her2st
NOL11	0.4685485562937852	0.37451448151735667	0.4041424179770667	C3	her2st
KPNA2	0.5363862888182144	0.48070149570702203	0.24698279436781345	C3	her2st
AMZ2	0.37425092796205417	0.24324421935951349	0.2370521105674796	C3	her2st
ARSG	0.35782522375326187	0.22042078814536697	0.1616736574349732	C3	her2st
WIPI1	0.3913643178171836	0.2541807411833529	0.022039986301910598	C3	her2st
PRKAR1A	0.6681684875012149	0.6558355324348353	0.3838773690401433	C3	her2st
SOX9	0.3574871777518261	0.2176378829872255	0.4249296471191758	C3	her2st
SLC16A5	0.6487949830452366	0.6319606790518887	0.3268123388310676	C3	her2st
SUMO2	0.4406708462836122	0.32895823034478094	0.3105184374284198	C3	her2st
QRICH2	0.3904685086774579	0.2533191318067088	0.43866852121987066	C3	her2st
CANT1	0.7834405278313089	0.911128354726443	0.4196315965659533	C3	her2st
SECTM1	0.2830181983712862	0.12749692946671323	0.029530137206715372	C3	her2st
WDR45B	0.57413236769302	0.5159515815389533	0.47215489965840024	C3	her2st
RAB31	0.3213174725337141	0.15077987268417228	0.20032656810635227	C3	her2st
RAB27B	0.4416268603578651	0.3387090167663632	0.3756739829137475	C3	her2st
TXNL1	0.5556574163175899	0.49114173499537334	0.29050086501696587	C3	her2st
SHC2	0.5055404548814311	0.3837193974782631	0.40308269898596294	C3	her2st
AMH	0.41538711835095693	0.2895988098600195	0.23765449381412784	C3	her2st
JSRP1	0.28599344638104623	0.14481050880823496	0.04238587750672379	C3	her2st
TLE2	0.7428694544635581	0.7973219748604987	0.4305607093943138	C3	her2st
CAPS	0.36314055078921936	0.19027108312062543	0.20497094579462827	C3	her2st
ANGPTL4	0.3158763172600925	0.19455112545062195	0.1022020046753736	C3	her2st
C19orf66	0.27565601996019395	0.12578391475731046	0.2176797579102232	C3	her2st
DNMT1	0.49216409985350784	0.3996258675847309	0.3150180330835774	C3	her2st
LDLR	0.624742872439898	0.5663104648087732	0.4651646329374306	C3	her2st
JUND	0.5504305506422675	0.45136367170912606	0.4762181650044203	C3	her2st
COMP	0.8214890281476918	0.9473798283503716	0.4484850617651218	C3	her2st
CILP2	0.19477911289097996	0.0747386728444898	-0.02429305819101088	C3	her2st
POP4	0.3561757812111159	0.19457262238079306	0.3462573867825993	C3	her2st
CCNE1	0.1711168173520093	0.07287495996624334	0.31860894767335296	C3	her2st
PDCD5	0.4841054068470495	0.4538363381186005	0.28485987177992367	C3	her2st
FXYD3	0.6008949767379366	0.5188684453688476	0.36360830524056326	C3	her2st
SYNE4	0.3565302691339741	0.22950244373238435	0.3042691497607299	C3	her2st
ZNF146	0.4056802646053084	0.298983222314946	0.3350917856649719	C3	her2st
SIPA1L3	0.3842466209282184	0.2517144446849298	0.5623927690195467	C3	her2st
MAP4K1	0.17998840885798958	0.08472235014877394	0.23186095577111188	C3	her2st
GMFG	0.3463186587719522	0.19293007474997714	0.26657895322082426	C3	her2st
ZFP36	0.4737783434784271	0.3413413716184695	0.2832388995441809	C3	her2st
LYPD3	0.4211664846795198	0.2914906345793668	0.30888008244620474	C3	her2st
BCAM	0.7026716737881215	0.7693413818509989	0.3830701323369316	C3	her2st
FOSB	0.22475437266674972	0.0948678034517279	0.08412569766208954	C3	her2st
BCL2L12	0.3786687813809461	0.23901581692536095	0.2099450585284643	C3	her2st
ZNF480	0.3692503837405665	0.2717464269198454	0.30194925297289943	C3	her2st
SH3YL1	0.3667515903606614	0.2584981626292811	0.20741947894202042	C3	her2st
RSAD2	0.16547910459119186	0.06335539981671426	0.16189155884760864	C3	her2st
ID2	0.6704456186550256	0.6737293688256685	0.4956995518014656	C3	her2st
ASAP2	0.40957603020560457	0.3063177182983029	0.476562289303746	C3	her2st
YWHAQ	0.8043616347499853	0.9637648211805081	0.46349153266547055	C3	her2st
RRM2	0.5253956305337023	0.4430767935911069	0.42506367017893054	C3	her2st
ODC1	0.4018016889382749	0.2691372706127559	0.34293284097488375	C3	her2st
TRIB2	0.2511512554366384	0.12472657903145781	0.13155803099556973	C3	her2st
DDX1	0.5713998662561355	0.5413956285265838	0.402490151981299	C3	her2st
SMC6	0.40097745495831827	0.2506809538107544	0.22730887448697118	C3	her2st
MRPL33	0.5366091533789973	0.4500920060201327	0.27198150164010065	C3	her2st
EIF2AK2	0.49569806095058394	0.3889266264998258	0.4620273632807283	C3	her2st
CEBPZ	0.34708015227238453	0.22341697457862011	0.32076388995645655	C3	her2st
HNRNPLL	0.4026929527058227	0.2913536670932282	0.31221535763624486	C3	her2st
SRSF7	0.5873355278249323	0.5305016837208774	0.4498296091042398	C3	her2st
PKDCC	0.5229737788064064	0.44641741852001754	0.2996954312536489	C3	her2st
EPAS1	0.3374864364582935	0.19086607736378527	0.04971157719851581	C3	her2st
CALM2	0.8441097997349395	1.0814002414839898	0.5127222754207411	C3	her2st
EPCAM	0.8441484724805199	1.1091742541504905	0.548634858136783	C3	her2st
MSH2	0.3658422483930353	0.2522276362843878	0.36246621062384055	C3	her2st
MTIF2	0.3771775605948504	0.25933285825464486	0.18358410443654527	C3	her2st
PNPT1	0.3504992991178875	0.22252542233750452	0.05576966042213643	C3	her2st
COMMD1	0.3677781793073966	0.22987284808670866	0.32655437138893073	C3	her2st
VPS54	0.4686649204755323	0.33443684476494956	0.23411903782705457	C3	her2st
ANTXR1	0.4658822742615931	0.3280504300545699	0.40846077921494317	C3	her2st
SNRPG	0.5257334716221285	0.43551685408742197	0.27946538882537386	C3	her2st
MPHOSPH10	0.40393081937293857	0.3161129456458584	0.20541003598091612	C3	her2st
ZNF638	0.4336365008803867	0.30742043555523685	0.26311161986066606	C3	her2st
BOLA3	0.31773446257826843	0.21172350681289226	0.15694790768444242	C3	her2st
MRPL19	0.3838435960630473	0.2684437313297085	0.326284074669992	C3	her2st
COA5	0.32593442035078474	0.19886835978694822	0.2779950834151974	C3	her2st
UNC50	0.36454038080048456	0.22531072338684913	0.3155418002799091	C3	her2st
MGAT4A	0.5819431888876405	0.5202349045130626	0.21845709363416418	C3	her2st
EIF5B	0.5521266729785845	0.42746605090483275	0.31120121108089704	C3	her2st
REV1	0.36026940635300775	0.19575178017047967	0.4330622560438794	C3	her2st
MRPS9	0.43502381412014807	0.3097439712013125	0.2961333684739932	C3	her2st
FHL2	0.5971513374670018	0.5626056070571377	0.38460990630537106	C3	her2st
GCC2	0.32641195871773554	0.18792325423275086	0.22572960582015184	C3	her2st
LIMS1	0.4332517710067993	0.31188299762259614	0.3566509448660616	C3	her2st
RANBP2	0.5761175963190004	0.5233593518090485	0.4800222973792941	C3	her2st
SOWAHC	0.18399139720197083	0.09598847415114106	0.12204994504598474	C3	her2st
LINC00116	0.37537629624619284	0.19211587975484734	0.1946969115800125	C3	her2st
IL1RN	0.059688791149080905	0.015095316696946285	0.06345212197890367	C3	her2st
NIFK	0.32436631570884283	0.17932503358067248	0.3048417750993232	C3	her2st
IWS1	0.34636754663826447	0.2320180471278893	0.2944464607367316	C3	her2st
HS6ST1	0.4095595687870267	0.32153908662664743	0.4445037122328551	C3	her2st
MZT2A	0.5905881718947337	0.5191246209272468	0.34019794867958436	C3	her2st
CXCR4	0.3329544633891455	0.17813553158111234	0.21648874395749995	C3	her2st
KYNU	0.09546025633018393	0.052840296230256	0.020381797248612762	C3	her2st
TANC1	0.46261943898786456	0.3417179857038678	0.3734266676823977	C3	her2st
ITGB6	0.7419501309167351	0.8443983667404495	0.5370981746781646	C3	her2st
FAP	0.4115865470169211	0.27608945115999034	0.12077746325539288	C3	her2st
ITGA6	0.4399028327316046	0.3028432163747588	0.28749031036759076	C3	her2st
SSFA2	0.37225325416619254	0.21014552658102853	0.2235134441199389	C3	her2st
COL3A1	0.776134458695643	0.9076451349486079	0.419686368425184	C3	her2st
COL5A2	0.5609787612844853	0.48932735120315085	0.3850931615129785	C3	her2st
WDR75	0.2611959992064791	0.14516155310287562	-0.015545376125853619	C3	her2st
SLC40A1	0.25940418736072335	0.10894077690095023	-0.029566586475014256	C3	her2st
ASNSD1	0.3334192949121256	0.19376770631991197	0.34590810390088267	C3	her2st
ORMDL1	0.3578844373252177	0.20606580105640968	0.33775439842669724	C3	her2st
PMS1	0.26190443686347387	0.13263287244731264	0.09611233079188929	C3	her2st
HIBCH	0.35179415296697053	0.20765477443595928	0.35361241537437693	C3	her2st
STAT1	0.5741166818953125	0.5062909736470114	0.29713647756187417	C3	her2st
SPATS2L	0.35823885764728286	0.18334336750215094	0.32939104675892067	C3	her2st
NDUFB3	0.4552496404954668	0.3167418972818035	0.3102596620776934	C3	her2st
TMEM237	0.40292309254363795	0.30348762468557716	0.31587495386032965	C3	her2st
FASTKD2	0.30770608333914856	0.19303667437408545	0.12731891985151156	C3	her2st
IDH1	0.366295633745275	0.2167834310181539	0.24820111874658365	C3	her2st
FN1	0.9387403978751256	1.2995071443602644	0.5586930216917809	C3	her2st
SP110	0.25792046455589274	0.14412914129968016	0.1324340949583598	C3	her2st
EFHD1	0.16572898152400045	0.03929182417619992	0.02855989911439711	C3	her2st
GPCPD1	0.47313897349160805	0.3756056397066086	0.275682915578614	C3	her2st
NAA20	0.34738917368293337	0.226368520935739	0.14211878145280593	C3	her2st
SAMHD1	0.3050337782978306	0.15772081867039656	0.3324127967302441	C3	her2st
SLPI	0.07520019371867087	0.022147995407340974	0.0690292767074292	C3	her2st
SLC2A10	0.4535902289332017	0.35402442089245	0.44635391413017855	C3	her2st
SULF2	0.5158995106463602	0.37917140247834386	0.22775024251568882	C3	her2st
PREX1	0.3441704703638187	0.1762282048832278	0.15776560877778803	C3	her2st
ZNFX1	0.29153417833369866	0.12680043172534253	0.08396276669345773	C3	her2st
PFDN4	0.32341358090954775	0.20172512212192387	0.2847996830442813	C3	her2st
BMP7	0.07485016489941512	0.021128665187263886	-0.010510568442563466	C3	her2st
LAMA5	0.62496899394594	0.5757488897296906	0.4167162882142552	C3	her2st
EEF1A2	0.15303398042740904	0.03874413558188454	-0.017357264737625173	C3	her2st
HELZ2	0.40598647688796535	0.24021169946318316	0.27046132042406007	C3	her2st
STMN3	0.41443327305144106	0.26579544606433464	0.1626939218070817	C3	her2st
CXADR	0.5165914488989397	0.4327727162390711	0.45873240710185137	C3	her2st
ADAMTS1	0.24613741637598832	0.11292353590572533	0.23712640920090816	C3	her2st
CCT8	0.5284905380117514	0.4461714434527258	0.45946242681262034	C3	her2st
MIS18A	0.42159648152542184	0.3124142538519497	0.3794028320553323	C3	her2st
MX1	0.2544051547198606	0.11366985141408176	0.12781029487085604	C3	her2st
TFF3	1.4111764827776236	2.9562370022835576	0.10433415684519937	C3	her2st
TRPM2	0.385570594897637	0.21149647296124885	0.24114720031395248	C3	her2st
SUMO3	0.48857254435765674	0.35798171983526683	0.1865955647293495	C3	her2st
PTTG1IP	0.6271439286819577	0.5712691245076343	0.4272516119110476	C3	her2st
FAM207A	0.22659118250894122	0.09363127769637193	0.16429240104355314	C3	her2st
SPATC1L	0.3120180398842992	0.1414860049941094	0.21766612288591752	C3	her2st
TBX1	0.4907958285343012	0.3603486658051974	0.4990993583694915	C3	her2st
RANBP1	0.5013194539909356	0.42389550257876357	0.36058283486553233	C3	her2st
IGLC7	0.7112610041213459	0.8671542993039517	0.3249464008768118	C3	her2st
MMP11	0.5608294369465501	0.46669648674272635	0.4648742835981904	C3	her2st
CHEK2	0.33056445267139634	0.22855475312196383	0.2151910265135633	C3	her2st
XBP1	0.8794393061533482	1.1575423827996505	0.5736999107275483	C3	her2st
SEC14L2	0.22620424173066955	0.0939867299919761	-0.005571019587210727	C3	her2st
APOL6	0.26439227131829107	0.12679487929944205	0.32184014322239585	C3	her2st
APOL3	0.22876333199529605	0.09568062519860528	0.06064181367697032	C3	her2st
APOL2	0.3133008632830967	0.16059525245613754	0.08057346540261376	C3	her2st
APOL1	0.4003392787286516	0.2453444844953416	0.2892396096687233	C3	her2st
C1QTNF6	0.5440001096245806	0.44793185851587114	0.37137171614502973	C3	her2st
ADSL	0.4081650944591979	0.2856148448476813	0.13737607285223233	C3	her2st
RBX1	0.7180429683149566	0.7873115385193971	0.4099035483611299	C3	her2st
SERHL2	0.40692641611414904	0.27662730682837317	0.26785830552114986	C3	her2st
LSM3	0.49249468474874836	0.4282319134499468	0.39576549836170005	C3	her2st
TOP2B	0.5719083116207955	0.49931086158823496	0.48016690313966526	C3	her2st
HIGD1A	0.4936342409635569	0.4385227371869067	0.44504175474339586	C3	her2st
EXOSC7	0.3597303385565267	0.2460915973346812	0.22431811064677507	C3	her2st
LTF	0.1399589375587257	0.02787730067953781	-0.08976101647343636	C3	her2st
GNL3	0.2583172195949234	0.15943997974661095	0.1621132837304932	C3	her2st
PDHB	0.2817193385786735	0.16313713211963987	0.24910759191095883	C3	her2st
THOC7	0.4149839508584177	0.26741267041384204	0.26315532883217096	C3	her2st
PSMD6	0.31489316563083397	0.17479845922551307	0.33176332832824623	C3	her2st
COL8A1	0.40370202191262206	0.2572785975069812	0.3019544250905597	C3	her2st
CMSS1	0.26382196300866956	0.17271019484410044	0.10030875197830269	C3	her2st
NIT2	0.4203322476668823	0.32358991601492115	0.3499282712213275	C3	her2st
ATG3	0.31083301816427716	0.17238961290308072	0.05685653721972214	C3	her2st
COX17	0.4959846210153498	0.4184366295905994	0.3928327478622736	C3	her2st
FSTL1	0.6267120217430521	0.6198392391234419	0.3858615633330884	C3	her2st
NDUFB4	0.5708291968826712	0.47508550782041675	0.35195263246766734	C3	her2st
DTX3L	0.4652865117845627	0.3425138187737266	0.3855514981308691	C3	her2st
PARP14	0.3927407064557781	0.22257489837419683	0.13813951340843195	C3	her2st
PDIA5	0.30704421540667143	0.18224925589480145	0.1615801878284411	C3	her2st
CHCHD6	0.3203662447741575	0.18492150485916736	0.17756122738791108	C3	her2st
MRPS22	0.38403085506240114	0.28893589927401586	0.08392453038744925	C3	her2st
PLSCR1	0.3007136024644918	0.16495097966007152	0.11613101973045326	C3	her2st
HPS3	0.38763057233313836	0.25237273091804907	0.18394317643361108	C3	her2st
CP	0.3187863074198982	0.18918315451618134	0.21133822410692388	C3	her2st
PFN2	0.41788424300746274	0.2683947648849946	0.29395001258007225	C3	her2st
SIAH2	0.34504505769300037	0.17878843216116796	0.18891310284364587	C3	her2st
RARRES1	0.30701503567066946	0.16445053781729682	0.044526614146038285	C3	her2st
TRIM59	0.5154812526861592	0.411637652508751	0.3860183864375459	C3	her2st
SPTSSB	0.11300961060460499	0.034805252549832834	0.10251982232769405	C3	her2st
TNFSF10	0.5265020426561141	0.4046385312005954	0.31381023378612416	C3	her2st
ECT2	0.3779398400182202	0.2489133302579676	0.32672402494344754	C3	her2st
DNAJC19	0.24755218976105636	0.13309880548051117	0.38876798224270576	C3	her2st
MCCC1	0.33020001728660786	0.21562406711643403	0.24042980933300012	C3	her2st
MAGEF1	0.5074764029315767	0.44887719665283976	0.555567218086741	C3	her2st
RFC4	0.40353010045970683	0.28586700743674337	0.2911086304002001	C3	her2st
APOD	0.37042537798895636	0.18617292359527068	0.23255047690938602	C3	her2st
QDPR	0.40467135017440165	0.26362524015813893	0.19469143050954513	C3	her2st
LAP3	0.4826574469282782	0.35707386470190666	0.3668545371251067	C3	her2st
UGDH	0.4847659326252147	0.3888467782325115	0.3764815974859924	C3	her2st
SMIM14	0.548600994403193	0.4628304245886095	0.4206176859290538	C3	her2st
JCHAIN	0.710392458199044	0.7663882607916215	0.5037680864036367	C3	her2st
CXCL9	0.34293088151042805	0.20481095279079667	0.4455278491072193	C3	her2st
CXCL10	0.25798575167913407	0.13048253725080108	0.32555344451504215	C3	her2st
CXCL13	0.23117768424480448	0.09356712265068082	0.289208314917427	C3	her2st
MRPS18C	0.2837870781910578	0.13553031127326615	0.15019079173425798	C3	her2st
SPP1	0.26217392438570775	0.12627073726787974	0.07494438560406075	C3	her2st
H2AFZ	0.7053288008863404	0.7569541159441471	0.5457722167905517	C3	her2st
PPP3CA	0.3176061863950371	0.16136698250805895	0.08857895580775911	C3	her2st
PPA2	0.5358613441152685	0.45763636013261716	0.4091771326041936	C3	her2st
NPNT	0.11752752346171272	0.03675878749231916	0.10708983608099779	C3	her2st
CCDC109B	0.4029347542122271	0.276687800241069	0.28128876078014187	C3	her2st
GAR1	0.33503782480249744	0.2036118603543352	0.19464916984117187	C3	her2st
EXOSC9	0.29641557821849657	0.20164008460879176	0.23803214062769545	C3	her2st
NDUFC1	0.5253258835987227	0.4183512463962406	0.34126336894532183	C3	her2st
ELMOD2	0.3642667960595979	0.2452317685374875	0.3390786763244886	C3	her2st
TBC1D9	0.18264535943476054	0.07863661823391692	-0.08238715739073464	C3	her2st
FBXW7	0.46018204333249635	0.3190556570534889	0.3178965573668283	C3	her2st
HMGB2	0.4955258032847086	0.41573474006916455	0.351904847446346	C3	her2st
PLEKHG4B	0.44728512849283997	0.33864093980922205	0.3944015757198541	C3	her2st
CMBL	0.09764133994991077	0.029725547243513922	-0.011029234032519883	C3	her2st
ZNF622	0.46497359181914105	0.32905942442701086	0.1941582473566125	C3	her2st
DROSHA	0.283103012088576	0.17357499229763765	0.5635754736995837	C3	her2st
SUB1	0.6192955414836223	0.5842722126828862	0.5046423424712276	C3	her2st
BRIX1	0.33525960535891136	0.2205714063461306	0.42565690820406743	C3	her2st
DNAJC21	0.40489694693803613	0.29631954890425194	0.29803223515957655	C3	her2st
NUP155	0.3375446303725551	0.23603251460825153	0.3758473889242664	C3	her2st
FYB	0.19561974862425108	0.0831886284634287	0.19080653072172546	C3	her2st
IL6ST	0.31470925651887466	0.15475665779611533	0.27603109240248114	C3	her2st
CCNB1	0.3636688821833338	0.2274577250942014	0.3626170064516172	C3	her2st
NSA2	0.3514211897975242	0.22849735498615403	0.3852541858437726	C3	her2st
TBCA	0.3838379756608129	0.2975307086754429	0.1891264351597315	C3	her2st
ZFYVE16	0.4316063567378817	0.29560515051724967	0.44615189836362285	C3	her2st
CCNH	0.3240696407920686	0.22437423552081837	0.2718741491467529	C3	her2st
NR2F1	0.3039937691774065	0.16081145237944375	0.1182143993877821	C3	her2st
HSD17B4	0.3266018327207101	0.21613318432985543	0.22439168879119448	C3	her2st
ALDH7A1	0.5814393842096864	0.58002482024782	0.36092935267201603	C3	her2st
LMNB1	0.3694805745366057	0.2413638150543795	0.4476783822362133	C3	her2st
GDF9	0.485550157521912	0.36772536895631097	0.2931382322495914	C3	her2st
CXCL14	0.6422100471850682	0.5927387705682239	0.21522668691965227	C3	her2st
CXXC5	0.5002424581163734	0.3726671198494036	0.16795779054232735	C3	her2st
PTTG1	0.2668670820080559	0.17252414528284685	0.26074653844386286	C3	her2st
STC2	0.08252782493653378	0.014566412241462285	0.03151699634109924	C3	her2st
FGFR4	0.5116084147487167	0.42018795379437396	0.5006006816074322	C3	her2st
SCGB3A1	0.1785586938846129	0.06318177722836496	0.09604727030604025	C3	her2st
PSMG4	0.30971235850241763	0.1657447271362621	0.2685455368457006	C3	her2st
ECI2	0.5506158239434104	0.46614328787798665	0.19579014174949338	C3	her2st
MCUR1	0.36205765174856114	0.2531994202123565	0.21764580055370925	C3	her2st
HIST1H1C	0.6737613911635777	0.6513840481529013	0.376293872802005	C3	her2st
HIST1H2BD	0.4900323184835311	0.4282865067282718	0.3566709291925164	C3	her2st
HLA-F	0.5123835265989134	0.35997944913338586	0.15340380043059781	C3	her2st
ZNRD1	0.43638936152472296	0.3096618027965183	0.2625598235650934	C3	her2st
DHX16	0.34355736281392135	0.19989588423763419	0.24122751210438226	C3	her2st
HSPA1A	0.6577240071264949	0.6424320461987594	0.5452347189138538	C3	her2st
C6orf48	0.49150126241698594	0.3702825606470744	0.24950052492379002	C3	her2st
HLA-DRB5	0.14983693115170713	0.05829620848004943	0.03894583870017789	C3	her2st
HLA-DQA1	0.35739849260925544	0.1931754373066224	0.35821471562855	C3	her2st
TAP1	0.5366305038553371	0.44701674164131683	0.3764742032127258	C3	her2st
PSMB9	0.2808743312668342	0.13546911437055464	0.2782810402938263	C3	her2st
HLA-DPA1	0.5814242440567919	0.5085227256586788	0.4978019840229888	C3	her2st
VPS52	0.27905184406919414	0.14291882142168108	0.27368617249210603	C3	her2st
MDFI	0.7917630787960876	0.8973466203619155	0.4891932619683729	C3	her2st
PTK7	0.7382321833858828	0.7902428344640186	0.5851387938178586	C3	her2st
TFAP2B	0.6416911631381723	0.6185935740882306	0.5735904489937279	C3	her2st
LRRC1	0.40368757174851805	0.3086876978700092	0.4298459348268846	C3	her2st
COL12A1	0.5340439130568645	0.4260244409576134	0.4322161396935718	C3	her2st
MYO6	0.6424727371546644	0.6482009195702357	0.39362877099555094	C3	her2st
SYNCRIP	0.5798117957414078	0.5082219692326551	0.4701192123311608	C3	her2st
RARS2	0.3057254320644283	0.1662407952652857	0.23083838776932541	C3	her2st
CD24	0.9757844063304585	1.4264902070443588	0.6150851192005344	C3	her2st
GTF3C6	0.5671017419480713	0.49051435372841257	0.37821854519929116	C3	her2st
HDAC2	0.5408210198466594	0.47693091437134977	0.4366403860013075	C3	her2st
COL10A1	0.3972087067513335	0.2644653577946034	0.341517543078076	C3	her2st
MAN1A1	0.4204249135576762	0.2749772721648068	0.3503711626236048	C3	her2st
HSF2	0.256644798059033	0.13593626601187025	0.2136817205741867	C3	her2st
SERINC1	0.4385386427875454	0.3088524563974658	0.34679445189340674	C3	her2st
SMPDL3A	0.2562779361566738	0.15191335183878257	0.3313699466513236	C3	her2st
HDDC2	0.3519898982685522	0.21837271100955233	0.1471499189713196	C3	her2st
CENPW	0.19323996376637478	0.12364996190491619	0.22035749931279816	C3	her2st
PTPRK	0.39697998766539366	0.2600059220395685	0.33492430569088205	C3	her2st
MED23	0.3462539873962131	0.2117116967099697	0.2936898011211224	C3	her2st
ENPP1	0.25685029388984015	0.16858686064163084	0.14694948911566785	C3	her2st
STX7	0.34177829993106207	0.19555894273266738	0.17886785265335076	C3	her2st
SLC18B1	0.3020304581811707	0.17159808837211757	0.2089303542373752	C3	her2st
MAP7	0.3521303267675568	0.23574473613553684	0.32384304997245855	C3	her2st
ARFGEF3	0.49203630759430356	0.3983047585167646	0.5034419367570935	C3	her2st
HEBP2	0.7289998288426174	0.7674199054216027	0.5127961630782478	C3	her2st
REPS1	0.3188565909234289	0.19690928904358926	0.30646689761896345	C3	her2st
HECA	0.3086000531581203	0.1653940966828145	0.20255396465949502	C3	her2st
CITED2	0.4804023673989364	0.35965005228357333	0.46401270537375466	C3	her2st
VTA1	0.4106021746552202	0.27264688811707033	0.2541767626197589	C3	her2st
ADGRG6	0.21559037389123492	0.13021851347409685	0.21068460080162704	C3	her2st
HIVEP2	0.2389918450850266	0.1106788093797603	0.07925627551387854	C3	her2st
AIG1	0.3556806160655071	0.2163910228590859	0.31023193346054667	C3	her2st
ADAT2	0.09743048969092058	0.055671218042378706	0.10692399222587685	C3	her2st
PEX3	0.17222619666332192	0.0956338309142747	0.21070524573173344	C3	her2st
FUCA2	0.44668109589339006	0.29270131329478444	0.2933385027560757	C3	her2st
LTV1	0.23513445586583318	0.10677066473520616	0.239699212277945	C3	her2st
SF3B5	0.564463032685088	0.4544348320547237	0.4064569244234958	C3	her2st
SASH1	0.31319337489204646	0.18072938913819056	0.16000496225583422	C3	her2st
MTHFD1L	0.4085597323485204	0.2795745232795925	0.19264789423456616	C3	her2st
FNDC1	0.3258954488270029	0.18584036447232954	0.1804088893319451	C3	her2st
MRPL18	0.3766324113663176	0.24432248790139058	0.2655759007378995	C3	her2st
PDCD2	0.47892466278405055	0.3966447159966807	0.459983227089452	C3	her2st
LFNG	0.7026597528150801	0.7040396564861088	0.4973510628611073	C3	her2st
GLCCI1	0.48128745195141737	0.3756971221769947	0.3033865234978934	C3	her2st
PHF14	0.5041838522184883	0.445317455808469	0.34957837987818663	C3	her2st
TSPAN13	0.6032812326882012	0.5906728917851273	0.5347915426038293	C3	her2st
AGR2	0.7133876043840273	0.7712220653710274	0.35218791463226085	C3	her2st
GPNMB	0.568629015391395	0.47178020472109605	0.2692841480618841	C3	her2st
TRIL	0.46133142922448334	0.38191054710307426	0.4615295243290024	C3	her2st
SFRP4	0.3977514223785266	0.22934023239791732	0.19241016013606577	C3	her2st
H2AFV	0.5132017843645705	0.4199515306778275	0.4018489448778856	C3	her2st
UPP1	0.2659442026234237	0.14848733006993803	0.24663347792481644	C3	her2st
BAZ1B	0.40887018089243293	0.2705433138411661	0.32416433829271113	C3	her2st
CD36	0.15248966807659337	0.04820441637500154	0.04890576388347563	C3	her2st
SEMA3C	0.5499935964199566	0.5056015160955354	0.5266218414475272	C3	her2st
COL1A2	0.8655363476488012	1.0663084385880583	0.4167928734617258	C3	her2st
SHFM1	0.6727674129534755	0.6851368855406991	0.4519783529532795	C3	her2st
TRIP6	0.6538011242563908	0.6311104164454148	0.4352160379706444	C3	her2st
ACHE	0.5770602773808868	0.5202948809677295	0.331226633256536	C3	her2st
SERPINE1	0.32139666724024263	0.17220924660331324	0.2545815429196836	C3	her2st
MEST	0.5030688490806776	0.41026007627178057	0.4020587882292225	C3	her2st
NUP205	0.3083377570222468	0.16872652695313606	0.38103736995371384	C3	her2st
PARP12	0.47853976679888705	0.32965058971423844	0.2843702798662481	C3	her2st
SSBP1	0.5034303518353834	0.4199601812755275	0.3829591662789772	C3	her2st
TRBC2	0.3011354266737516	0.16935006677092893	0.1616466092398354	C3	her2st
PIP	0.5108775587300577	0.43052117074951457	0.19092686500750847	C3	her2st
CNTNAP2	0.1924261301811013	0.08861177747765013	0.2551272455653331	C3	her2st
EZH2	0.39276358079077045	0.3009547992364834	0.3061649473274809	C3	her2st
NUB1	0.39261882164730477	0.22845640324034278	0.2614066666062342	C3	her2st
PCM1	0.43495215748894145	0.2890635943472175	0.336313787398296	C3	her2st
KIF13B	0.534252582173023	0.4549406010248927	0.26015303422831393	C3	her2st
ERLIN2	0.4279622931871012	0.2855529543215278	0.2592949085760353	C3	her2st
PROSC	0.29751708041105046	0.15415248921468258	0.04194098224862602	C3	her2st
BRF2	0.392029275158806	0.2349633631910727	0.10694020158308407	C3	her2st
ADGRA2	0.40798990495679294	0.24594246278460358	0.08594164668971763	C3	her2st
RAB11FIP1	0.3209429697943686	0.14904381663926822	0.1627133986875134	C3	her2st
EIF4EBP1	0.5480799129199699	0.44602849217081214	0.24721633307615842	C3	her2st
ASH2L	0.3676837967631556	0.2238716784035621	0.1257306015823521	C3	her2st
LSM1	0.44107346386599117	0.3043129497770976	0.2953033613121472	C3	her2st
PLPP5	0.4378569975451252	0.3007505204433164	0.3365340041565426	C3	her2st
DDHD2	0.27813058833112203	0.1355365474052128	0.25175837861792916	C3	her2st
WHSC1L1	0.4975770016217373	0.36027108361668386	0.27322329150294006	C3	her2st
FGFR1	0.6298549225961668	0.5852570684515838	0.3582289569436904	C3	her2st
TM2D2	0.28467816280300273	0.1467061100195892	0.2395051299133804	C3	her2st
C8orf4	0.3402399131862899	0.1899338354336689	0.08625233125664894	C3	her2st
HOOK3	0.3509837142880675	0.21705434695657363	0.21069728728537274	C3	her2st
CEBPD	0.25797153452752963	0.13517924301579737	-0.023793524545254907	C3	her2st
ATP6V1H	0.4107346941535113	0.2970841604306376	0.31474706401987185	C3	her2st
GGH	0.3778802786386136	0.2621902298331286	0.450655532603335	C3	her2st
RDH10	0.4212372388867055	0.31916525718493194	0.37994661417950326	C3	her2st
E2F5	0.5201738721652497	0.39186321062905805	0.3820094303959537	C3	her2st
C8orf59	0.6216110965821164	0.5768800080404044	0.311611133613748	C3	her2st
WWP1	0.3189724975888281	0.1711418970123061	0.08029515564433706	C3	her2st
RMDN1	0.30568634912636156	0.17689634155413786	0.2233845717736075	C3	her2st
CPNE3	0.39313691681438295	0.24285374568625667	0.32337120181188983	C3	her2st
INTS8	0.45722970582500716	0.3563852214631035	0.4307751131837639	C3	her2st
TSPYL5	0.34731989365743376	0.21014983613178734	0.3070068670374183	C3	her2st
EIF3E	0.2824716308325	0.15679870496503417	0.22274776378264674	C3	her2st
ENY2	0.5881056764201652	0.5975790217261928	0.3341695141965556	C3	her2st
TRPS1	0.3348388013446472	0.17943983775812797	0.052297823999405614	C3	her2st
RAD21	0.38494331272836974	0.26538179591576916	0.5191225348349487	C3	her2st
MRPL13	0.5122956236088704	0.46064716406173756	0.2846176781431621	C3	her2st
ATAD2	0.2875664769244772	0.1404070317884177	0.32934501284661477	C3	her2st
FBXO32	0.29208673438685534	0.15116178456655577	0.07641894110518002	C3	her2st
TATDN1	0.30109499231223347	0.18689051657525382	0.26711406689483574	C3	her2st
NSMCE2	0.22683649645986023	0.10955697460172711	0.13743184819129473	C3	her2st
FAM84B	0.3727210881133404	0.2347073935925438	0.4600533151852978	C3	her2st
ASAP1	0.38521087210427024	0.243374186394905	0.1463333095546513	C3	her2st
NDRG1	0.4418182641973157	0.26627744555047284	0.17503700077209045	C3	her2st
PSCA	0.048551299577556814	0.01126901268199899	0.1371710254109131	C3	her2st
GLI4	0.36310029773802094	0.20717228458870715	0.3393504498205027	C3	her2st
TOP1MT	0.27183845099171944	0.13745758229858915	0.10245109027544966	C3	her2st
EPPK1	0.37646119890613317	0.22012839960203207	0.4187761930864243	C3	her2st
OPLAH	0.2715018341901916	0.11753299109286273	0.09647781266224893	C3	her2st
SLC39A4	0.30772867981212204	0.14815159095119929	0.3377575754464007	C3	her2st
FOXH1	0.34269767840938453	0.20381882775301344	0.178262395882949	C3	her2st
LRRC24	0.29050125699688695	0.1536347149647326	0.20835109861563872	C3	her2st
VLDLR	0.07007541403604238	0.021384871564443353	-0.08928423124445015	C3	her2st
PLGRKT	0.24612439068629455	0.13784933310169944	0.1642722984145521	C3	her2st
NDUFB6	0.43416416313300826	0.30695606178652757	0.274063247230383	C3	her2st
CCL19	0.3200667313239455	0.19416334933586252	0.5331505375853223	C3	her2st
CCL21	0.19709998646960455	0.08685174707719454	0.13364492663498304	C3	her2st
DCAF10	0.298103194970351	0.15634470341046483	0.21345533459413196	C3	her2st
GCNT1	0.5251927075786351	0.4401306325104243	0.41209547520797796	C3	her2st
TLE1	0.38587410157799895	0.2691940679320496	0.4212932196418139	C3	her2st
SPIN1	0.41506828027143633	0.2861903738647449	0.4581677547645687	C3	her2st
ASPN	0.36823844857591054	0.24001763825161251	0.12701527620593317	C3	her2st
WNK2	0.3453302336167875	0.2226548691047628	0.4462742308219874	C3	her2st
FBP1	0.4227540811424601	0.2648818522993347	0.22905226265200954	C3	her2st
TGFBR1	0.5100347947483584	0.3696871743894388	0.2561834041367408	C3	her2st
ERP44	0.39162157156322835	0.24900936533955143	0.38139261403451696	C3	her2st
TEX10	0.3885289399427246	0.264716424854321	0.297175697955168	C3	her2st
KIAA0368	0.4793176285195104	0.39632615335179583	0.21867888074796932	C3	her2st
TNC	0.5737358747634309	0.5305861255040639	0.38749532819184673	C3	her2st
PSMD5	0.43850151475893673	0.3172783006746683	0.48558103327484403	C3	her2st
PHF19	0.36940468161107876	0.2427429247482407	0.3898214873447438	C3	her2st
STOM	0.5922928034994729	0.5103829434668653	0.3550412086684551	C3	her2st
PRRX2	0.5295975523058479	0.3960913390721086	0.40946628021763637	C3	her2st
NUP214	0.3625650604602677	0.22768917069754432	0.12745264126356629	C3	her2st
PTGDS	0.45007440271462207	0.27859666717136566	0.24527587201722395	C3	her2st
WWC3	0.25811181224044966	0.13015460834756765	0.2524131164918882	C3	her2st
OFD1	0.34856395596450956	0.21469791611771258	0.3737868011112696	C3	her2st
SMS	0.46115572757181333	0.3491914162639651	0.41061527988927005	C3	her2st
CYBB	0.3309237254926792	0.1712042755808469	0.3696234087623226	C3	her2st
LINC01420	0.376898427934733	0.2510922361736556	0.07072995662501305	C3	her2st
ITM2A	0.23985259983269774	0.10253466822731509	0.27032983232899266	C3	her2st
SH3BGRL	0.3881164812124692	0.22895346121627957	0.15314429844816546	C3	her2st
BEX3	0.4838340768711807	0.3391403343572241	0.569998934543338	C3	her2st
PHF6	0.3318032977893155	0.18729556683833423	0.48378796286243	C3	her2st
ISG15	0.6198590722787811	0.5480448182215479	0.1789295442347999	C1	her2st
PLA2G2D	0.20394711308069077	0.09766593894500145	0.23907213331912402	C1	her2st
CAMK2N1	0.5526331651798753	0.4758225719358517	0.356002077167381	C1	her2st
USP48	0.3497928203678275	0.20456498032031348	0.1828191995601507	C1	her2st
TCEA3	0.2998237946485899	0.14859917253131494	0.16725391358390101	C1	her2st
PNRC2	0.41164167188332385	0.247635714495991	0.402245292872633	C1	her2st
LDLRAP1	0.3523330948124808	0.16230829876305516	0.20385974794069606	C1	her2st
IFI6	0.7146641235933247	0.7637284996968906	0.36551145889493686	C1	her2st
ZBTB8OS	0.26223967523112085	0.14532072786053138	0.30392797896775275	C1	her2st
RBBP4	0.3637051212500377	0.20808473998399588	0.18607640270767073	C1	her2st
PSMB2	0.44059093357119933	0.2895131548089313	0.4614447428162337	C1	her2st
GNL2	0.4547602404694421	0.3415888444489675	0.254614479050432	C1	her2st
SF3A3	0.5494630174509373	0.4467366543297895	0.4065610747418642	C1	her2st
UTP11	0.3965034350382546	0.2694994834474687	0.3619641356515435	C1	her2st
AKIRIN1	0.4292116065072008	0.28273436180644723	0.46387030698713916	C1	her2st
MFSD2A	0.7526032688567438	0.9182998582785707	0.4854922973821414	C1	her2st
CAP1	0.7524045617824577	0.8726630855410893	0.5100518296458607	C1	her2st
CTPS1	0.40082639380616236	0.26785247370518855	0.3638166135539827	C1	her2st
PPCS	0.49628722672182396	0.39804032228375863	0.4632274539528748	C1	her2st
PPIH	0.48766483009669437	0.39409508771286644	0.408423494529469	C1	her2st
YBX1	0.5360157133854297	0.4533296393328519	0.5396824902380861	C1	her2st
EBNA1BP2	0.5556795946490692	0.47345508136620046	0.4923716451492694	C1	her2st
CDC20	0.4805976924407913	0.3651384084881997	0.5026891628281878	C1	her2st
PTPRF	0.6325298382575253	0.6661487404158422	0.662720582890297	C1	her2st
KDM4A	0.4745718380997339	0.359381470636934	0.5926683425187216	C1	her2st
EIF2B3	0.40137735095593224	0.26237890567634614	0.14011715783860812	C1	her2st
NASP	0.6857463368944016	0.7389427523911931	0.5649731652189989	C1	her2st
GPBP1L1	0.507467435162335	0.44398581095419576	0.4039113480136942	C1	her2st
TSPAN1	0.7409283459096788	0.9175860118851227	0.5013918940359422	C1	her2st
RAD54L	0.4060435954997518	0.2613165136176758	0.4442892096566591	C1	her2st
LRRC41	0.5329539185412318	0.4572800118943193	0.47475466745473194	C1	her2st
UQCRH	0.6634677124310688	0.6966056327125675	0.5876021624261445	C1	her2st
CMPK1	0.5145857319101153	0.4324922769603537	0.5310128439903838	C1	her2st
RNF11	0.4711372607769108	0.3577081838737178	0.5495876691107333	C1	her2st
TTC39A	0.31373819672917747	0.1482968048240922	0.23443293448584201	C1	her2st
TXNDC12	0.5132391896345708	0.40545243480872356	0.5055494435880684	C1	her2st
PRPF38A	0.4331061988507947	0.28755612220093857	0.2529046584061843	C1	her2st
SCP2	0.534225440805733	0.45946213624554794	0.5952379910893586	C1	her2st
C1orf123	0.40343565733385195	0.2480708736304249	0.40499706205030306	C1	her2st
MAGOH	0.5202507121538945	0.5150426982124925	0.4525026793274733	C1	her2st
NDC1	0.3803642403098743	0.2488522167544842	0.43390574963009526	C1	her2st
HSPB11	0.4054453402073179	0.3150431757501189	0.3000361704086505	C1	her2st
TMEM59	0.6212552013885544	0.703049669806486	0.47303649225374056	C1	her2st
SSBP3	0.5157743177141052	0.41037156617478926	0.4382564900581394	C1	her2st
TACSTD2	0.7416361969368286	0.8947812161918088	0.6086882916917056	C1	her2st
MYSM1	0.47169881050351514	0.3665118693180207	0.4121232740518953	C1	her2st
TM2D1	0.3840109792998038	0.22397995742997348	0.3287856735075014	C1	her2st
PATJ	0.3954569787707135	0.28148541731454363	0.27007729895031884	C1	her2st
USP1	0.4081767126356801	0.31030924617622346	0.3684068334210395	C1	her2st
JAK1	0.44293004211251547	0.3092236798749583	0.22218678883199688	C1	her2st
LEPROT	0.4043242762605828	0.2720091586756825	0.303156712181483	C1	her2st
GNG12	0.48344157225486023	0.37808592442190714	0.4159461096331393	C1	her2st
SRSF11	0.667634657258729	0.7309264529533543	0.4292688385699599	C1	her2st
USP33	0.44066881627427884	0.3172696861697784	0.210637437359436	C1	her2st
IFI44L	0.26246435343321545	0.10743158399203664	0.11595513145329876	C1	her2st
IFI44	0.3458873361506196	0.17830790318994807	0.3213117196175465	C1	her2st
GNG5	0.4913881694426738	0.3790989681047842	0.3523385856373372	C1	her2st
SEP15	0.509541310616825	0.39970718647226267	0.45348494294654146	C1	her2st
LMO4	0.6185035551617662	0.6923359435840564	0.4485534535664757	C1	her2st
GTF2B	0.24528209412896848	0.12133302486514866	0.36524086110042675	C1	her2st
GBP3	0.13474662883588703	0.050463176380545545	0.1284332554042787	C1	her2st
GBP1	0.326723656527339	0.1626155334026738	0.1478802350323625	C1	her2st
GBP2	0.410395567125854	0.25720432505308694	0.08472541532299574	C1	her2st
GBP5	0.14275104367925998	0.05740963630274857	0.16459367971085537	C1	her2st
LRRC8B	0.30056277959304584	0.16312749985127006	0.39097906888443124	C1	her2st
LRRC8D	0.23309837033725286	0.10489608647726294	0.2797938595755433	C1	her2st
CDC7	0.166563239431076	0.08090716882899002	0.18416149501756185	C1	her2st
GLMN	0.17574785321849926	0.09426530937904033	0.11107919379931948	C1	her2st
MTF2	0.3059672460812761	0.15180227942499183	0.30043727669872233	C1	her2st
TMED5	0.3214723924511527	0.14692506306132846	0.22887395719777875	C1	her2st
CCDC18	0.10025621051142683	0.040946669109780474	-0.0009817961269144807	C1	her2st
DR1	0.3590114554053689	0.19522461007263534	0.23176567157513367	C1	her2st
FNBP1L	0.4265529973185565	0.2720491885601363	0.4861419807634393	C1	her2st
BCAR3	0.11449227258997846	0.0356601112369398	0.029095522350254355	C1	her2st
DNTTIP2	0.3296799884452653	0.18799577034721535	0.3460254530130553	C1	her2st
GCLM	0.1782284685514351	0.07384424452084029	0.1477896603135048	C1	her2st
ARHGAP29	0.2074766771149743	0.07586889459040011	0.1535633895030281	C1	her2st
ABCD3	0.30862389115549355	0.16329160202435206	0.27081685633339736	C1	her2st
CNN3	0.5139315373836512	0.4117278683139067	0.41009030011050407	C1	her2st
ALG14	0.20841286840837403	0.07035071994490895	0.25992484372390623	C1	her2st
TMEM56	0.15780840481418262	0.07869527875544625	0.1506137502605789	C1	her2st
SNX7	0.21217156740688123	0.09118689094433882	0.1686324279197971	C1	her2st
VCAM1	0.24493918901713319	0.10245879260697824	0.1586722927186579	C1	her2st
PSMA5	0.685121192316334	0.790921754894918	0.27916723130079096	C1	her2st
GSTM3	0.4416446959128581	0.28385560434721013	0.16686373859977216	C1	her2st
CD53	0.36943310564832693	0.2269557407999847	0.29551874540529555	C1	her2st
ATP5F1	0.41803858836506863	0.28697044672266614	0.20854633068136455	C1	her2st
WDR3	0.321912515347442	0.15995185217197683	0.18027555158001518	C1	her2st
PHGDH	0.5501677935314645	0.49142552945898926	0.49826735592093396	C1	her2st
CTSS	0.44382971426449624	0.30005991990627606	0.46893291259397063	C1	her2st
CTSK	0.5089232488367034	0.3808650176491112	0.3074464834050153	C1	her2st
SCNM1	0.33572147259241847	0.16628650005044765	0.2669289190032563	C1	her2st
S100A8	0.1478511949507407	0.03684484309730135	0.044784802456939624	C1	her2st
S100A14	0.5849014013915895	0.4598141510258647	0.03115383694065434	C1	her2st
S100A1	0.5461691840136625	0.4438534467770867	0.35232416365025176	C1	her2st
CREB3L4	0.5392166666507002	0.4708418805359838	0.5399614456335871	C1	her2st
CKS1B	0.309237349767193	0.14018545745614097	0.32650115161665694	C1	her2st
EFNA3	0.13672283738122193	0.04506688167608463	0.09975887019060377	C1	her2st
RIT1	0.19400239956890603	0.0707536849935144	0.220177527714827	C1	her2st
CRABP2	0.4683520387050258	0.30783025395503943	0.18137476944445105	C1	her2st
IFI16	0.257295683699559	0.10725900150193965	0.12348121248188315	C1	her2st
USF1	0.05574290245260861	0.029839084335213036	-0.03487499056425287	C1	her2st
OLFML2B	0.4013821158041976	0.2311116522783389	0.08495314904485483	C1	her2st
MPC2	0.4238570131451251	0.3067071896592063	0.33404907088812497	C1	her2st
ATP1B1	0.4601562027987766	0.3406394119708093	0.5135068204059152	C1	her2st
RABGAP1L	0.38688737012625457	0.2334745544928505	0.27621508345355916	C1	her2st
CACYBP	0.4530451794390578	0.3094788968009075	0.429185923601462	C1	her2st
XPR1	0.4492158483298697	0.3409433975823636	0.45886650254730754	C1	her2st
LAMC1	0.428007717109678	0.2685129065336372	0.3336172511281183	C1	her2st
C1orf21	0.28972516258819453	0.15931799353562873	0.16013235634849782	C1	her2st
TPR	0.5122859997517732	0.3911636302568733	0.42676054550470466	C1	her2st
PTPRC	0.3046556494636349	0.15299431270657926	0.39831221469273786	C1	her2st
UBE2T	0.29180254672754957	0.1638377631624786	0.4556150608936243	C1	her2st
NUCKS1	0.6264042736715582	0.6110168832236657	0.47427848627090646	C1	her2st
ATF3	0.19510498267587228	0.06813361393365057	0.10094856809612059	C1	her2st
CENPF	0.30930406346086814	0.1688181438646205	0.3449551038933928	C1	her2st
KCTD3	0.3372593440889684	0.19629036274204514	0.4562220035653456	C1	her2st
LYPLAL1	0.2413147817511695	0.11900617332388679	0.26725303136426876	C1	her2st
IARS2	0.35871048479239986	0.1856116593484275	0.464847815521856	C1	her2st
CNIH4	0.5431642562420254	0.4727298680495715	0.3553524510639364	C1	her2st
NUP133	0.3387584831475852	0.1903302797270544	0.2940168135874835	C1	her2st
ARID4B	0.4012384255338146	0.24265942904661053	0.2745426502576115	C1	her2st
CHML	0.3938284541300711	0.2588198853568667	0.3655770958788062	C1	her2st
SCCPDH	0.12290433826940468	0.04055941771667685	0.012880504183050631	C1	her2st
ATP5C1	0.577564930520862	0.5322555592731416	0.41300525137515676	C1	her2st
GATA3	0.4667781582438802	0.297253769266633	0.32058605923124955	C1	her2st
FAM107B	0.3630063274246921	0.20242458450798473	0.3935921739574256	C1	her2st
HSPA14	0.30701989620497605	0.18800035925945122	0.19441137950657927	C1	her2st
NEBL	0.2620672138564917	0.11952255083336	0.3610554171432325	C1	her2st
BAMBI	0.324719504262489	0.17461300953018255	0.37687833475633215	C1	her2st
ARHGAP12	0.3773309603916952	0.21695449396180255	0.4037684022440104	C1	her2st
DKK1	0.5907254078571337	0.5854473076780957	0.5742182136689112	C1	her2st
ZWINT	0.3674118874078415	0.23431303516278876	0.39399156481958975	C1	her2st
ANK3	0.3930733667697802	0.25822839691986904	0.23013820213117067	C1	her2st
CDK1	0.29982458282379904	0.1725545811950532	0.3545444463837215	C1	her2st
HERC4	0.415265347786158	0.2677659324035722	0.31184799292622556	C1	her2st
SRGN	0.38619779701153917	0.26157277906559634	0.24075530324523609	C1	her2st
H2AFY2	0.4835983479833118	0.3785422799973595	0.446545838800737	C1	her2st
ADK	0.23168227195610708	0.10835672821216547	0.16419316577093473	C1	her2st
DLG5	0.3634470476353743	0.19050959948787086	0.5217628273833765	C1	her2st
PLAC9	0.36178963460836067	0.24915799594774815	-0.06242731410141552	C1	her2st
GHITM	0.4952485666397106	0.379930627423241	0.3940539904561967	C1	her2st
SNCG	0.06701243735558113	0.01784731858992357	-0.018838000765878844	C1	her2st
ADIRF	0.4017356201467744	0.19010867655805969	0.20420868459281993	C1	her2st
IFIT3	0.15143736111314363	0.04566118768006372	0.10915793130495717	C1	her2st
FRA10AC1	0.3247083821951086	0.1836774582221225	0.3235373972975032	C1	her2st
EXOSC1	0.3532834079296115	0.2238965271651957	0.2970725415049296	C1	her2st
SCD	0.753815384491919	0.897687068668589	0.6359944723532809	C1	her2st
ARL3	0.396578346940139	0.24131585018433568	0.2843327442710723	C1	her2st
ADD3	0.4287062176245164	0.30196780426208064	0.33665160180052883	C1	her2st
DUSP5	0.2149721993391503	0.0848991473485005	0.20080358454306477	C1	her2st
FAM204A	0.3267438849883087	0.16718491079470316	0.32802045497406457	C1	her2st
RGS10	0.2615912091996835	0.14707650449537177	0.19434656866802852	C1	her2st
NSMCE4A	0.3746516628089888	0.21862570753091234	0.3557752118293424	C1	her2st
OAT	0.3948063291721495	0.23462060664231935	0.4344021437481613	C1	her2st
GLRX3	0.4384129837054355	0.2762114240593244	0.3650364636382373	C1	her2st
IFITM2	0.5451621612062655	0.40832081959342503	0.4268906414321549	C1	her2st
TRIM22	0.22013542236737818	0.09897448501633967	0.2881094948356072	C1	her2st
DKK3	0.22460723767009372	0.09811470362898748	0.19238092948322272	C1	her2st
SAA1	0.12055202249258036	0.05881245126372106	0.22243894089821295	C1	her2st
TSG101	0.31689998383370105	0.17205826069875704	0.3163405834282842	C1	her2st
SVIP	0.4429983104388398	0.29134501412916286	0.3734528549673504	C1	her2st
CAPRIN1	0.48073599716446486	0.34857886768092844	0.4505937770350104	C1	her2st
API5	0.40346672604455197	0.24960861065518783	0.340684461138702	C1	her2st
MTCH2	0.44281101583626614	0.30412058205233106	0.46983777796475806	C1	her2st
UBE2L6	0.4113164336072752	0.23494935468849593	0.06839647469180954	C1	her2st
MPEG1	0.29416952707456895	0.13081331046591504	0.29416112861502686	C1	her2st
MS4A7	0.269043366761362	0.12216161728330907	0.12461564601245384	C1	her2st
TMEM258	0.6360809627965273	0.6047699436593663	0.5164849925520547	C1	her2st
FEN1	0.4344014868488064	0.3035598166285406	0.44769921151789444	C1	her2st
PLA2G16	0.24302005390804934	0.12730974555054222	0.04283113681469026	C1	her2st
CST6	0.21744706573705358	0.083853251221504	0.05011644270529747	C1	her2st
ALDH3B2	0.5998675604182554	0.576060384392528	0.5288062654725538	C1	her2st
TESMIN	0.16277668922887106	0.06065177396322219	0.3526100090091493	C1	her2st
MRPL21	0.47599111487303514	0.3560977839592802	0.2240359013583575	C1	her2st
CCND1	0.6185900314026568	0.595657260982857	0.47913166437271504	C1	her2st
ORAOV1	0.5367363826876663	0.4198814889120735	0.5050211460364131	C1	her2st
ANO1	0.3724976813487978	0.21268818237384435	0.2609676606008142	C1	her2st
FADD	0.3083259416519698	0.1394620591906974	0.3123140249948604	C1	her2st
CTTN	0.5342435110584799	0.44459172737782243	0.4790806626465277	C1	her2st
PRSS23	0.43510330385382634	0.25911534735513936	0.21581140197445495	C1	her2st
BIRC3	0.2273724357687296	0.08846912098258035	0.5190831915593122	C1	her2st
MMP1	0.4057796189662473	0.2703514795772201	0.3669367139233538	C1	her2st
CASP4	0.2608824486771307	0.13551069216795913	0.10383563870125757	C1	her2st
CD3D	0.34992169318384075	0.2436082096585029	0.36316664672844345	C1	her2st
THYN1	0.27490342209250274	0.12670621145641736	0.24637582467996927	C1	her2st
SCNN1A	0.5396808270050819	0.47013673592337374	0.3355856724370759	C1	her2st
RIMKLB	0.34831419178699874	0.2160018600459815	0.3199680229375718	C1	her2st
MAGOHB	0.2937231033708036	0.1480270630209549	0.4001383055127677	C1	her2st
GPRC5A	0.46318416784416483	0.3126931845879544	0.31353478208428304	C1	her2st
MGP	0.9053655169814466	1.3200779165860164	0.5255175121506531	C1	her2st
C12orf60	0.4934670863089612	0.47205574066286765	0.3672658391841743	C1	her2st
LDHB	0.6851798589509653	0.8124469433488017	0.5086478215595363	C1	her2st
ITPR2	0.2352070787315627	0.12443987503127198	0.13353357016453218	C1	her2st
ZCRB1	0.3266211327288793	0.18255843154956033	0.219483680116772	C1	her2st
FAIM2	0.485281805496618	0.3817829568298342	0.3945914016569553	C1	her2st
METTL7A	0.48848982885794107	0.3936197842162601	0.5230767213375509	C1	her2st
NR4A1	0.3644543646733804	0.1944052655772372	0.414115866020088	C1	her2st
KRT81	1.3264510785510022	2.4623124864438752	0.4030556065084897	C1	her2st
KRT86	0.9892318800585457	1.5210486885073904	0.39768392851243384	C1	her2st
PPP1R1A	0.5248083020279924	0.42188454915287854	0.3644766047212443	C1	her2st
MUCL1	1.1816297645669385	1.9775697302846544	0.5632527425794953	C1	her2st
NUP107	0.4002909934069647	0.2939372337053269	0.2810640526929337	C1	her2st
LYZ	0.5988478926290949	0.573220246406855	0.5487872268321801	C1	her2st
DUSP6	0.5395537729049662	0.4460236361282396	0.44984697504279864	C1	her2st
ATP2B1	0.431154060861971	0.2859715590249918	0.3754380819791846	C1	her2st
LUM	0.7153450703495238	0.823572210551978	0.3785169870691271	C1	her2st
DCN	0.6638958205480173	0.7171749729966991	0.274494984750369	C1	her2st
EEA1	0.32608182520145573	0.176514423277811	0.18954918123064132	C1	her2st
NTN4	0.10532186373630646	0.03548699289689581	-0.01295184024363287	C1	her2st
TMPO	0.49323255544057093	0.42101220457927546	0.5630077899859876	C1	her2st
ARL1	0.39067808559994743	0.23649584003658708	0.31494776202526176	C1	her2st
CHPT1	0.23303601516590242	0.10007206320762474	0.2264273337327702	C1	her2st
SYCP3	0.1419865779511361	0.04030301536597502	0.19217030103872074	C1	her2st
CCDC53	0.24320370553016482	0.1285674185923694	0.2559307497162365	C1	her2st
PWP1	0.28617224553936577	0.14449634324790386	0.44610729836144447	C1	her2st
TCTN1	0.41348170766505943	0.2791649806752297	0.2865893602163026	C1	her2st
MAPKAPK5	0.36815720109313904	0.2457051964494661	0.3584027518275602	C1	her2st
OAS1	0.32003653921882613	0.16996844531687258	0.15155023076837704	C1	her2st
OAS2	0.29845387546951513	0.13344243910191456	0.0684387974412308	C1	her2st
TBX3	0.46983919366745347	0.3328693395008214	0.5378341253704785	C1	her2st
OASL	0.11730696485344183	0.028964524598622875	0.1638592986821583	C1	her2st
ZNF664	0.4751315298378019	0.3807184249847052	0.5092411281437437	C1	her2st
ZNF84	0.35619195803147125	0.2044843606159064	0.45368387555301354	C1	her2st
PSPC1	0.3177994039380945	0.15997659793611552	0.4115021953681651	C1	her2st
HMGB1	0.5336292022502566	0.44622216105303414	0.5033604988106122	C1	her2st
DCLK1	0.5880056144164718	0.7992142433656199	0.4170941038312779	C1	her2st
MRPS31	0.27393278274516836	0.13435447696478126	0.2774257370535759	C1	her2st
DNAJC15	0.5814030890252038	0.5183127458189416	0.45592135527582883	C1	her2st
RNASEH2B	0.27422837112996595	0.14409658993006824	0.18062194787070987	C1	her2st
COMMD6	0.5782802360109895	0.5542137341099511	0.4634617196187877	C1	her2st
FARP1	0.5870888941438801	0.5669329286568123	0.4905914612697001	C1	her2st
STK24	0.6027094364076494	0.618407381550487	0.46697309113361735	C1	her2st
MCF2L	0.5230358597788826	0.40644063132828145	0.5652804542570897	C1	her2st
NGDN	0.32390167473826603	0.18541735823211974	0.28404978043920287	C1	her2st
RABGGTA	0.36558973476717094	0.21841725644975907	0.2628683632527509	C1	her2st
SCFD1	0.41290768965270863	0.27078849302975416	0.2021712215024894	C1	her2st
BAZ1A	0.36285941097997576	0.21475353026162639	0.3630448410775905	C1	her2st
KLHDC2	0.47790557039475223	0.37286756377506	0.4759439544696935	C1	her2st
PSMC6	0.37216513993005346	0.22471642094245342	0.43443412372972234	C1	her2st
PSMA3	0.4809556207170777	0.3721364752220954	0.47759276726546507	C1	her2st
PCNX4	0.5465735134679869	0.4347422164598241	0.4433212059306118	C1	her2st
DHRS7	0.6353465128824654	0.7152541377110306	0.5599173548746277	C1	her2st
MTHFD1	0.3388119221227356	0.19900839253909197	0.30246945803016806	C1	her2st
FUT8	0.3466968292886593	0.19066300315609908	0.3473954097688264	C1	her2st
COQ6	0.29048792553886055	0.15274159573940885	0.3845763343694575	C1	her2st
AC005480.1	0.2622201983895467	0.12303518645683763	0.06674844239495077	C1	her2st
FOS	0.4851047972060112	0.3391886233484093	0.14721275451759447	C1	her2st
ZC3H14	0.40984555497675773	0.28564682396963526	0.3622172084880384	C1	her2st
UBR7	0.3740365235078855	0.21851550287233126	0.44666391512631515	C1	her2st
IFI27L2	0.3706210985420698	0.20863615133424468	0.12991140113574706	C1	her2st
IGHG4	0.33645322321947796	0.153457186019624	0.15498316563111356	C1	her2st
APBA2	0.4448719161551401	0.3767314810195568	0.35415283668086284	C1	her2st
EMC4	0.5153245284525027	0.414878805762459	0.45621793082923534	C1	her2st
NUSAP1	0.4106083296432934	0.33646039612223116	0.33213668235935484	C1	her2st
TUBGCP4	0.3483170973058476	0.19086105120351243	0.35504680394053356	C1	her2st
TP53BP1	0.4033636173166065	0.2540445155665271	0.3033911121038815	C1	her2st
SPG11	0.39473628721772186	0.2424666215380756	0.3557815632473336	C1	her2st
MYEF2	0.3781136803564627	0.25186652556422623	0.4527324711940869	C1	her2st
TMOD3	0.40607797259083356	0.24303037384782353	0.35809334560498907	C1	her2st
LEO1	0.27280679419959325	0.12889597831411784	0.34546289004158565	C1	her2st
MYO5C	0.4129693414454898	0.28220640891771737	0.3918583770328551	C1	her2st
ARPP19	0.5085252033860748	0.4166997913450836	0.46583404602503653	C1	her2st
ADAM10	0.5238050013017582	0.4270321681401722	0.5262249454111864	C1	her2st
CCNB2	0.3054454383743276	0.1608882209726736	0.40650246466523804	C1	her2st
GTF2A2	0.5012005659673049	0.41212346086429785	0.38200291279310195	C1	her2st
VPS13C	0.42044466719345513	0.2623221682049077	0.26099690167620865	C1	her2st
C2CD4A	0.6580848823615675	0.7511656180641734	0.36644797954439895	C1	her2st
TPM1	0.6669019020375717	0.831025869463071	0.46260714318633667	C1	her2st
FAM96A	0.31020976739643835	0.16399232785448434	0.3657362092187829	C1	her2st
KIAA0101	0.3697009503151324	0.23491576012550675	0.4245519051161638	C1	her2st
CILP	0.4442374521462494	0.3055022230944533	0.28810125103747986	C1	her2st
ITGA11	0.4078498615557889	0.22652663402349338	0.15101794532610346	C1	her2st
UACA	0.3958483738263687	0.2390067879479108	0.24464705276971038	C1	her2st
RCN2	0.48946431687617875	0.36354623329945107	0.5012359579432172	C1	her2st
PSTPIP1	0.22252746397090784	0.09632573832609949	0.05967384390038336	C1	her2st
LINGO1	0.09350616951663807	0.019739306141124298	0.05345958253838455	C1	her2st
MESDC1	0.360281398570367	0.20792295072714975	0.4355062348181282	C1	her2st
ISG20	0.3665955749351576	0.19238068558305818	0.17478713455404232	C1	her2st
PRC1	0.3589822138962616	0.23114722169543236	0.4041519445216947	C1	her2st
SNRPA1	0.45128224933721933	0.3624548251570801	0.28002553632595006	C1	her2st
SBK1	0.5021493276917791	0.37013310960799845	0.47391913075976033	C1	her2st
MT1G	0.12330067876434644	0.03589537107664375	0.16997598640164868	C1	her2st
NUP93	0.34052835188101954	0.19448905388728507	0.35793600027815364	C1	her2st
CX3CL1	0.5188312121184475	0.41996265772729796	0.34069592214628597	C1	her2st
CMTM3	0.5324199574225279	0.43681622309799734	0.43332434553352095	C1	her2st
CBFB	0.6325506351170052	0.7504070343575472	0.5218264982986572	C1	her2st
PRMT7	0.31644336429301156	0.17425319653461008	0.25769546666507953	C1	her2st
CDH1	0.6335386426064623	0.6388886990698472	0.5709259817983703	C1	her2st
ZFHX3	0.45600643246827355	0.3228273240092667	0.4124912447499408	C1	her2st
CFDP1	0.32179194784173404	0.18119619836264336	0.35798265828465015	C1	her2st
TERF2IP	0.427403030434556	0.29446265794889237	0.4322351851360303	C1	her2st
ITGAE	0.4126804053070899	0.2989415192190764	0.2582272688863898	C1	her2st
ALOX15B	0.4287605863513358	0.43256061500102333	0.2907360298616043	C1	her2st
TRPV2	0.3191780089793435	0.15921016394200815	0.24778682828977883	C1	her2st
B9D1	0.15607553186085835	0.07535241267327632	-0.0036601148932469876	C1	her2st
UNC119	0.3887289643556957	0.20373514471677465	0.37454478269167524	C1	her2st
PIGS	0.35336426256998743	0.20828841829090367	0.32105370873368333	C1	her2st
SPAG5	0.331634295018704	0.19691350523078688	0.23602569672510706	C1	her2st
KIAA0100	0.4507663980664977	0.3153495100346843	0.3697226972534141	C1	her2st
SDF2	0.3227057482441326	0.15014540416958344	0.4036190507562062	C1	her2st
SUPT6H	0.480468454400459	0.33259229940150214	0.35775014907619446	C1	her2st
TRAF4	0.5536133267254715	0.4683521317909184	0.4963339395483717	C1	her2st
CPD	0.45571191326142796	0.341504628862834	0.41388321992353627	C1	her2st
GOSR1	0.32639958222497656	0.1537461250375508	0.37911557922331196	C1	her2st
RNF135	0.24299188828409976	0.09497806994420474	0.2331363815267192	C1	her2st
CCL2	0.28028360426605464	0.1331410330408468	0.04769666966577711	C1	her2st
SLFN5	0.3063404830733696	0.1432050727054746	0.08824242650129396	C1	her2st
AP2B1	0.42695413107972546	0.25601965875396504	0.4788347665697087	C1	her2st
ZNHIT3	0.32288690116705304	0.1568743260017971	0.19659476502681586	C1	her2st
MYO19	0.38222836126315307	0.20865298887393996	0.2978052179808789	C1	her2st
GGNBP2	0.5037149522588196	0.3936601589109892	0.3733559371234439	C1	her2st
ACACA	0.4231950042163392	0.27406283172422197	0.4113188677866524	C1	her2st
DDX52	0.4116075308208006	0.23717467721530952	0.4289298778692527	C1	her2st
MRPL45	0.5299329936437039	0.449939804449861	0.5067282366203185	C1	her2st
SOCS7	0.42949545040098297	0.29244332827855357	0.36014703028470424	C1	her2st
SRCIN1	0.3741266579557973	0.19830217134777425	0.30537857505901533	C1	her2st
C17orf96	0.5798069643283106	0.554077433937862	0.45746421628603523	C1	her2st
MLLT6	0.7403478279530283	0.8630854112804074	0.6594557531206713	C1	her2st
PCGF2	0.7519044308777315	0.8809495603312018	0.593836136733255	C1	her2st
PIP4K2B	0.689116806375334	0.7637642705854135	0.6034649140079641	C1	her2st
CWC25	0.5088188553969544	0.40172357698918154	0.5517865956146313	C1	her2st
LASP1	0.8157527989831316	1.1298225285486396	0.5683164601323375	C1	her2st
LINC00672	0.444503641917359	0.33328110297449093	0.43129680840645307	C1	her2st
MED1	0.4466407569237502	0.3177890314069731	0.43042279752213186	C1	her2st
PPP1R1B	1.104150448937014	2.0470165650008787	0.46102928349374106	C1	her2st
PNMT	0.8813550018043403	1.1904236990936392	0.4337524257779386	C1	her2st
CASC3	0.3286380007952811	0.14213125573353147	0.2600366641481453	C1	her2st
CDC6	0.2682242059283497	0.1290214416252958	0.25183436872895437	C1	her2st
RARA	0.4953052786638938	0.3623225041052425	0.33062709926522144	C1	her2st
TOP2A	0.3071303499514708	0.1759208656462369	0.40472918396521634	C1	her2st
CCR7	0.1414587697384497	0.06074851357675555	0.300198235028226	C1	her2st
KRT15	0.4684142022202891	0.3580029501367381	0.2789715136057399	C1	her2st
KRT17	0.3390565694769822	0.16309152930604676	0.06009147983937169	C1	her2st
HSD17B1	0.22164982075365372	0.1016649878871935	0.047666457133508186	C1	her2st
CNTD1	0.5019718468671732	0.4372509684020734	0.36567035296875616	C1	her2st
BECN1	0.5903442413826664	0.5626894918705331	0.44896812851265255	C1	her2st
PSME3	0.49870110922549143	0.40512556064947425	0.473783639183524	C1	her2st
CBX1	0.39666115654161177	0.25070894316962206	0.4636843818274892	C1	her2st
HOXB2	0.3854123990651759	0.24560160906535053	0.43813586447311936	C1	her2st
HOXB7	0.211374250181715	0.09609949813214198	-0.05097829150442735	C1	her2st
UBE2Z	0.48211025269365454	0.3971177613891413	0.3842472823702084	C1	her2st
ZNF652	0.4157002564654293	0.2618450656925148	0.4391535671077421	C1	her2st
SPOP	0.6927704251404986	0.7709283776463316	0.4754788606420095	C1	her2st
SLC35B1	0.7902031984763691	1.1192089868278186	0.5114045147483732	C1	her2st
FAM117A	0.39576236330286924	0.2588427589483895	0.43354429146494117	C1	her2st
PDK2	0.5081233140081167	0.38796796775372877	0.38069930209627684	C1	her2st
EME1	0.3917429916201586	0.22262372505619682	0.4222443110599525	C1	her2st
TOB1	0.4418827055179211	0.30888800287627566	0.45425975404719393	C1	her2st
TOM1L1	0.47667548352156774	0.3809951248837662	0.5520749554371004	C1	her2st
COX11	0.5997783019689911	0.6825610939931692	0.39432100968412104	C1	her2st
CUEDC1	0.4792299105011555	0.37492828118617416	0.4153087492599865	C1	her2st
VEZF1	0.33520385631954813	0.1647883519453799	0.48705772147043913	C1	her2st
RAD51C	0.31180449059592136	0.2148548619873819	0.36007151815369676	C1	her2st
CLTC	0.5314508113695915	0.47570479400387455	0.5439180205518735	C1	her2st
PTRH2	0.24269788155713715	0.09274519163445259	0.2374071327853961	C1	her2st
DCAF7	0.3791096278926335	0.21500659906329517	0.2583181151796648	C1	her2st
CCDC47	0.43415106213595495	0.25584483845710065	0.28679175687950564	C1	her2st
DDX42	0.5252213962376118	0.41639961091508343	0.31876247497363375	C1	her2st
DDX5	0.903123593474009	1.3651993621451235	0.6130367690613836	C1	her2st
CEP95	0.6183947354375597	0.7059826480045649	0.5199028049359218	C1	her2st
SMURF2	0.44170501129140693	0.3278387869481111	0.4067764395127746	C1	her2st
CACNG4	0.6138677851083767	0.6351138232479038	0.1287010553255935	C1	her2st
HELZ	0.38531466494931516	0.21844024564838685	0.31486501589523974	C1	her2st
PSMD12	0.3979606775353741	0.23556068309453834	0.5209362693172036	C1	her2st
NOL11	0.37704469135356505	0.23206175327322354	0.2849238081941013	C1	her2st
KPNA2	0.4754310249609042	0.3593891866561851	0.33005487772137687	C1	her2st
AMZ2	0.29900503271337914	0.15567858089728193	0.3377992036881069	C1	her2st
ARSG	0.31401541073952455	0.15596321390983384	0.12089193240613004	C1	her2st
WIPI1	0.34230984770973405	0.1720695965335547	0.15260965558519501	C1	her2st
PRKAR1A	0.472830424376999	0.3864975348829137	0.46406548298851036	C1	her2st
SOX9	0.3687782064865691	0.2282402032356992	0.27495844602506586	C1	her2st
SLC16A5	0.5995368089313697	0.6124869500240725	0.362995584074053	C1	her2st
SUMO2	0.4044708588149354	0.2668642413148497	0.337949327898575	C1	her2st
QRICH2	0.3625857380263687	0.23383064436451748	0.29461385745670005	C1	her2st
CANT1	0.6771772930241493	0.7368789789483362	0.4832626341472434	C1	her2st
SECTM1	0.2690637610762952	0.10923450603585773	0.05387218535062581	C1	her2st
WDR45B	0.4592796270791666	0.31218565165236895	0.580619527419982	C1	her2st
RAB31	0.3440282151372318	0.16403544850884966	0.26978037273299077	C1	her2st
RAB27B	0.43161348684926526	0.32397318737850944	0.24600670420782755	C1	her2st
TXNL1	0.46312648991504346	0.32400623855831223	0.3698400722288401	C1	her2st
SHC2	0.5309399065213749	0.44512044529681244	0.4196954156116035	C1	her2st
AMH	0.4018590331234666	0.26378510029402397	0.34068050565846414	C1	her2st
JSRP1	0.26504144525851114	0.15938032314148418	0.08252121709503307	C1	her2st
TLE2	0.6505354281110935	0.702524142654442	0.5160614655671978	C1	her2st
CAPS	0.36165897168937217	0.16856694347329496	0.08947544946201337	C1	her2st
ANGPTL4	0.30419447443571435	0.2333567479925768	0.10587725774448001	C1	her2st
C19orf66	0.26479940513620176	0.10319998770267848	-0.017367765006204516	C1	her2st
DNMT1	0.5004364833325506	0.394731246422249	0.25291696374199557	C1	her2st
LDLR	0.46641832511557874	0.3778258402080409	0.5421773218257541	C1	her2st
JUND	0.560993441167366	0.44759885205352307	0.5299329750655979	C1	her2st
COMP	0.72804491940033	0.8373629741837069	0.29384919083492755	C1	her2st
CILP2	0.19552430493128767	0.07659969280021733	0.14107720805888982	C1	her2st
POP4	0.3016217072292354	0.14668639487268845	0.28124987622450576	C1	her2st
CCNE1	0.17873515407779217	0.09494290443681083	0.21328201559116833	C1	her2st
PDCD5	0.481685734836452	0.44155911260933484	0.2689764196624262	C1	her2st
FXYD3	0.574762773082917	0.5084049823062499	0.4802889023983784	C1	her2st
SYNE4	0.3485630737191223	0.20951400098333145	0.3282582540718887	C1	her2st
ZNF146	0.3551849748613874	0.22826685910099345	0.3610124937793253	C1	her2st
SIPA1L3	0.42169936445642664	0.3080663380975983	0.4942220123605561	C1	her2st
MAP4K1	0.2014717476958611	0.09164008770379561	0.08605345080890814	C1	her2st
GMFG	0.3998314549316125	0.2551458915535873	0.08852983183869374	C1	her2st
ZFP36	0.49083737066262456	0.36422854096181917	0.26219381884802917	C1	her2st
LYPD3	0.4365483724500939	0.3183412914258552	0.40350199659141656	C1	her2st
BCAM	0.5838685263262455	0.5422488942240675	0.5032987440661483	C1	her2st
FOSB	0.20764493779559812	0.08742965659899565	0.09406607679424453	C1	her2st
BCL2L12	0.3683937367287476	0.22055511055450874	0.3512507776517445	C1	her2st
ZNF480	0.327045269066423	0.18727560794201623	0.3500228400109654	C1	her2st
SH3YL1	0.31360118527032704	0.1696955673212027	0.3328192776289702	C1	her2st
RSAD2	0.1539095836096858	0.05119409053489365	-0.054894052426892714	C1	her2st
ID2	0.5995126988020647	0.6030927292196976	0.48447615639393643	C1	her2st
ASAP2	0.385878381184695	0.27398829351556786	0.3525501935896641	C1	her2st
YWHAQ	0.6123463578567089	0.6072764497590593	0.46368036049305017	C1	her2st
RRM2	0.44793253874473543	0.34141013942678783	0.5134675315492324	C1	her2st
ODC1	0.3773480602540076	0.21687859102968682	0.45080824629128724	C1	her2st
TRIB2	0.251745663796473	0.11273504059569697	0.22052740056683628	C1	her2st
DDX1	0.5631900862846748	0.496303148827741	0.4079606180412673	C1	her2st
SMC6	0.3945068015817957	0.2420392543349344	0.29575077886135137	C1	her2st
MRPL33	0.5253140467712768	0.41467204453841155	0.2542267519578154	C1	her2st
EIF2AK2	0.4898753140727619	0.35275715917100786	0.4452903723668068	C1	her2st
CEBPZ	0.3082126110360161	0.16015100557218503	0.38899443882773543	C1	her2st
HNRNPLL	0.37915820755199137	0.23037578436343414	0.39431105861697474	C1	her2st
SRSF7	0.6201494981546	0.586959015735783	0.5086731137607395	C1	her2st
PKDCC	0.5180887459294803	0.4042595953590931	0.37496555990150426	C1	her2st
EPAS1	0.31931019608627065	0.16292803298071667	0.16448128271616272	C1	her2st
CALM2	0.7124550334929701	0.9067854520892658	0.6035697543786551	C1	her2st
EPCAM	0.7000147928988718	0.860296374313198	0.5498347033314147	C1	her2st
MSH2	0.3185257794088628	0.17367552073968665	0.382897350232316	C1	her2st
MTIF2	0.34067299284871266	0.1856165388327138	0.26127858656353803	C1	her2st
PNPT1	0.3460732727277889	0.2107141531524908	0.12790702720187247	C1	her2st
COMMD1	0.33006879497678526	0.18352968174153086	0.2857228239124476	C1	her2st
VPS54	0.3907964786469757	0.24871029632353348	0.39866561983576343	C1	her2st
ANTXR1	0.5005261298403683	0.38567732809540795	0.28138651055695674	C1	her2st
SNRPG	0.42853102415620564	0.3298492653716222	0.4266143107798739	C1	her2st
MPHOSPH10	0.4099105866625905	0.26196391329073376	0.2685917224378611	C1	her2st
ZNF638	0.37395202267511063	0.2237373370950364	0.34041562854868934	C1	her2st
BOLA3	0.3125180900209101	0.1943415066635913	0.28310044101922655	C1	her2st
MRPL19	0.3130807505292167	0.16283985393575814	0.3340845375821557	C1	her2st
COA5	0.3368097266704069	0.20611317098900128	0.15544872769124357	C1	her2st
UNC50	0.3703827523873244	0.21782577990841795	0.2370989169036665	C1	her2st
MGAT4A	0.44065313455255994	0.31376891093803705	0.4987130209726446	C1	her2st
EIF5B	0.466278595513249	0.31253356157264217	0.45134149099190235	C1	her2st
REV1	0.3475832593492625	0.18100320948051715	0.30430899377895027	C1	her2st
MRPS9	0.40494752611336576	0.2544541670500894	0.28149665470685603	C1	her2st
FHL2	0.5947239913820592	0.5730744557814194	0.4039004515913852	C1	her2st
GCC2	0.33648855812252915	0.1756601037506973	0.12601677741032058	C1	her2st
LIMS1	0.3936240412743695	0.252727014779606	0.5120508187308399	C1	her2st
RANBP2	0.5799139121109732	0.5089809437190717	0.3318256964087302	C1	her2st
SOWAHC	0.19292336375261826	0.0915880014239755	0.05157705466965674	C1	her2st
LINC00116	0.4090631729418255	0.25047900920592175	0.2265986023753374	C1	her2st
IL1RN	0.05343392017544299	0.012538276504514605	0.3722860909447228	C1	her2st
NIFK	0.35829246453155417	0.22260381539525126	0.2990019856360399	C1	her2st
IWS1	0.30704212528709546	0.15444698162526807	0.3120885835060375	C1	her2st
HS6ST1	0.3310301627694483	0.18444187880881865	0.41214903955665827	C1	her2st
MZT2A	0.5781839533024523	0.5077375101265605	0.3460885517999692	C1	her2st
CXCR4	0.34469355050339756	0.20653979020464425	0.1476690369366946	C1	her2st
KYNU	0.089932266798106	0.02778595002305952	0.02981266944152148	C1	her2st
TANC1	0.4640802529876132	0.36177875566044443	0.31498526155864653	C1	her2st
ITGB6	0.6612279946882144	0.7121115602231112	0.44678679737106514	C1	her2st
FAP	0.3906252845022154	0.219814991750909	0.12056293829872938	C1	her2st
ITGA6	0.37593737583472786	0.21985289331372945	0.30147490291286005	C1	her2st
[truncated: 204,862 more rows]
