# Supplementary material for: Robust and interpretable prediction of gene markers and cell types from spatial transcriptomics data
Source: Nat Commun. 2026 Jan 16;17:1781. doi: 10.1038/s41467-026-68487-0 (PMC12917206; doi:10.1038/s41467-026-68487-0)
Supplement: Supplementary file 4 — Source Data [file 41467_2026_68487_MOESM4_ESM.zip › Source_Data/FigS7_metrics_kidney.csv]

gene	MAE	MSE	PCC	library_id	dataset
ISG15	0.3214323578555128	0.19913080975613637	0.0559181314768992	VLP14_D	kidney
TNFRSF18	0.015887727262126273	0.007738109845529046	0.010332759410093435	VLP14_D	kidney
TNFRSF4	0.12325755437436126	0.05570880737227217	0.04819198447752651	VLP14_D	kidney
CALML6	0.0008005152272269332	1.6496765886370787e-06		VLP14_D	kidney
HES5	0.005043941856904726	3.462742999452534e-05		VLP14_D	kidney
TNFRSF14	0.5637570395939752	0.4389101727655303	0.1521949144592125	VLP14_D	kidney
TNFRSF25	0.09925468522458576	0.035692331674803665	0.12551080514886945	VLP14_D	kidney
TNFRSF9	0.12042161643203621	0.09820534860022404	0.08479701869324027	VLP14_D	kidney
ERRFI1	0.4635476636513753	0.2857642490860182	0.09791493922929542	VLP14_D	kidney
PIK3CD	0.18180776833747894	0.1028001464388241	0.1534082629838265	VLP14_D	kidney
MASP2	1.5498084784882436e-06	1.0244345950355765e-10		VLP14_D	kidney
MTOR	0.14233499730678176	0.06649696712950222	0.07455756724293366	VLP14_D	kidney
MAD2L2	0.11098596132879987	0.05499418701440795	0.03199799621416614	VLP14_D	kidney
TNFRSF8	0.005636876055698189	0.0020087171018596793	0.08660964525842954	VLP14_D	kidney
TNFRSF1B	0.34075024487987626	0.24627782329112163	0.1544590737064821	VLP14_D	kidney
CASP9	0.08645011065222735	0.039212270181495666	0.03331482488042367	VLP14_D	kidney
EPHA2	0.1007568848135134	0.030819991197563845	-0.011260880252848722	VLP14_D	kidney
SDHB	0.38082012545950367	0.20248493539164752	0.13108871125739557	VLP14_D	kidney
PLA2G2A	0.0004208432896998721	3.631614921680244e-07		VLP14_D	kidney
PLA2G5	0.0066941193126387475	0.003855379263145925	0.017236851845786643	VLP14_D	kidney
WNT4	0.0011051193930676749	2.5377127675998024e-06		VLP14_D	kidney
C1QA	1.5270931006724917	2.773455351945995	0.2787301964671788	VLP14_D	kidney
C1QB	1.8229200888869124	3.8224498750119618	0.2618676715970066	VLP14_D	kidney
ID3	0.3941759884149617	0.19356821032210492	0.1331892721597099	VLP14_D	kidney
IL22RA1	0.01311533284548967	0.006938915160131397	0.048192398159229474	VLP14_D	kidney
RUNX3	0.22442785759250983	0.1618693650902702	0.17782474119402547	VLP14_D	kidney
STMN1	0.3084249806638401	0.1645840159779631	0.13332645042639818	VLP14_D	kidney
CD52	0.42594756485185004	0.34887984587475557	0.14312656447002847	VLP14_D	kidney
ARID1A	0.23687572085195469	0.11565057510267183	0.15200275786466527	VLP14_D	kidney
RPA2	0.25113268357576424	0.1425246432410954	0.06461800233856305	VLP14_D	kidney
YTHDF2	0.25822429753373916	0.12420947726816038	0.0735510019668183	VLP14_D	kidney
LCK	0.21306071330384616	0.15939400769101944	0.16943409574611623	VLP14_D	kidney
HDAC1	0.29103805926027737	0.15681547907138646	0.1636487033107763	VLP14_D	kidney
MARCKSL1	0.24566842858472546	0.126506906146616	0.0531546418390805	VLP14_D	kidney
THRAP3	0.3500196755669274	0.17445630250482141	0.1124899376675474	VLP14_D	kidney
CSF3R	0.1368302547519307	0.09407288097534826	0.09463253361162288	VLP14_D	kidney
ZC3H12A	0.06195347675756356	0.032261390558180204	0.0803068871060054	VLP14_D	kidney
MACF1	0.3430898945561326	0.18231020800062914	0.20653953863802033	VLP14_D	kidney
BMP8A	0.01842478474364992	0.004872883588609219	0.05201543783559259	VLP14_D	kidney
MPL	1.4548327375612219e-06	1.136262725035747e-10		VLP14_D	kidney
CDC20	0.032601095768439524	0.019278102707967107	0.09742525045489533	VLP14_D	kidney
KIF2C	0.021930575147807843	0.013557530636253734	0.0654541449776966	VLP14_D	kidney
MUTYH	0.05795683634136481	0.030129725699747943	0.07485480827725113	VLP14_D	kidney
NASP	0.2691829626087102	0.13292391583679103	0.18603928511067125	VLP14_D	kidney
PIK3R3	0.15739460323645166	0.06877084983152842	0.0793913940746698	VLP14_D	kidney
CDKN2C	0.18088203315589252	0.12188149468798512	0.06537052034721204	VLP14_D	kidney
PRPF38A	0.17444530594660976	0.07259704654298971	0.10525184098963822	VLP14_D	kidney
PRKAA2	0.2447713519071031	0.10805131535218565	0.06990046569608234	VLP14_D	kidney
C8A	7.561525434326524e-05	2.01812126064627e-08		VLP14_D	kidney
C8B	6.533784683243572e-07	1.4257086976910823e-11		VLP14_D	kidney
JUN	0.4960762971535086	0.3536123238118214	0.10523726534142858	VLP14_D	kidney
USP1	0.14638051562426913	0.06850912001638403	0.05297760082656146	VLP14_D	kidney
JAK1	0.43756608735842417	0.25558006842653963	0.14868375946170428	VLP14_D	kidney
LEPR	0.09932129643700029	0.04207896734489719	0.01198324072326907	VLP14_D	kidney
IL23R	0.0003037073380085194	0.00020306659899186583	-0.006392865275047954	VLP14_D	kidney
IL12RB2	0.015586262606798428	0.010320952053348298	0.00805170978583401	VLP14_D	kidney
GADD45A	0.2979634094901465	0.14621657722250678	0.06274179571785934	VLP14_D	kidney
GNG12	0.3311364111299245	0.14774619758802013	0.0809582544404503	VLP14_D	kidney
NEGR1	0.02957204220163957	0.0033450524231924844	0.008219009447839378	VLP14_D	kidney
MSH4	0.0016837755135348219	0.0013222811231667078	-0.007610977708442191	VLP14_D	kidney
FUBP1	0.34221223043238497	0.20256819539620116	0.18749057782426404	VLP14_D	kidney
PRKACB	0.26616015374134605	0.16171869312497464	0.107196970130845	VLP14_D	kidney
BCL10	0.14584323909489513	0.08100756063372161	0.08502152424009565	VLP14_D	kidney
COL24A1	0.0007616000523613702	1.4505595059724774e-06		VLP14_D	kidney
CDC7	0.021410908053167768	0.00924120633443067	-0.0026615550323608253	VLP14_D	kidney
DPYD	0.19026259889090882	0.12401568640141714	0.12231009603061929	VLP14_D	kidney
CDC14A	0.04697817430799706	0.021558004547227953	0.0711570092356005	VLP14_D	kidney
VCAM1	0.7658971479179894	0.797470565539802	0.2811047692396615	VLP14_D	kidney
COL11A1	0.0030058418679294653	0.0002148168785202651	0.02059709927014769	VLP14_D	kidney
CSF1	0.21523775604088252	0.10438717682892681	0.093921072191299	VLP14_D	kidney
CD53	0.6200813532492818	0.6287811673413854	0.20251506316592746	VLP14_D	kidney
WNT2B	0.030135717422499486	0.010939133323226656	-0.019363780983264543	VLP14_D	kidney
NRAS	0.28608640671069224	0.16876568232493558	0.10704860377586936	VLP14_D	kidney
SYCP1	0.0005917045524082176	0.00040609593631352615	0.049689396317060375	VLP14_D	kidney
NGF	0.02583239020318004	0.003789026750158869	-0.030859563952608665	VLP14_D	kidney
CD58	0.29378770261181053	0.20212645736318333	0.11431405513516607	VLP14_D	kidney
CD2	0.48461189860692966	0.464258037196532	0.21324561973045678	VLP14_D	kidney
NOTCH2	0.3463616253743586	0.20293602381610987	0.16853577729286867	VLP14_D	kidney
CD160	0.008709199833639018	0.005884830902778417	-0.016236008818782545	VLP14_D	kidney
TXNIP	0.7691585374830743	0.8189220845595284	0.31928706754596764	VLP14_D	kidney
MCL1	0.6700280963908487	0.5992163185281222	0.26895195822167167	VLP14_D	kidney
CTSS	1.192761890210734	1.784180565910168	0.12851854556912234	VLP14_D	kidney
RORC	0.24665621622754474	0.13304007853630798	0.06258129873497	VLP14_D	kidney
THEM4	0.1538284585460082	0.07266480565407664	0.07777903180975851	VLP14_D	kidney
S100A10	0.9598631805670231	1.2358276635675232	0.10442252453343343	VLP14_D	kidney
S100A9	0.0983055177304519	0.025025048119213977	0.005841591418607922	VLP14_D	kidney
S100A12	0.0024081905805509443	0.0004115922467812449	-0.031411296947697405	VLP14_D	kidney
S100A8	0.058302463100009166	0.016896295692653093	0.018756348033011287	VLP14_D	kidney
S100A7	0.00047141572836920955	0.0005101121066430189	0.004585827339733122	VLP14_D	kidney
CREB3L4	0.14128434112148291	0.08927458138402923	0.09726951098217783	VLP14_D	kidney
IL6R	0.3124888702110716	0.21896210801024257	0.14330201202559092	VLP14_D	kidney
SHC1	0.3748705113607373	0.23013201979543207	0.10546042660543775	VLP14_D	kidney
EFNA3	0.029261349765647347	0.01775163833917649	0.0158120064244875	VLP14_D	kidney
EFNA1	0.6551654005261014	0.595780873183058	0.17306752291462574	VLP14_D	kidney
MUC1	0.4351975360077539	0.2715978409957567	0.07159700315996168	VLP14_D	kidney
NTRK1	0.01003437004514255	0.0028805730861659897	0.007402150351921791	VLP14_D	kidney
FCRL2	0.00117159365215398	0.0002045264342189626	-0.004738479086686862	VLP14_D	kidney
CD1D	0.053004663567797185	0.02495487576969212	0.041553223198153556	VLP14_D	kidney
CD1A	0.003321099013998472	0.0006155214287868836	0.029218666154109	VLP14_D	kidney
CD1C	0.016438733938813666	0.0039717182048174485	0.09219627537616121	VLP14_D	kidney
CD1B	0.0015656988567164878	0.00020588269361454975	0.014408991770020502	VLP14_D	kidney
CD1E	0.01149266371443475	0.003350071067006681	0.0499696146642669	VLP14_D	kidney
SPTA1	0.0015899133284317682	0.0017039699459105338	-0.012430047377929	VLP14_D	kidney
IFI16	0.5584539134175038	0.4788928447701102	0.22869671590079743	VLP14_D	kidney
FCER1A	0.023087126151266936	0.0017738820415438862	-0.02192138583680231	VLP14_D	kidney
CRP	0.0004918710120477281	4.819610432341658e-07		VLP14_D	kidney
SLAMF6	0.1356001165973611	0.1026463557635335	0.12345883163936844	VLP14_D	kidney
CD84	0.34133373899424696	0.2763173846108775	0.14342459991204776	VLP14_D	kidney
SLAMF1	0.030586952656633797	0.016967301407937632	0.0658211835798706	VLP14_D	kidney
CD48	0.26906958948208737	0.20825180411463656	0.18002277170057562	VLP14_D	kidney
SLAMF7	0.2763054314826838	0.24130390837483234	0.20988313593399188	VLP14_D	kidney
LY9	0.0355141924001922	0.02284205297778785	0.034636549641681044	VLP14_D	kidney
CD244	0.02478253508192309	0.016460921701277054	0.04047848486331675	VLP14_D	kidney
FCER1G	0.8123583495475207	0.9461903673847146	0.10399327316425952	VLP14_D	kidney
FCGR2A	0.45822607988565656	0.3608623926231322	0.052333852776583	VLP14_D	kidney
HSPA6	0.08664045753657629	0.05917584800966636	0.035490624580103824	VLP14_D	kidney
FCGR3A	0.9598248998995867	1.2732052974645178	0.12808866521894746	VLP14_D	kidney
FCGR2B	0.07935988760385221	0.040047180467135735	0.032027712526523394	VLP14_D	kidney
SH2D1B	0.00960492365326853	0.0056625775417504225	0.018219068441122418	VLP14_D	kidney
DDR2	0.05522858422164532	0.01845446702097093	0.07155008194748945	VLP14_D	kidney
NUF2	0.020977405745222465	0.010525170840561152	0.005435209686372377	VLP14_D	kidney
PBX1	0.22990923221691473	0.1076877594362194	-0.029226977836259535	VLP14_D	kidney
RXRG	0.0001406259324981586	5.343516851692383e-08		VLP14_D	kidney
CD247	0.19982849355494378	0.15297014013965804	0.1933968785497547	VLP14_D	kidney
SELP	0.0522943589798866	0.020308080290342718	0.08744396060012502	VLP14_D	kidney
SELL	0.09273708588950492	0.05560365308863859	0.048305464310873694	VLP14_D	kidney
SELE	0.0031543754796931967	0.00021528797780709038	-0.015429511121743731	VLP14_D	kidney
FASLG	0.049007071142741346	0.0339051056374678	0.08095114502827475	VLP14_D	kidney
TNFSF18	0.0008964517761703214	0.0006091914685031333	-0.013133309010121951	VLP14_D	kidney
TNFSF4	0.027454339791465603	0.015943261939397102	0.10347412433693431	VLP14_D	kidney
TNN	0.0025919617806284684	0.0008109457989546146	0.016348551325378366	VLP14_D	kidney
TNR	0.00020194415445984158	9.406900983189672e-08		VLP14_D	kidney
ABL2	0.14972240231192765	0.0785417707154609	0.03888058364675803	VLP14_D	kidney
MR1	0.25693506427779983	0.17736682027210804	0.09005753996776225	VLP14_D	kidney
IER5	0.25361622850660986	0.18436769830354985	0.16293222108903405	VLP14_D	kidney
CACNA1E	0.010887604281465133	0.006671381317969206	0.04218404314098098	VLP14_D	kidney
DHX9	0.382686309686477	0.24999902142627398	0.12399534183559754	VLP14_D	kidney
LAMC2	0.012100177654847527	0.002695392713048972	0.03889756079611406	VLP14_D	kidney
PTGS2	0.027159385922878476	0.006532240294501342	-0.039431490906351174	VLP14_D	kidney
PLA2G4A	0.024323833971170425	0.011529298720374273	0.06517592031986068	VLP14_D	kidney
RGS1	0.5168073307864512	0.43932688335673786	0.2890436581735199	VLP14_D	kidney
CDC73	0.21106436229621894	0.11864975707597501	0.04646490678001032	VLP14_D	kidney
PTPRC	0.5248864840555524	0.4646745225426142	0.25138137678272765	VLP14_D	kidney
ELF3	0.2113230692156585	0.06675840406636488	0.05220647392545756	VLP14_D	kidney
UBE2T	0.03722220704860183	0.02500920378872528	0.006396924683812418	VLP14_D	kidney
CHI3L1	0.06478477429971728	0.012674112893717657	-0.016982017947264873	VLP14_D	kidney
CHIT1	0.017016380345068416	0.012462881405068184	0.00522757373715477	VLP14_D	kidney
BTG2	0.3400693511360483	0.1822770336540768	0.1193575181644983	VLP14_D	kidney
PIK3C2B	0.07868381630981991	0.03558392467105985	0.09053770551068899	VLP14_D	kidney
MDM4	0.29972366308943005	0.1704176224860814	0.1396004406452067	VLP14_D	kidney
IKBKE	0.0843152526729848	0.050674667419959414	0.03993164811737403	VLP14_D	kidney
MAPKAPK2	0.40729505661796284	0.234507662967868	0.1274559361026454	VLP14_D	kidney
IL10	0.01035884348186664	0.00771938483330765	0.015765685072741106	VLP14_D	kidney
IL19	0.001377498262315186	0.001119299786030034	-0.013068075802485105	VLP14_D	kidney
IL24	8.862839696323288e-07	2.952333650752034e-10		VLP14_D	kidney
C4BPA	4.907953602915321e-07	2.2480486526026232e-11		VLP14_D	kidney
CD55	0.19145872066819306	0.07986481780735034	0.04788050661775359	VLP14_D	kidney
CR2	0.005466634783781296	7.709575560735803e-05		VLP14_D	kidney
CR1	0.022735738787568426	0.0072016449850940386	0.03869480865892315	VLP14_D	kidney
CD46	0.5132202447556583	0.3649203048793487	0.24622038883345937	VLP14_D	kidney
CD34	0.3442370780741297	0.17444974624175222	0.14891215567393715	VLP14_D	kidney
LAMB3	0.04677146839647887	0.01956396703594454	0.028965945071682014	VLP14_D	kidney
HSD11B1	0.0038022551109577834	0.0015149086426451057	0.0704924131775512	VLP14_D	kidney
DTL	0.015607570736959895	0.008850971292545457	0.03879726507387589	VLP14_D	kidney
CENPF	0.04651961910033991	0.030183794354981797	0.042433461748415946	VLP14_D	kidney
TGFB2	0.004826352351732765	0.0028327470801296018	0.033083910050802696	VLP14_D	kidney
DUSP10	0.078818933017015	0.04910470106252361	0.041314756874387064	VLP14_D	kidney
TLR5	0.045882298701601903	0.02323312635810575	0.06633287276273456	VLP14_D	kidney
CAPN2	0.4363854220223598	0.26084697525387907	0.2416731196704625	VLP14_D	kidney
LBR	0.25125270593275306	0.14352437097723006	0.10588400656513208	VLP14_D	kidney
PSEN2	0.09903091626406733	0.05100796546615547	0.061162787236091726	VLP14_D	kidney
NUP133	0.17331641059508981	0.10651656537600337	0.08001993154520093	VLP14_D	kidney
GNG4	0.0036431861290611278	0.0015204757897177962	0.030537103649077583	VLP14_D	kidney
FH	0.24713662010361695	0.13399088533609527	0.06856161790948008	VLP14_D	kidney
EXO1	0.004340527583569759	0.002535243824073684	0.007683256191151041	VLP14_D	kidney
AKT3	0.25269738896273625	0.1451507975928399	0.07886792389239836	VLP14_D	kidney
NLRP3	0.033222209941148655	0.019549923408092102	0.05607934458056077	VLP14_D	kidney
TPO	0.00018103194883561902	8.701547138464725e-08		VLP14_D	kidney
SOX11	0.004175314974116772	0.001019233576814525	-0.009876613709749927	VLP14_D	kidney
ID2	0.522955739393591	0.38223146134630615	0.27039278778017706	VLP14_D	kidney
RRM2	0.09387497657416774	0.05933103655262663	0.132029227652811	VLP14_D	kidney
PDIA6	0.7195902042128681	0.7004673669070985	0.22151400908922123	VLP14_D	kidney
MYCN	0.0013752574498271304	0.00020476781779811703	-0.017060890880215736	VLP14_D	kidney
SDC1	0.2816510324115256	0.1259990859526904	0.1323969157964042	VLP14_D	kidney
RHOB	0.7541863034689517	0.7858016616564738	0.24703230948625238	VLP14_D	kidney
APOB	0.006042438459234027	0.0017441162782997448	-0.01119128369757548	VLP14_D	kidney
DNMT3A	0.13466555048634446	0.06920383226352435	0.08357842799774326	VLP14_D	kidney
ALK	0.000868781005914838	0.00040595740045279514	0.00021820413360687402	VLP14_D	kidney
LTBP1	0.09623387150603424	0.020235271987078324	0.03290487850892347	VLP14_D	kidney
SOS1	0.20754931705184312	0.10996541203995473	0.11189887283263507	VLP14_D	kidney
EML4	0.3310893209806989	0.2008252017177393	0.16406125422700601	VLP14_D	kidney
ZFP36L2	0.6506591093799671	0.5804055336837151	0.292347645566451	VLP14_D	kidney
PRKCE	0.08151368038639874	0.03959594339291538	0.041946698584960945	VLP14_D	kidney
EPAS1	0.5818523728963387	0.5029211784448215	0.19954603584398822	VLP14_D	kidney
EPCAM	0.3131276618135071	0.12652239953182304	0.057007891070823075	VLP14_D	kidney
MSH2	0.10643526811124356	0.057871901308061954	0.04058353234959445	VLP14_D	kidney
MSH6	0.1324433203873603	0.06662343230328471	0.08106686629047585	VLP14_D	kidney
FANCL	0.11129294809868004	0.06846895166525321	0.11542335935965656	VLP14_D	kidney
REL	0.019487465620316925	0.007615220078919029	0.02191423153905128	VLP14_D	kidney
XPO1	0.3536085388894781	0.23303410937165409	0.1581754024983721	VLP14_D	kidney
PPP3R1	0.1329655201933626	0.05673586076333867	0.036107631597929866	VLP14_D	kidney
ANXA4	1.0581290776465822	1.3858848194410043	0.18973359620355545	VLP14_D	kidney
CD207	0.004414601245753839	0.00043043219365306035	-0.012657274109006803	VLP14_D	kidney
TCF7L1	0.0630171173519832	0.018826943510359195	0.031718813238807306	VLP14_D	kidney
GNLY	0.09104007029424115	0.05299888891608398	0.0668770918235777	VLP14_D	kidney
CD8A	0.7272106962944109	0.8866425395640491	0.30176275222580934	VLP14_D	kidney
CD8B	0.2780521070354973	0.2470392389753454	0.1645786837112601	VLP14_D	kidney
IGKC	1.010236896215509	1.671056550657202	-0.016615953675851232	VLP14_D	kidney
DUSP2	0.24687523550497814	0.19966282564641108	0.21571828409353408	VLP14_D	kidney
ZAP70	0.11970478190526969	0.06881091647160727	0.1108886224670255	VLP14_D	kidney
INPP4A	0.14918574382195174	0.08308431363234718	0.10912637593058422	VLP14_D	kidney
IL1R2	0.027260496464763813	0.005655589631882605	0.05493935434346457	VLP14_D	kidney
IL1R1	0.1794132734255256	0.07769132647452869	0.06555509435679938	VLP14_D	kidney
IL1RL2	0.0068908420777922955	0.0006372781670547687	0.05012830121087869	VLP14_D	kidney
IL1RL1	0.06984415029786982	0.013352342490320355	0.04600114920505337	VLP14_D	kidney
IL18R1	0.06366813759968624	0.03490196002279543	0.06441274900943562	VLP14_D	kidney
IL18RAP	0.008820146913186668	0.004636503980886935	0.05332401453273351	VLP14_D	kidney
BCL2L11	0.23293292052242418	0.1426894207826957	0.10399523228611696	VLP14_D	kidney
MERTK	0.24130668346191475	0.15925753182262248	0.1029824999559713	VLP14_D	kidney
IL1A	2.6168037809619463e-05	8.957386627662866e-09		VLP14_D	kidney
IL1B	0.005703977005931242	0.0015365569142128306	-0.01089370234164932	VLP14_D	kidney
IL1RN	0.009912166179862743	0.006149881918554288	0.0681231352284982	VLP14_D	kidney
PAX8	0.40377032630057375	0.26532930380818365	0.21806037925191857	VLP14_D	kidney
MARCO	0.012539262372561255	0.00889995792546814	0.013014930846201278	VLP14_D	kidney
INHBB	0.09977795086747519	0.026974888032851148	0.004280461578054418	VLP14_D	kidney
ERCC3	0.17624729906664635	0.10628958447144	0.10271177429664444	VLP14_D	kidney
MCM6	0.13465748729860522	0.07724083194950715	0.08149407957089554	VLP14_D	kidney
CXCR4	0.8154248250420075	0.8966301692554857	0.2836890835314984	VLP14_D	kidney
ACVR2A	0.07803963535561345	0.03690151777838452	-0.008968301781780574	VLP14_D	kidney
CACNB4	0.00680982818818324	0.0013612597778006983	-0.009002353353986543	VLP14_D	kidney
ACVR1C	0.0008394830392425122	0.00020330460528350628	0.001382642173766715	VLP14_D	kidney
ACVR1	0.13990183623739072	0.07108392153481313	0.07902018711399461	VLP14_D	kidney
ITGB6	0.03982681259942447	0.006247858691130182	0.02693966972645715	VLP14_D	kidney
TANK	0.2485581276696632	0.13907550743191718	0.13712047503221753	VLP14_D	kidney
DPP4	0.498367148114562	0.36643578245106234	0.05778685009260329	VLP14_D	kidney
IFIH1	0.23356755383215083	0.16450037317341695	0.17436109100927996	VLP14_D	kidney
LRP2	1.228313113977646	1.851599676198248	0.2453422596170328	VLP14_D	kidney
ITGA6	0.34821191427415193	0.16485573657978303	0.11706641470549825	VLP14_D	kidney
PDK1	0.18989955756966015	0.11173852927401855	0.08163674097551417	VLP14_D	kidney
MAP3K20	0.13228555635249184	0.05201694746181566	0.07500554626917297	VLP14_D	kidney
ATF2	0.23849662849781933	0.11634396885773449	0.08224961789206602	VLP14_D	kidney
NFE2L2	0.3143523290536082	0.15489966833578905	0.05325952240739605	VLP14_D	kidney
ITGA4	0.3223998637335408	0.2344768799239179	0.2316983626819454	VLP14_D	kidney
COL3A1	0.4580168352822127	0.2972498395780954	0.13866537962978476	VLP14_D	kidney
COL5A2	0.2245646643716864	0.11676563849711769	0.12576007423683244	VLP14_D	kidney
STAT1	1.0938908799345954	1.510212761058608	0.2736462793013109	VLP14_D	kidney
STAT4	0.04581989650674219	0.027753280162692896	0.0671105194993747	VLP14_D	kidney
TMEFF2	8.218348834156214e-05	1.803677325646108e-08		VLP14_D	kidney
SF3B1	0.4691743813722771	0.30671908126569386	0.1932647041727836	VLP14_D	kidney
CASP10	0.08063995808859718	0.039882226837735936	0.04237346913663728	VLP14_D	kidney
CASP8	0.16974095622863264	0.10217144098698386	0.11838399397362939	VLP14_D	kidney
FZD7	0.0650459089226287	0.022272597669786814	0.05702731919372808	VLP14_D	kidney
CD28	0.02783116491605123	0.016015123343230925	0.022134893256393885	VLP14_D	kidney
CTLA4	0.04382575614203701	0.030465852728996955	0.06127297547252729	VLP14_D	kidney
ICOS	0.04896631305610056	0.036246019326257775	0.08089775657850824	VLP14_D	kidney
CREB1	0.18019160114162597	0.0886886077814273	0.07185125801028715	VLP14_D	kidney
IKZF2	0.09825791759113958	0.07037351900479577	0.15752049813632138	VLP14_D	kidney
BARD1	0.04370590148465897	0.022072678850658164	0.03311901462741605	VLP14_D	kidney
FN1	0.6315292372783159	0.623923479571028	0.06529223224897474	VLP14_D	kidney
CXCR2	0.0015868196423584474	0.0006092840046554892	-0.014061536931102472	VLP14_D	kidney
CXCR1	0.0017937773066790392	0.0006089476347902636	0.002293184299380406	VLP14_D	kidney
SLC11A1	0.05323171563548274	0.03200457858399602	0.03469249951177631	VLP14_D	kidney
WNT6	0.0028631888106543817	0.0006107339098283583	0.012332521673007402	VLP14_D	kidney
WNT10A	0.008192631652527534	0.0046545583511680595	0.014390074709660697	VLP14_D	kidney
INHA	0.010604043491240065	0.0050436925818545374	0.00163069717931715	VLP14_D	kidney
PAX3	2.6470195095234043e-06	2.6833649077605832e-11		VLP14_D	kidney
CUL3	0.21932512806808782	0.11431936319418308	0.09031782220969511	VLP14_D	kidney
IRS1	0.07639605022824368	0.014193191562205247	0.014581153168780676	VLP14_D	kidney
COL4A4	0.08721276199514406	0.01813883099144971	0.023202688373595688	VLP14_D	kidney
COL4A3	0.09027502437913161	0.026622276042474215	0.016258367753792878	VLP14_D	kidney
CCL20	0.023322902642355436	0.00765825712647308	-0.028309788675506768	VLP14_D	kidney
SP100	0.35070660083601135	0.20938083989483075	0.047643830217291336	VLP14_D	kidney
INPP5D	0.2677222570994458	0.1869817413950306	0.18690498344399445	VLP14_D	kidney
ATG16L1	0.4083234299315157	0.32353221287057304	0.09687984288184545	VLP14_D	kidney
HDAC4	0.056942218126044615	0.030645025598847107	0.03779530217147786	VLP14_D	kidney
NEU4	0.0014073553324828398	0.0006090173780450321	-0.007452010609374433	VLP14_D	kidney
PDCD1	0.20585971685180154	0.16452388099819937	0.1028315128822436	VLP14_D	kidney
IL5RA	0.00022313466064553111	1.0053684474604085e-07		VLP14_D	kidney
VHL	0.016441319037405904	0.011306920049985982	0.004868392526400431	VLP14_D	kidney
IRAK2	0.0274648981823075	0.011651355941881164	0.011988987986257915	VLP14_D	kidney
ATG7	0.12799185254085188	0.07979903556176592	0.07229661117015712	VLP14_D	kidney
PPARG	0.11461726091977284	0.06696213942087782	0.04460345603384529	VLP14_D	kidney
RAF1	0.2345657326550312	0.11575638986266566	0.14188896861731493	VLP14_D	kidney
HDAC11	0.07446372175747835	0.0337042393968995	0.07181072094709941	VLP14_D	kidney
WNT7A	0.0007393801443212353	1.0306968847055641e-06		VLP14_D	kidney
KAT2B	0.1529356132561399	0.07281964131179906	0.15929343582468422	VLP14_D	kidney
EOMES	0.22790831760647517	0.19768112323523043	0.17905797472039148	VLP14_D	kidney
TGFBR2	0.45629657462037726	0.27907409805568384	0.19468362568825892	VLP14_D	kidney
CCR4	0.002645723965015033	0.0018274761398369328	0.021096601141874456	VLP14_D	kidney
MLH1	0.13665894627183778	0.06837264515029133	0.09840408365542712	VLP14_D	kidney
ITGA9	0.08309506978631014	0.034347189762702346	0.052435526432823336	VLP14_D	kidney
MYD88	0.21299503689997107	0.14261274908174412	0.1313119941767537	VLP14_D	kidney
CX3CR1	0.03019251838462846	0.014597709536646502	0.036996512195363214	VLP14_D	kidney
CTNNB1	0.4619286955914453	0.29094939124002056	0.1217042552987462	VLP14_D	kidney
CCR9	9.163876687096564e-06	5.508192751514783e-10		VLP14_D	kidney
CXCR6	0.08437326220570382	0.06212237077150791	0.043198220354386585	VLP14_D	kidney
XCR1	0.06630730191827998	0.04942155157582009	0.06017477977540424	VLP14_D	kidney
CCR3	0.0012672232751989416	0.0015009159465495644	0.011837066570986975	VLP14_D	kidney
CCR1	0.15309218045834622	0.11818326702035968	0.02261744543364825	VLP14_D	kidney
CCR2	0.06447223180935294	0.041588067487846186	0.14135381712562106	VLP14_D	kidney
CCR5	0.21057117455735383	0.17199885833091183	0.1572303688895939	VLP14_D	kidney
CCRL2	0.05207158681142148	0.034821352885871806	0.011553513855040732	VLP14_D	kidney
LTF	0.15418235346675804	0.1125852188905454	-0.0037112072092847607	VLP14_D	kidney
SETD2	0.13404162173373554	0.06555551087039697	0.04436759052655375	VLP14_D	kidney
CDC25A	0.00861632324744207	0.004849680072077422	0.03725353759652511	VLP14_D	kidney
CAMP	0.0005967206427608371	0.0004061271030592749	-0.009138281995164423	VLP14_D	kidney
PRKAR2A	0.14145883527212003	0.07026384729329195	0.10579970839445949	VLP14_D	kidney
RHOA	0.5734083677940417	0.47076483243414713	0.2221921760711166	VLP14_D	kidney
MST1R	0.007813683104910603	0.0042454828769301085	0.01691273433435001	VLP14_D	kidney
GNAI2	0.5478713775993602	0.40647874482216106	0.14562789372274904	VLP14_D	kidney
CACNA2D2	0.008519403314757342	0.0011078389609559998	-0.01071547825188111	VLP14_D	kidney
TLR9	0.002316318886627743	0.0013209670337193645	-0.002037073709020673	VLP14_D	kidney
BAP1	0.19598450680402685	0.0905376618102473	0.0886329495399503	VLP14_D	kidney
PBRM1	0.14118353488350432	0.06552031456844146	0.11172694923022632	VLP14_D	kidney
PRKCD	0.16882496488982038	0.09975739732631404	0.10902785242617458	VLP14_D	kidney
IL17RB	0.256636611877965	0.19095408441037762	0.14093961881216788	VLP14_D	kidney
CACNA2D3	0.005417799388434103	0.0017344426195382702	-0.028564834793591114	VLP14_D	kidney
WNT5A	0.04187089378456644	0.020667769164823185	0.0580614342204234	VLP14_D	kidney
MAGI1	0.09916150544723613	0.03524609110554373	0.08348291417707807	VLP14_D	kidney
FOXP1	0.1618414558737916	0.06362302273984508	0.07516278768453596	VLP14_D	kidney
RYBP	0.14246356079023448	0.05975701357097107	0.07876752318089719	VLP14_D	kidney
EPHA3	0.02646740267534653	0.00872864209578293	0.07023878134780454	VLP14_D	kidney
NFKBIZ	0.09321080746533804	0.026285804437063662	0.07696930716612678	VLP14_D	kidney
ALCAM	0.15426430821856477	0.07559133944332638	0.09202844281594011	VLP14_D	kidney
CBLB	0.19880698797933047	0.1378429150640915	0.10384139168185774	VLP14_D	kidney
CD47	0.37757225886588747	0.24569695057475263	0.2132409951863898	VLP14_D	kidney
TRAT1	0.059667935031612385	0.04401976320154904	0.056003616310797914	VLP14_D	kidney
CD96	0.12056118532682845	0.09169233154463265	0.10299953563541367	VLP14_D	kidney
CD200	0.1223568878768741	0.042116651395683616	0.11255543584307487	VLP14_D	kidney
BTLA	0.035465602503922625	0.02538955698690318	0.12042818457312746	VLP14_D	kidney
TIGIT	0.08385341548325852	0.05903859324708465	0.03028190110777939	VLP14_D	kidney
ZBTB20	0.06911890028597234	0.027559390355741793	-0.020178732357402196	VLP14_D	kidney
CD80	0.015032775034467125	0.010333932858165383	0.05894319684942058	VLP14_D	kidney
PLA1A	0.1329370415820689	0.0705529310089375	0.10770629972888772	VLP14_D	kidney
GSK3B	0.17461852769568934	0.08506509114221078	0.09525821534039303	VLP14_D	kidney
CD86	0.2016767785250306	0.14356543587992604	0.12764752643380814	VLP14_D	kidney
CSTA	0.10975856153374744	0.07060302457485647	-0.014443337901716381	VLP14_D	kidney
MCM2	0.05711537017378742	0.029690727134798978	0.034543524555104975	VLP14_D	kidney
GATA2	0.056180070972326746	0.013259107641355194	0.01774100435066467	VLP14_D	kidney
COL6A6	8.317645406847453e-05	2.6337488559981104e-08		VLP14_D	kidney
EPHB1	0.007498315491245708	0.0031395290687041637	-0.009194772788728864	VLP14_D	kidney
STAG1	0.15308185413480593	0.0832206459992408	0.04558121150474461	VLP14_D	kidney
NCK1	0.24277049190477357	0.14339832652006032	0.10122058689659043	VLP14_D	kidney
IL20RB	0.013410215422503523	0.007681154533245211	-0.026613979490573043	VLP14_D	kidney
PIK3CB	0.20342648598748878	0.10315987842195902	0.05239607489744918	VLP14_D	kidney
FOXL2	3.611225494329927e-07	5.9869146441120915e-12		VLP14_D	kidney
ATR	0.1283981727754236	0.08025452323442873	0.11174532449096836	VLP14_D	kidney
CPA3	0.029407199864733936	0.010535053768572049	-5.5929824417813665e-05	VLP14_D	kidney
MME	0.37337139796147584	0.22758624240771994	0.06922752787354278	VLP14_D	kidney
MLF1	0.09256351449970071	0.04219096593368247	0.06310410189422064	VLP14_D	kidney
IL12A	0.005764973579113426	0.0040630207109058104	-0.02627728900735858	VLP14_D	kidney
SMC4	0.19394440402844426	0.10875709831073882	0.10377442697567013	VLP14_D	kidney
MECOM	0.08104384605775156	0.019309494809037948	0.05833379993589041	VLP14_D	kidney
PRKCI	0.13982360339735336	0.06212708642814866	0.09173506697133343	VLP14_D	kidney
PLD1	0.13675254255742628	0.06957579713017227	0.08036003458813404	VLP14_D	kidney
TNFSF10	0.708188654781679	0.6783190616965349	0.06532940061498067	VLP14_D	kidney
TBL1XR1	0.4577621151933278	0.299069537173238	0.09167910189817038	VLP14_D	kidney
PIK3CA	0.13985052371959714	0.059568723586611805	0.0014954997393858997	VLP14_D	kidney
SOX2	1.8492426783210575e-06	2.2789079554130485e-10		VLP14_D	kidney
LAMP3	0.025851466216451933	0.016428926220327184	-0.002497805762157487	VLP14_D	kidney
PSMD2	0.359905034710676	0.2132644900317443	0.16508787971962244	VLP14_D	kidney
POLR2H	0.3177823358603508	0.17437234307588767	0.09365886045302615	VLP14_D	kidney
MAP3K13	0.27199852482092174	0.12200158232259088	0.029827879331676365	VLP14_D	kidney
ETV5	0.11733526191874923	0.05740668285353758	0.07196067875965302	VLP14_D	kidney
EIF4A2	0.5881058153769573	0.4854092390866432	0.18378271057120152	VLP14_D	kidney
RFC4	0.06249241233736021	0.03789370445533292	0.06637244661853968	VLP14_D	kidney
ST6GAL1	0.32539852602613595	0.13611428110458199	0.13549551432468865	VLP14_D	kidney
MASP1	0.074533559132402	0.027482905477330347	0.015130206448402916	VLP14_D	kidney
BCL6	0.2669417059174184	0.1418392054767295	0.09089816792630359	VLP14_D	kidney
IL1RAP	0.05261217066541862	0.022157722226351286	0.019037139566089448	VLP14_D	kidney
FGF12	0.012349006018320112	0.004237561211772948	0.0036846700819188997	VLP14_D	kidney
TFRC	0.14852550976641243	0.05327784238805134	0.1549883569561451	VLP14_D	kidney
TACC3	0.09152839852011146	0.05832165611318743	0.14273698667150814	VLP14_D	kidney
FGFR3	0.1599491731455	0.0500159648953274	-0.005602809084464124	VLP14_D	kidney
NSD2	0.14740938741543716	0.069586631810403	0.11571786823677148	VLP14_D	kidney
PPP2R2C	0.0004599139054218301	0.0002030699960285169	-0.0009498955516224517	VLP14_D	kidney
BST1	0.06636360044601364	0.03493910184529502	0.04177099954473992	VLP14_D	kidney
CD38	0.14526621942900517	0.11419466451171098	0.1249139187300142	VLP14_D	kidney
PROM1	0.2123068624663396	0.0656837433477742	-0.035526180831240976	VLP14_D	kidney
SLIT2	0.03308311025985018	0.005737930356165364	0.05204428429564541	VLP14_D	kidney
PPARGC1A	0.12579172641308137	0.034379309142180944	0.004894391539525799	VLP14_D	kidney
DHX15	0.35426902159928825	0.20931092108673358	0.07359428995127587	VLP14_D	kidney
PTTG2	0.0007710999673474403	0.0002028754920846313	0.02936709420174344	VLP14_D	kidney
TLR10	0.01747740751512109	0.011172198521377037	0.037064142102223106	VLP14_D	kidney
TLR1	0.06696372105859477	0.044262793119104825	0.023813780444183297	VLP14_D	kidney
TLR6	0.009763275436548846	0.006071788834667037	0.035494680561219245	VLP14_D	kidney
RFC1	0.2390397751730625	0.1188559666889933	0.021299919627512796	VLP14_D	kidney
RBM47	0.44326440837401154	0.29363770557135765	0.09318390420859296	VLP14_D	kidney
APBB2	0.22909709417110818	0.08510602730878072	0.046147123670436815	VLP14_D	kidney
TXK	0.05465586625013143	0.03758331829585832	0.03848948456792488	VLP14_D	kidney
FRYL	0.21528068651458593	0.13635256468510637	0.11791463622171583	VLP14_D	kidney
PDGFRA	0.04172332772841808	0.004988128552803176	0.05951196078499252	VLP14_D	kidney
KIT	0.03446615091810398	0.009390966346692233	0.06787552698861693	VLP14_D	kidney
KDR	0.24954679079467174	0.12514324259670798	0.11404926472682077	VLP14_D	kidney
JCHAIN	0.28727838581519255	0.23520461305082405	0.10064349882024054	VLP14_D	kidney
CXCL8	0.008598929893623783	0.0012549796244555134	0.017073587714706923	VLP14_D	kidney
CXCL1	0.016160616165391915	0.0007406395387127258	-0.010227550138751967	VLP14_D	kidney
PPBP	0.0008832928328053424	0.0004060380213999282	-0.0071709980087550605	VLP14_D	kidney
CXCL5	0.0007975945655457235	9.734143342987978e-07		VLP14_D	kidney
CXCL3	0.0036335354472815345	0.0014196635227671497	-0.00014043119792523599	VLP14_D	kidney
CXCL2	0.05021695608969082	0.005867660317434476	0.022403738845525642	VLP14_D	kidney
CXCL9	0.6055690559601082	0.6528316386590545	0.19510895056607408	VLP14_D	kidney
CXCL10	0.34092494807051005	0.31256594108797947	0.10943306905413497	VLP14_D	kidney
CXCL11	0.12005467608292364	0.09383741136389938	0.104872168036899	VLP14_D	kidney
CXCL13	0.2642162876330699	0.2576183088516763	0.28252385579279127	VLP14_D	kidney
FGF5	9.77762918008326e-05	2.9511938973239586e-08		VLP14_D	kidney
ABRAXAS1	0.10647647899356281	0.06226806387340767	0.011159630121360403	VLP14_D	kidney
MAPK10	0.11892868698018014	0.04225495984451446	0.0251982799011614	VLP14_D	kidney
IBSP	0.0029121530151643466	0.0019283625257948765	0.04021111626098656	VLP14_D	kidney
SPP1	0.7991765155972612	0.9318384495719203	0.029948500555030677	VLP14_D	kidney
SNCA	0.025237675880159495	0.008252956881397122	-0.021355426024849928	VLP14_D	kidney
BMPR1B	0.007904383543715832	0.0001685710834344148		VLP14_D	kidney
EIF4E	0.2560282037880772	0.12978238347783191	0.06567782561304494	VLP14_D	kidney
PPP3CA	0.1529111830920724	0.08909193542687877	0.058953934807595046	VLP14_D	kidney
NFKB1	0.22018239090245906	0.12931860397399444	0.08252491027855183	VLP14_D	kidney
CENPE	0.03288216699052511	0.02240991482794347	0.06925555254315324	VLP14_D	kidney
CXXC4	0.0111358704000689	0.005803776990689143	-0.013407636458871818	VLP14_D	kidney
TET2	0.11500068056627019	0.045323901837217746	0.06730548701611225	VLP14_D	kidney
DKK2	0.002123056147848519	0.0008131224689948809	-0.014436612684012069	VLP14_D	kidney
LEF1	0.034940407035675726	0.01757307714918424	0.0716308005652001	VLP14_D	kidney
CFI	0.4356127166703331	0.25677790242704696	0.049979674745101996	VLP14_D	kidney
EGF	0.07598510818472404	0.018864252448672427	-0.0051154849347414075	VLP14_D	kidney
PITX2	0.0007499949819531206	9.398678253095193e-07		VLP14_D	kidney
ALPK1	0.12145203554771355	0.07421336330077163	0.10458124967263327	VLP14_D	kidney
ANXA5	0.6697041795180444	0.6066920620569952	0.15867302394672944	VLP14_D	kidney
CCNA2	0.04320327885715517	0.02683649717906882	0.06325626748187342	VLP14_D	kidney
IL2	0.0017457555238881268	0.001015149019426391	-0.010056851637517678	VLP14_D	kidney
IL21	9.730026658409595e-06	6.614530153398277e-10		VLP14_D	kidney
FGF2	0.09143278666699914	0.046083942875688046	0.018473931442718975	VLP14_D	kidney
SPRY1	0.3043138609784998	0.1322713652357021	0.1360558847686085	VLP14_D	kidney
IL15	0.11983382438477963	0.07646495577206651	0.10479112511652536	VLP14_D	kidney
INPP4B	0.11458259084274157	0.05028942606980035	0.12278208673993704	VLP14_D	kidney
HHIP	0.015321368517957045	0.002993001393436404	0.040004463558246536	VLP14_D	kidney
LRBA	0.22242914190608773	0.12477347202670534	0.09102447890211889	VLP14_D	kidney
FBXW7	0.10084117652794436	0.05337042150077155	0.039452042605874156	VLP14_D	kidney
TLR2	0.29311972802506076	0.2317438140033302	0.1853561333933651	VLP14_D	kidney
SFRP2	0.04427180908851023	0.002569928364975252		VLP14_D	kidney
PDGFC	0.183888952737471	0.09405936808604072	0.1351878191193247	VLP14_D	kidney
HPGD	0.07706580950689816	0.029016221232927738	0.01003354512597259	VLP14_D	kidney
VEGFC	0.0687736717803799	0.02491956281390893	-0.005455059655206754	VLP14_D	kidney
IRF2	0.17996589230142837	0.10062115355218422	0.08122773021509483	VLP14_D	kidney
CASP3	0.19069819545825206	0.12009211570149976	0.11193919812800679	VLP14_D	kidney
CENPU	0.0451420722227183	0.023916704689333244	0.0661516817866448	VLP14_D	kidney
TLR3	0.37301610945074465	0.2696635281245789	0.09792047693659768	VLP14_D	kidney
SDHA	0.4739229424666875	0.3184567623225022	0.21307706885154404	VLP14_D	kidney
TERT	0.00031618320851359343	0.00020306644945206436	-0.009601212615055433	VLP14_D	kidney
PRLR	0.06559017361805003	0.029045815899527823	-0.017832493675130616	VLP14_D	kidney
IL7R	0.18993492479674637	0.09972964344733248	0.14442739517235875	VLP14_D	kidney
SKP2	0.05837380504485579	0.024429148887011046	0.094774201346289	VLP14_D	kidney
NIPBL	0.19880282510834055	0.09508812203710663	0.0798157258216236	VLP14_D	kidney
LIFR	0.2567038702214056	0.1216509889266677	0.12968370715129834	VLP14_D	kidney
OSMR	0.27477036914548075	0.13613501399585023	0.06421721924749449	VLP14_D	kidney
RICTOR	0.15405730306665277	0.08938988023614444	0.08709028349859571	VLP14_D	kidney
FYB1	0.4617858076832609	0.40450434117605333	0.08850062147183577	VLP14_D	kidney
C9	0.0022027129884410984	0.0012173822234488227	-0.005873564257280781	VLP14_D	kidney
C7	0.34463395437853833	0.258644169807817	0.05363722329036815	VLP14_D	kidney
C6	0.034658161080729714	0.006457018495248852	0.03753562961531848	VLP14_D	kidney
GHR	0.10564072468768355	0.04837269544998087	-0.016709648380708073	VLP14_D	kidney
CCL28	0.051696037679961046	0.005826677840565561	0.013021358848779384	VLP14_D	kidney
FGF10	9.489689532052927e-07	6.046520448876313e-11		VLP14_D	kidney
ITGA1	0.4047460673677649	0.2266058910661139	0.1602885033934473	VLP14_D	kidney
ITGA2	0.15725883016550152	0.058362376255127704	0.034721829854404876	VLP14_D	kidney
FST	0.0063788461961587556	0.00048196149562504246	-0.017092477792036636	VLP14_D	kidney
GZMK	0.7463193108102926	0.9168872448197709	0.3320226934038434	VLP14_D	kidney
GZMA	0.563274967281458	0.6185546410573433	0.26725773918598394	VLP14_D	kidney
CCNO	0.00393080895439862	0.0006256413428683162	-0.011830074673625755	VLP14_D	kidney
IL6ST	0.512900845053986	0.362903074402019	0.1821287965094463	VLP14_D	kidney
MAP3K1	0.15037965890931773	0.07205112295205583	0.08039563503169486	VLP14_D	kidney
PLK2	0.19155561231157017	0.08081357776236198	0.11130470928629198	VLP14_D	kidney
CD180	0.05699432744320061	0.03614457360015602	0.03130974122389999	VLP14_D	kidney
PIK3R1	0.22765457713449042	0.10513397797834209	0.10878337801261787	VLP14_D	kidney
CCNB1	0.06970940001225469	0.033864549895032826	0.08199437342456456	VLP14_D	kidney
F2RL1	0.3994782184056201	0.29804628229642854	0.06593548844149884	VLP14_D	kidney
THBS4	0.021337994617055347	0.013094705420672988	0.007208388618433094	VLP14_D	kidney
RASGRF2	0.058116507186654356	0.020845124126527927	0.12196567725238762	VLP14_D	kidney
ATG10	0.06989312830986494	0.032541877692509116	0.02011759660393365	VLP14_D	kidney
XRCC4	0.06231141774793134	0.0292957953541884	-0.012313370481473563	VLP14_D	kidney
RASA1	0.1889812347990093	0.11069666080565689	0.04453118579409523	VLP14_D	kidney
MEF2C	0.2258277393197318	0.09745877415338676	0.026867960496454322	VLP14_D	kidney
CAST	0.4341584976576741	0.2578344178729395	0.05317450567708207	VLP14_D	kidney
ERAP1	0.24933273223089408	0.14491673886679998	0.12282745237786621	VLP14_D	kidney
EFNA5	0.04537777933162194	0.01615596659993139	0.01646631398145445	VLP14_D	kidney
TSLP	0.002140637532412946	0.0010143743923428654	0.0007446924994586133	VLP14_D	kidney
APC	0.0941281602015311	0.04040522593023339	0.06545271719162774	VLP14_D	kidney
TICAM2	0.04853224562629542	0.026840698997805286	0.06814711704913422	VLP14_D	kidney
ATG12	0.2587782729634368	0.14275168742536823	0.10366111401944685	VLP14_D	kidney
IL3	1.3490352052076095e-06	6.718731538901792e-11		VLP14_D	kidney
CSF2	1.86291946500008e-05	3.2438666738049917e-09		VLP14_D	kidney
IRF1	0.443909821080458	0.3784148601143208	0.22909984782291457	VLP14_D	kidney
IL5	3.943042938085656e-07	1.2380200131153313e-11		VLP14_D	kidney
RAD50	0.28912436238679773	0.18901603001225314	0.055349414328145004	VLP14_D	kidney
IL13	2.358793947255285e-06	3.275340801457499e-11		VLP14_D	kidney
IL4	2.3337275006339219e-07	1.185982494223713e-11		VLP14_D	kidney
TCF7	0.03079665355266852	0.015615611249006182	0.08296171054903775	VLP14_D	kidney
CXCL14	0.9887328693046473	1.2551987504122626	0.24238476216329047	VLP14_D	kidney
IL9	2.6572361767095613e-06	9.53992794612204e-11		VLP14_D	kidney
TGFBI	0.5092871003797622	0.3586588491128295	0.02432485050135448	VLP14_D	kidney
BRD8	0.28594401391697	0.18926550239406215	0.08560576665429244	VLP14_D	kidney
CDC25C	0.005744944628690185	0.0034481732903482534	-0.025163538924607442	VLP14_D	kidney
EGR1	0.31193590137417904	0.1314715729653295	0.01255275893491941	VLP14_D	kidney
CTNNA1	0.6143327503987066	0.5228869437322444	0.23520510358622582	VLP14_D	kidney
MZB1	0.041120529195703845	0.019406238493839843	0.08111734834946638	VLP14_D	kidney
CD14	0.5858396029513918	0.518331218789016	0.06396006123758463	VLP14_D	kidney
HDAC3	0.23990952996623688	0.12307381176497577	0.12676733196883838	VLP14_D	kidney
SPRY4	0.2001644458620953	0.09846387104267537	0.10379524217418137	VLP14_D	kidney
FGF1	0.053415727390427874	0.008267205664279346	0.02208294913688146	VLP14_D	kidney
PPP2R2B	0.014297209849696946	0.0061095924406878235	0.05619998820542865	VLP14_D	kidney
SPINK5	0.004303779215632606	0.00042168840899188217	-0.01324813009650975	VLP14_D	kidney
IL17B	0.004076820720673641	0.0014237228460738348	-0.016464432157407064	VLP14_D	kidney
CSF1R	0.47615422941397934	0.4121677742449117	0.2515025125798375	VLP14_D	kidney
PDGFRB	0.3335426160805904	0.14027492379068285	0.13313647300649795	VLP14_D	kidney
CD74	2.323664693538153	5.7647087609317715	0.40970258455834463	VLP14_D	kidney
IRGM	0.00046799165197439365	0.0002030847089944257	-0.005345084585403954	VLP14_D	kidney
HAVCR2	0.4510972885862119	0.37510972257385683	0.09632742521736831	VLP14_D	kidney
ITK	0.08732496120696893	0.05434658169342922	0.14381469161635282	VLP14_D	kidney
CYFIP2	0.3367796168510667	0.1679589278808692	0.07471323064513984	VLP14_D	kidney
IL12B	0.0037704691588425995	0.002840745198581357	0.015561144291745266	VLP14_D	kidney
HMMR	0.020609557216860364	0.01186094180693001	0.02144231989136956	VLP14_D	kidney
FGF18	0.002791260635429842	0.000612878798959067	0.010133012885669437	VLP14_D	kidney
DUSP1	0.5630815461567672	0.5197772268512925	0.15392486651743956	VLP14_D	kidney
FGFR4	0.1885957815709964	0.10727794085532956	0.15869869149851623	VLP14_D	kidney
NSD1	0.1620163730186641	0.09571073899786756	0.07079782767045645	VLP14_D	kidney
F12	0.09174548924965614	0.06587202207189989	0.053880774625698076	VLP14_D	kidney
DDX41	0.3248245117985915	0.17704328527215668	0.123028460431021	VLP14_D	kidney
MAPK9	0.20092598366175582	0.1019041227011399	0.03215284326180113	VLP14_D	kidney
MGAT1	0.5584543972628054	0.4433296682274022	0.14173553103247616	VLP14_D	kidney
IRF4	0.02614990535818502	0.018491250722072645	0.026999948572700737	VLP14_D	kidney
F13A1	0.07755085766561083	0.0089161779820223	0.06014019604679812	VLP14_D	kidney
LY86	0.1995429035572576	0.15097876116373013	0.07364827366545111	VLP14_D	kidney
ID4	0.15494054374273233	0.04457042907532024	0.0605214466665325	VLP14_D	kidney
E2F3	0.06940526643056275	0.03595064097873789	0.07542412605092816	VLP14_D	kidney
PRL	3.8482247674034244e-05	4.829633149308208e-09		VLP14_D	kidney
GMNN	0.1375499040373331	0.05839208784659344	0.04225526932388114	VLP14_D	kidney
BTN3A1	0.5574281657065815	0.5436665800048422	0.28689986898845543	VLP14_D	kidney
HLA-F	1.0417047471031609	1.3468143485875141	0.3481302171611558	VLP14_D	kidney
HLA-G	0.5605263668192413	0.5847413958412255	0.225377346821214	VLP14_D	kidney
HLA-E	1.244191673128462	1.8234274682739458	0.3731189181466816	VLP14_D	kidney
MDC1	0.08145438764833382	0.039939887544017595	0.1005923580653188	VLP14_D	kidney
IER3	0.2272638306474362	0.07451356065263146	0.04506064666227838	VLP14_D	kidney
MICA	0.30248394997893585	0.22488780847941459	0.15544097812658147	VLP14_D	kidney
MICB	0.06364824779880106	0.03994488650402345	0.09556314207790828	VLP14_D	kidney
LTA	0.01342866680168595	0.010046188370519482	0.039961732633967545	VLP14_D	kidney
TNF	0.022853237507733375	0.015530202678375052	0.006758809636145806	VLP14_D	kidney
LTB	0.17926252262826436	0.12137136586037894	0.11634548453489697	VLP14_D	kidney
NCR3	0.012638418473500463	0.007788701525579929	-0.005114039833358387	VLP14_D	kidney
HSPA1A	0.3655137057988475	0.21181007004602287	0.10839935422284375	VLP14_D	kidney
C2	0.5865842802916509	0.5655939198698292	0.04312921604068385	VLP14_D	kidney
CFB	0.47880013143787015	0.4008509359817846	0.13592155323356042	VLP14_D	kidney
ATF6B	0.08120806347049335	0.041084183144679876	0.11923174872275592	VLP14_D	kidney
NOTCH4	0.2578526180007653	0.11310152802830753	0.14423630200268	VLP14_D	kidney
HLA-DRA	2.0664475882144067	4.609807043063646	0.2304589069500063	VLP14_D	kidney
HLA-DQA1	1.702627584952247	3.277931508491194	0.26897866106905066	VLP14_D	kidney
HLA-DQB1	1.7988539733817692	3.598932189323829	0.20239061171045494	VLP14_D	kidney
HLA-DQA2	0.08351315625393076	0.027086128759302715	0.004609413075989585	VLP14_D	kidney
HLA-DQB2	0.21439427150248955	0.17312642714829976	0.16278638984101385	VLP14_D	kidney
HLA-DOB	0.16438587618449904	0.12792977948052667	0.12412242731123785	VLP14_D	kidney
TAP2	0.3581649170757845	0.26975815834642275	0.22600177473730998	VLP14_D	kidney
PSMB8	0.735703034143791	0.7469415050180219	0.2451408110688475	VLP14_D	kidney
PSMB9	0.8916707210705654	1.0574012731589382	0.22939052962050271	VLP14_D	kidney
TAP1	0.9264029525818708	1.1402219669501623	0.3859179754257742	VLP14_D	kidney
HLA-DMB	0.8434483254255942	0.9990732274710835	0.25627352506292866	VLP14_D	kidney
HLA-DMA	1.0525882154426027	1.3838417518066823	0.24262070904322902	VLP14_D	kidney
HLA-DPA1	2.0368018427695245	4.479871707989087	0.2994102923428661	VLP14_D	kidney
HLA-DPB1	1.8718591596449419	3.7972365941389636	0.35538169574616757	VLP14_D	kidney
COL11A2	0.007203699642407291	0.002228736562816621	0.03185001284812724	VLP14_D	kidney
TAPBP	1.090383677245043	1.4447830990886192	0.41782027994853715	VLP14_D	kidney
DAXX	0.1888099667074557	0.10977012526718159	0.09928499369413252	VLP14_D	kidney
HMGA1	0.12681808742432402	0.06152200366414195	0.05473145449713736	VLP14_D	kidney
FANCE	0.02833482254487844	0.0156995625675062	-0.027248454598177055	VLP14_D	kidney
MAPK14	0.2354078102543547	0.12353609292475044	0.06960292705021687	VLP14_D	kidney
ETV7	0.12555806005765946	0.09089288364945161	0.13586498549358428	VLP14_D	kidney
CDKN1A	0.46917170682167814	0.30376548060133657	0.1378089367469491	VLP14_D	kidney
PIM1	0.13117344196829142	0.05087907124532261	0.07439281922755794	VLP14_D	kidney
TREM2	0.2165777028559149	0.17345908539233296	0.05689636382640374	VLP14_D	kidney
TREM1	0.004367316075401435	0.0017260574639862305	-0.0018654231193564524	VLP14_D	kidney
TFEB	0.15479067397874247	0.08038215471410905	0.09410381423793113	VLP14_D	kidney
CCND3	0.34668916159105545	0.18169551533039913	0.19509605015295473	VLP14_D	kidney
PTCRA	0.005567247539844639	0.003960620167227698	0.01267576184550149	VLP14_D	kidney
VEGFA	0.642356705988048	0.5928034450598527	0.23359937819286675	VLP14_D	kidney
IL17A	2.1924176955940386e-07	3.9195370027132634e-12		VLP14_D	kidney
IL17F	1.1038072661730145e-06	3.471164235370266e-11		VLP14_D	kidney
BMP5	0.00588841897400109	8.725575417351939e-05		VLP14_D	kidney
DDX43	0.00828457935280918	0.0024326097536169974	0.05530300774941439	VLP14_D	kidney
CD109	0.2476338862826448	0.11011055797083047	0.04067160942168853	VLP14_D	kidney
TTK	0.007053961590806469	0.00543558759155951	0.08952476069678933	VLP14_D	kidney
NT5E	0.14709933741342526	0.08306345865555964	0.05245001145946315	VLP14_D	kidney
BACH2	0.008513764261377508	0.002606096943076933	0.09221331763051599	VLP14_D	kidney
MAP3K7	0.1682250184288039	0.08354451920828171	0.09672612020538907	VLP14_D	kidney
EPHA7	0.15120452513527802	0.08707397289487452	0.06169060946563229	VLP14_D	kidney
PRDM1	0.17168424312782649	0.10197270021226099	0.14102642379030988	VLP14_D	kidney
ATG5	0.11315291867625292	0.059553113580134015	0.05160374697474682	VLP14_D	kidney
CD24	0.9390027963021803	1.1553511994780876	0.2486575395402055	VLP14_D	kidney
FOXO3	0.5206701219969903	0.4114955911983899	0.0882031033844063	VLP14_D	kidney
CD164	0.5132781257593118	0.36846421467982016	0.18875022038523612	VLP14_D	kidney
FYN	0.22103681834453964	0.11818396456062062	0.19942943529624702	VLP14_D	kidney
HDAC2	0.25985038197195487	0.13115449708091875	0.039931402081704245	VLP14_D	kidney
ASF1A	0.09384776965787026	0.04819518468845477	0.021996275929549405	VLP14_D	kidney
ARG1	0.00012125609090543125	4.9820091456511204e-08		VLP14_D	kidney
MYB	0.019611662247614698	0.011672677039867964	0.04921045195132154	VLP14_D	kidney
MAP3K5	0.13135408672889096	0.05629023069784206	0.0697969861121579	VLP14_D	kidney
IL20RA	0.0014910763080693147	0.0008120164341805532	-0.01566382267579969	VLP14_D	kidney
IL22RA2	2.9993312501021465e-05	4.119863773939147e-09		VLP14_D	kidney
IFNGR1	0.4938823637817864	0.3582694007777769	0.22674570654200926	VLP14_D	kidney
TNFAIP3	0.2226796206075065	0.13435795292288008	0.16236846993149315	VLP14_D	kidney
REPS1	0.12539353050525354	0.06277323985434398	0.052740361189127324	VLP14_D	kidney
LATS1	0.15971029001356607	0.07159390177012351	0.01609317217506814	VLP14_D	kidney
ULBP2	0.0056677723763962915	0.002228255048250501	-0.007270351563376123	VLP14_D	kidney
ESR1	0.02178061761853871	0.006774745427200113	0.01053959868013577	VLP14_D	kidney
ARID1B	0.20064473839434194	0.0937872719168416	0.1099906870449535	VLP14_D	kidney
SNX9	0.25182526264991534	0.11669161990951858	0.11737387277532378	VLP14_D	kidney
IGF2R	0.42098572072891843	0.29296435688279665	0.16614498391385332	VLP14_D	kidney
MAP3K4	0.09743770575400801	0.04616344007704603	0.0999761367417554	VLP14_D	kidney
PRKN	0.07374377499176275	0.03781264744390187	0.006729300157987844	VLP14_D	kidney
CCR6	0.07223574402909871	0.04560763485679647	-0.036562608778669826	VLP14_D	kidney
AFDN	0.30079914855244094	0.13224805183746863	0.061189941954745836	VLP14_D	kidney
DLL1	0.08380626845358542	0.02199958857344237	0.03074973162406297	VLP14_D	kidney
PDGFA	0.15796157978286152	0.059420701101361856	0.05052333135139976	VLP14_D	kidney
PRKAR1B	0.10438099528571539	0.04626835644680091	0.07702015971827528	VLP14_D	kidney
LFNG	0.06606517288589217	0.023009458677471298	0.03764493798154374	VLP14_D	kidney
CARD11	0.06984139365336066	0.04613112545593277	0.09451193851750825	VLP14_D	kidney
PMS2	0.1917073065017461	0.10847366139572807	0.06634509479973677	VLP14_D	kidney
RAC1	0.5217767905503738	0.3810062500489	0.1615132305963749	VLP14_D	kidney
RPA3	0.38265278852337675	0.24053780390964863	0.06472687505115601	VLP14_D	kidney
ETV1	0.04341876660930252	0.02054320267306679	0.04460537310118973	VLP14_D	kidney
ITGB8	0.3400256372972479	0.1737529233514481	0.060658533063469994	VLP14_D	kidney
IL6	0.0029959782751849866	0.0012144550550646559	0.030206425867986133	VLP14_D	kidney
HOXA9	0.1441260430232062	0.06259723334742959	0.04944030298361251	VLP14_D	kidney
HOXA10	0.13308578890308245	0.047675638494607535	-0.01674421464162541	VLP14_D	kidney
HOXA11	0.009534312797258021	0.0007049582686416924	-0.021141875489385148	VLP14_D	kidney
CREB5	0.1458773924772323	0.08414974621935269	0.038509646200504385	VLP14_D	kidney
NOD1	0.07072109782427474	0.036635389477160094	0.07667757883702501	VLP14_D	kidney
ANLN	0.030181014747015664	0.01944260733496962	0.08535218952759815	VLP14_D	kidney
SFRP4	0.024444698057525548	0.006428705654919351	-0.033765559285587984	VLP14_D	kidney
INHBA	0.027925787085690084	0.011666982326275652	0.025026660086150836	VLP14_D	kidney
GLI3	0.023312833866747866	0.008035762441002677	0.0145158785525491	VLP14_D	kidney
IGFBP3	1.11517930325571	1.607803692576828	0.18521377051670457	VLP14_D	kidney
IKZF1	0.2225519131216837	0.16188223660310047	0.2071001993013142	VLP14_D	kidney
EGFR	0.3430802045887555	0.1673318127869386	0.09280612758252384	VLP14_D	kidney
FZD9	0.0005119552868945962	0.0002031449907614025	-0.0037411869584653367	VLP14_D	kidney
LAT2	0.11413802533072068	0.07931150383264914	0.12088886988691022	VLP14_D	kidney
RFC2	0.1275623206549898	0.06868544179264349	0.14073921741391865	VLP14_D	kidney
GTF2I	0.6677034826742978	0.6152173455247727	0.2212286450160123	VLP14_D	kidney
CCL26	0.004450727522839943	0.00142162452350582	-0.0059418509693136435	VLP14_D	kidney
CCL24	7.22558927999506e-07	6.327281068432012e-11		VLP14_D	kidney
HSPB1	0.6528741100382623	0.602381930706918	0.14556006672131142	VLP14_D	kidney
CD36	0.3003890801399052	0.17192645292310985	-0.03651219259961004	VLP14_D	kidney
HGF	0.05087040871264557	0.014465554905277527	-0.006843136974295845	VLP14_D	kidney
CACNA2D1	0.0907580821664881	0.05265239874761887	0.04658282006734093	VLP14_D	kidney
GRM3	0.0011011940990221655	2.908300244069718e-06		VLP14_D	kidney
ABCB1	0.10465771883756823	0.03849572290454112	0.05577318960486497	VLP14_D	kidney
CDK6	0.13838108628732407	0.07567531119597054	0.07645361806513445	VLP14_D	kidney
GNGT1	0.021589893224255693	0.013931080191335946	0.030179374682284713	VLP14_D	kidney
COL1A2	0.4481104039953154	0.30013995825336615	0.22872800114514236	VLP14_D	kidney
MCM7	0.19976788796311273	0.10322580925120055	0.1260178914446509	VLP14_D	kidney
EPO	0.00454082179221848	0.0002210632867141484	0.06676135247313177	VLP14_D	kidney
TRIM56	0.29100839892954944	0.16595262206901454	0.13749499132527798	VLP14_D	kidney
SERPINE1	0.41378231739447413	0.26459327409550537	0.09478182143793923	VLP14_D	kidney
CUX1	0.3281307471128825	0.18759377236403435	0.12980925816968472	VLP14_D	kidney
SH2B2	0.04223640655118788	0.020566064109569553	0.04026541589832133	VLP14_D	kidney
RELN	0.0010333811019082575	0.00020346601441905711	0.008362152716015534	VLP14_D	kidney
SYPL1	0.46396747075921885	0.29590768391940636	0.14127913546697746	VLP14_D	kidney
NAMPT	0.3857492698373829	0.2129392901879237	0.06523304749412133	VLP14_D	kidney
PIK3CG	0.09049889736257069	0.05510393986107157	0.05619654406334621	VLP14_D	kidney
PRKAR2B	0.03700063380472589	0.01762061711031888	0.07333071511927738	VLP14_D	kidney
LAMB4	0.0012072365493957212	2.8521220042164563e-06		VLP14_D	kidney
LRRN3	0.0010822122837517787	0.0002029743230905348	0.03696802499820086	VLP14_D	kidney
MET	0.5217994396100081	0.39688696420392483	0.16489146722319306	VLP14_D	kidney
WNT2	8.847466848495348e-05	6.158747322954421e-08		VLP14_D	kidney
WNT16	0.00012115027382071368	5.506023707638661e-08		VLP14_D	kidney
LEP	0.00012997778069543552	5.1114541693530646e-08		VLP14_D	kidney
FLNC	0.01800564255548479	0.003398078730958207	0.0019709378537024515	VLP14_D	kidney
IRF5	0.16446791303939234	0.10248087251947106	0.1434666921601067	VLP14_D	kidney
SMO	0.0721512538932885	0.0334931779372866	0.03356087429698089	VLP14_D	kidney
BRAF	0.12408802614823639	0.05400604452829367	0.09362724656911797	VLP14_D	kidney
CLEC5A	0.011290345604783683	0.00456356396234474	-0.0260817154753056	VLP14_D	kidney
TRBC2	1.1213850320497132	1.6505959429750638	0.28308634138426836	VLP14_D	kidney
EPHB6	0.05089882205666826	0.024254562240480483	0.048453325977135225	VLP14_D	kidney
CUL1	0.23761710232802347	0.1281716199974424	0.10465055533290533	VLP14_D	kidney
EZH2	0.06798269763096723	0.045961570710061475	0.1280912758060167	VLP14_D	kidney
PDIA4	0.45954068843826384	0.3157908652131583	0.1245535754103883	VLP14_D	kidney
GIMAP7	0.22741284493800956	0.13882604211074387	0.10905725868368299	VLP14_D	kidney
NOS3	0.08024737180823921	0.03206783471770834	0.02341522517326894	VLP14_D	kidney
KMT2C	0.19771533758621207	0.10121808708076699	0.10721920549042976	VLP14_D	kidney
MNX1	0.0009230794748546708	0.00020377840691222708	-0.016137839812721076	VLP14_D	kidney
DEFB1	0.6265432413632801	0.6121204022609421	0.04455389682070543	VLP14_D	kidney
DEFA4	1.3032630629473298e-06	2.5153785517142856e-11		VLP14_D	kidney
BLK	0.008247044007098296	0.0027372211448339285	0.02409706821242172	VLP14_D	kidney
GATA4	7.065431312404927e-07	5.3619535171935954e-11		VLP14_D	kidney
CTSB	0.9689018208524078	1.2425270729381526	0.15828591840841905	VLP14_D	kidney
MSR1	0.41393424450031724	0.3459077882520478	0.05695006308759065	VLP14_D	kidney
FGF20	0.0036366624102155075	0.0024342355454666	0.0739623462624571	VLP14_D	kidney
NPM2	0.0036494707989469816	0.001015938930977919	0.006336165214094177	VLP14_D	kidney
FGF17	0.0011587933823363357	0.0002051341343283296	-0.007569539242672452	VLP14_D	kidney
PPP3CC	0.13503692602456902	0.054428073972302995	0.009691985334007261	VLP14_D	kidney
TNFRSF10B	0.23656233179281425	0.11969011917660054	0.16574857498043444	VLP14_D	kidney
TNFRSF10D	0.05810410145686708	0.02701183829519184	0.019327692451173703	VLP14_D	kidney
TNFRSF10A	0.02970285561733668	0.013980480592897119	0.04873910742210989	VLP14_D	kidney
SLC25A37	0.15897582914792033	0.055752337853625045	0.06925336402787077	VLP14_D	kidney
NKX3-1	0.008256769825265058	0.0021536555426464182	0.0035833592461747277	VLP14_D	kidney
NEFL	0.17905862035955628	0.13857871414301007	0.016289698547280112	VLP14_D	kidney
PPP2R2A	0.1937305288064976	0.08502771874807774	0.07548111383997708	VLP14_D	kidney
CLU	0.5897240408350629	0.5067188879029749	0.2349906689657991	VLP14_D	kidney
PBK	0.01385439309793761	0.007049033024610303	0.004270312740738863	VLP14_D	kidney
PNOC	0.003843842369463035	0.002028022461961327	-0.009375747662344912	VLP14_D	kidney
FZD3	0.038374207671843893	0.015197590364776038	0.0540913786459791	VLP14_D	kidney
DUSP4	0.19165038208667912	0.1574964505931047	0.1957803107977978	VLP14_D	kidney
PPP2CB	0.37169218661825687	0.1914883915110258	0.11550923019386602	VLP14_D	kidney
NRG1	0.015460633545582964	0.0035813029563479697	0.010917491791987895	VLP14_D	kidney
ADGRA2	0.1503147960562552	0.050051008960400364	0.13377608101806998	VLP14_D	kidney
EIF4EBP1	0.22197620703469542	0.10278853508871291	0.027174591531399242	VLP14_D	kidney
NSD3	0.1973100228527197	0.09668235737482124	0.04943611959107982	VLP14_D	kidney
FGFR1	0.11082992272841999	0.037234037311767616	0.05371031524244102	VLP14_D	kidney
IDO1	0.20927211636075527	0.16822892571134493	0.21450709578208527	VLP14_D	kidney
SFRP1	0.11792937280039666	0.03349273347460299	0.012162329869778943	VLP14_D	kidney
KAT6A	0.1722511892676958	0.08633032084548456	0.08413200218576822	VLP14_D	kidney
PLAT	0.19232627729131876	0.05831723363788151	0.0969469584529615	VLP14_D	kidney
IKBKB	0.18166775081742836	0.08992314648542425	0.0989424868863654	VLP14_D	kidney
POLB	0.09809327491061937	0.05711112873168981	0.034405622546588785	VLP14_D	kidney
DKK4	3.4064302944018877e-07	4.4063939541422305e-12		VLP14_D	kidney
CEBPD	0.5459714880557959	0.44018988199028813	0.09963521536429948	VLP14_D	kidney
PRKDC	0.21110618964431213	0.13417446550187803	0.0981830790097241	VLP14_D	kidney
MCM4	0.08963214361141511	0.045118504294574625	0.052528635633681785	VLP14_D	kidney
SOX17	0.03720514687952772	0.013070711350252503	0.05289729682038122	VLP14_D	kidney
LYN	0.2870172687494436	0.1932378788629159	0.06680979261485714	VLP14_D	kidney
TOX	0.15194722449925757	0.11972424961063509	0.1758935962546253	VLP14_D	kidney
EYA1	0.002173121870087012	0.00020972433375987794	-0.01934041105282502	VLP14_D	kidney
LY96	0.156305169413104	0.11078804360481365	0.08205127277220674	VLP14_D	kidney
IL7	0.023558447638753435	0.013936042829306794	0.044398625433022185	VLP14_D	kidney
E2F5	0.06025168126469064	0.03166182437783329	0.017684031627906854	VLP14_D	kidney
RIPK2	0.13605821004140545	0.08665944921766498	0.09221298656951764	VLP14_D	kidney
NBN	0.35630380696540703	0.2541702042496355	0.12492798029552456	VLP14_D	kidney
CCNE2	0.014868232795055633	0.008156184960987559	0.022229823030070164	VLP14_D	kidney
GDF6	0.019950396847976226	0.001586040028132889	0.032237912081563375	VLP14_D	kidney
SDC2	0.3679852962575771	0.16577175597660573	0.07575907455864264	VLP14_D	kidney
ANGPT1	0.05203655516411495	0.014857489976376221	0.07069099281031746	VLP14_D	kidney
RAD21	0.38364520910040917	0.22426818038729737	0.15627278874781036	VLP14_D	kidney
TNFRSF11B	0.13707372061561854	0.031286068248381566	0.01601110718473637	VLP14_D	kidney
MYC	0.2490003293416355	0.1075475376226468	0.004347110228829937	VLP14_D	kidney
VPS28	0.5355847857873619	0.3975042522205205	0.1398250175331233	VLP14_D	kidney
DOCK8	0.3705960468775636	0.2816822583528802	0.21321836937402705	VLP14_D	kidney
JAK2	0.11199170331253583	0.06525029203546515	0.12961891098171183	VLP14_D	kidney
CD274	0.046508774231010866	0.02467999745921949	0.040718053509049716	VLP14_D	kidney
PDCD1LG2	0.08150979360930855	0.05639839268425452	0.06169634566257325	VLP14_D	kidney
IL33	0.05690294411663196	0.014068675272792593	0.030067776151937547	VLP14_D	kidney
PSIP1	0.2732769493651297	0.145102959835445	0.10876864051604668	VLP14_D	kidney
MLLT3	0.1394722729619035	0.0751527519509955	0.03979276756091138	VLP14_D	kidney
IFNB1	0.0005877612008338086	0.00040612947574976155	-0.001595632898685909	VLP14_D	kidney
IFNA8	2.120225505034368e-06	1.6993466462069367e-10		VLP14_D	kidney
IFNA1	3.542637218471856e-07	1.3112131844601537e-11		VLP14_D	kidney
CDKN2B	0.04091086883447182	0.01942873980636205	0.03232407152945478	VLP14_D	kidney
CNTFR	0.0016525159169512547	8.029318698299695e-06		VLP14_D	kidney
IL11RA	0.05311984706987703	0.021795335531982343	0.07900207558137873	VLP14_D	kidney
CCL27	0.0019909905896679466	0.0008107004120172886	0.02082997911519304	VLP14_D	kidney
CCL19	0.023145206589838138	0.003926438637284433	0.04297635585836366	VLP14_D	kidney
CCL21	0.09202128761389512	0.018241686860561948	0.1671465195425042	VLP14_D	kidney
FANCG	0.04795487622225804	0.02808969700591831	0.023850942069660874	VLP14_D	kidney
CD72	0.13561352591946665	0.10415963748743402	0.1346449825299928	VLP14_D	kidney
PAX5	0.0005813206114389204	0.00020322025583764788	-0.005587549347648443	VLP14_D	kidney
PRKACG	6.127002458782158e-07	4.17491950841976e-12		VLP14_D	kidney
ANXA1	0.4826480141657445	0.3279725072725883	0.08767562400518661	VLP14_D	kidney
GNAQ	0.27630090535581364	0.13627417033971656	0.03660657442277426	VLP14_D	kidney
NTRK2	0.02378950928096984	0.005214275878879577	0.019045411536614466	VLP14_D	kidney
GAS1	0.023676935307604705	0.0034376422669985065	-0.006887372664009812	VLP14_D	kidney
CTSL	0.602449804418488	0.5024181283632596	0.13521210626239452	VLP14_D	kidney
SHC3	0.002568501888212358	0.0002141002791103422	-0.018119279691169554	VLP14_D	kidney
GADD45G	0.12093508412486016	0.0733769059596238	0.060671083969907266	VLP14_D	kidney
SYK	0.1768809013076155	0.11274817799944116	0.11410271454409934	VLP14_D	kidney
NFIL3	0.19106314547000955	0.08527071452916017	0.04075700416040853	VLP14_D	kidney
FANCC	0.08141990911450933	0.04449293861965549	0.01980518600844331	VLP14_D	kidney
PTCH1	0.038772243978373984	0.016882759655995002	0.033618995372361626	VLP14_D	kidney
XPA	0.12069796858530961	0.06034567292859928	0.06083604389509244	VLP14_D	kidney
ANP32B	0.443179613402836	0.2726287735566218	0.004640620057338348	VLP14_D	kidney
TGFBR1	0.27867785256925975	0.15269447811072404	0.12493764824309553	VLP14_D	kidney
NR4A3	0.03078305809144914	0.007778531531268293	0.045333076515959164	VLP14_D	kidney
KLF4	0.189080569378257	0.0827032919232231	0.05785693062035318	VLP14_D	kidney
AMBP	0.008317128768929186	0.0028265884288407993	0.022268396136368596	VLP14_D	kidney
COL27A1	0.18298128228435814	0.09817435896503036	0.047949058710763263	VLP14_D	kidney
TNFSF15	0.027200174360404766	0.012141516610277342	-0.017302112489613462	VLP14_D	kidney
TNFSF8	0.01366976297180332	0.00940379731195627	0.03035326501728905	VLP14_D	kidney
TNC	0.16504889447242022	0.0521787747371096	0.05482354785142354	VLP14_D	kidney
TLR4	0.2555434742851131	0.16926569039015607	0.11638310757812984	VLP14_D	kidney
C5	0.022951804936529343	0.010409873912418726	-0.021271505998831992	VLP14_D	kidney
STOM	0.677119099816098	0.6260051939065201	0.26056293051800317	VLP14_D	kidney
PSMB7	0.44609443889182954	0.27330076222958133	0.09026893279802126	VLP14_D	kidney
PPP6C	0.2964162830450743	0.13495230475559852	0.1125160235542997	VLP14_D	kidney
PBX3	0.09436231004255284	0.05590027853330133	0.0430554306307409	VLP14_D	kidney
ENG	0.5133942616119389	0.3636949300755049	0.18393787637069675	VLP14_D	kidney
LCN2	0.0023611398929910214	1.5857331464433965e-05		VLP14_D	kidney
SPTAN1	0.3488048523867586	0.21550889108314392	0.21695506155938415	VLP14_D	kidney
ENDOG	0.12331956014311098	0.05052316810676677	0.003653343340547649	VLP14_D	kidney
ABL1	0.20939539689082567	0.09142796675536347	0.07162442054949067	VLP14_D	kidney
LAMC3	0.053542278444822344	0.009928318086902123	0.06276881443990885	VLP14_D	kidney
TSC1	0.1762619336294711	0.08987815583483684	0.12238095543645786	VLP14_D	kidney
RXRA	0.28397746242752847	0.15696747209922987	0.0759910559762697	VLP14_D	kidney
COL5A1	0.13042047160613846	0.042800487861883674	0.05577699369944357	VLP14_D	kidney
FCN1	0.032381989131455284	0.010205824701318473	0.03127286260635467	VLP14_D	kidney
CARD9	0.05955772263032663	0.031151572706316435	0.0518772756813318	VLP14_D	kidney
NOTCH1	0.2509981391625518	0.13647761354544957	0.16738762028533544	VLP14_D	kidney
TRAF2	0.11582968633252709	0.07214262932564844	0.06913140376828851	VLP14_D	kidney
C8G	0.012506026552074662	0.007146568161010121	0.07588565206196243	VLP14_D	kidney
FUT7	0.003950444689055178	0.002434794341473566	-0.019393185549718202	VLP14_D	kidney
GRIN1	7.12838507254655e-05	1.4356499606818564e-08		VLP14_D	kidney
CALML5	7.752797075930647e-07	6.8766031954439565e-12		VLP14_D	kidney
IL15RA	0.16830748266033477	0.09882115102641097	0.09921266039009649	VLP14_D	kidney
IL2RA	0.06519778647013473	0.04335376128705318	0.05184398481083521	VLP14_D	kidney
GATA3	0.09364107358733381	0.04091037352029229	0.03649958562472759	VLP14_D	kidney
SUV39H2	0.013873906318665228	0.005713500852659532	0.05326083242148323	VLP14_D	kidney
ITGA8	0.060276116909036476	0.016515862769704088	0.058380333291199786	VLP14_D	kidney
MRC1	0.09499418368968099	0.028305900273470713	0.06433120351271937	VLP14_D	kidney
CACNB2	0.032029466394733384	0.01254819259886151	0.046002837328222294	VLP14_D	kidney
COMMD3	0.2604042576111866	0.16242333809652232	0.11121235616318054	VLP14_D	kidney
BMI1	0.20011426568021864	0.09488070345666635	0.1025459181158627	VLP14_D	kidney
BAMBI	0.2128849547621672	0.12908370316269985	0.07771106064054642	VLP14_D	kidney
MAP3K8	0.1608253815030287	0.10242205588474075	0.14655685367788762	VLP14_D	kidney
KIF5B	0.3370218106158966	0.17428773464012565	0.11309666617434419	VLP14_D	kidney
ITGB1	0.5468079697211617	0.43087360681956893	0.25110771742200316	VLP14_D	kidney
NRP1	0.4377766920762201	0.25047457508191423	0.15735775024126986	VLP14_D	kidney
FZD8	0.09042006237837796	0.03106947247600607	0.052672985774154704	VLP14_D	kidney
RET	0.004988059889384939	0.0010399974028825123	-0.018954343243648874	VLP14_D	kidney
CXCL12	0.43755164514402034	0.3340380697544643	0.21842710854437872	VLP14_D	kidney
MAPK8	0.12928927519153222	0.06061242506365537	0.09049564426759467	VLP14_D	kidney
ERCC6	0.06251286182041647	0.029377871881802794	0.12174773456516186	VLP14_D	kidney
DKK1	0.0040251217719446284	0.002128011609186651	0.024257195081086855	VLP14_D	kidney
MBL2	5.252323086029675e-07	6.854426356686681e-12		VLP14_D	kidney
CDK1	0.062455206691517336	0.039361382855943795	0.07241125237273294	VLP14_D	kidney
ARID5B	0.3506458331157697	0.18233225346836057	0.037553077562196384	VLP14_D	kidney
EGR2	0.026252644743441633	0.015943955185757433	0.013666017524375823	VLP14_D	kidney
TET1	0.004807290343662919	0.002328893516213979	0.023317067360736514	VLP14_D	kidney
NODAL	0.0003196231420102911	0.00020306023446610945	-0.003995893367169445	VLP14_D	kidney
PRF1	0.3045867748384538	0.260476233022378	0.2025643182363547	VLP14_D	kidney
VSIR	0.41546710305599244	0.3162531732177009	0.12313676493114838	VLP14_D	kidney
SPOCK2	0.3041808819059764	0.1697105372848865	0.19508367081394629	VLP14_D	kidney
DDIT4	0.5558308758477689	0.44455977568772803	0.2918584272801826	VLP14_D	kidney
PPP3CB	0.21002315530720359	0.11063973426707258	0.09797286899771344	VLP14_D	kidney
PLAU	0.11294624237115365	0.03570792766772921	0.04260071236336739	VLP14_D	kidney
BMPR1A	0.11306110168775718	0.04366288125176077	0.05248788203175774	VLP14_D	kidney
PTEN	0.4044157414730963	0.23768892717688847	0.16808575045069996	VLP14_D	kidney
FAS	0.17240954391931484	0.10489316980981542	0.0654248736096286	VLP14_D	kidney
LIPA	1.2182841871204586	1.865960898261919	0.16747749608572843	VLP14_D	kidney
IFIT2	0.19111522544483991	0.0976410533482268	0.010081928844056492	VLP14_D	kidney
IFIT1	0.29820969337495146	0.14534106803920468	0.0901783521393219	VLP14_D	kidney
KIF11	0.03843030887648656	0.02474270253032452	0.060932948143702224	VLP14_D	kidney
HHEX	0.06839568870195635	0.026231307780658658	0.008989397990762031	VLP14_D	kidney
PLCE1	0.03920355102477165	0.010197394159166892	0.05487509294394857	VLP14_D	kidney
HELLS	0.059994911734744534	0.03330883249190834	0.06320996630615736	VLP14_D	kidney
ENTPD1	0.28051126423305245	0.17648624156765583	0.0917856657793763	VLP14_D	kidney
BLNK	0.06136963410425612	0.03486558219060054	0.0023205868859785227	VLP14_D	kidney
PIK3AP1	0.26523632736796304	0.170808697362477	0.05554631246759181	VLP14_D	kidney
CHUK	0.09534264492801535	0.04437012508909787	0.06828875568128351	VLP14_D	kidney
TLX1	2.54785495251741e-06	1.2051296928822564e-10		VLP14_D	kidney
FGF8	4.4993061602734914e-06	1.3623770094200295e-09		VLP14_D	kidney
NFKB2	0.18635634752226615	0.07939468462764165	0.1068827480995497	VLP14_D	kidney
SMC3	0.21137844597124072	0.12279426490389851	0.10496355560156496	VLP14_D	kidney
TCF7L2	0.17564217836201657	0.08715579346599969	0.09806087058035129	VLP14_D	kidney
CASP7	0.17282306373970377	0.09513002640560553	0.093608106787647	VLP14_D	kidney
FGFR2	0.13308616127781034	0.05247610165278215	0.05369869964956847	VLP14_D	kidney
DMBT1	0.000730935214217121	1.815068829301798e-06		VLP14_D	kidney
MKI67	0.06238990478480939	0.04030268534184556	0.04048758940994177	VLP14_D	kidney
MGMT	0.2438694534426522	0.11132782069971726	0.07894624097322199	VLP14_D	kidney
BNIP3	0.529365986409272	0.4137039831718479	0.10956745480211097	VLP14_D	kidney
IFITM2	0.5049376889672808	0.36760219652694126	0.11444770406934718	VLP14_D	kidney
IFITM1	0.29180014008988364	0.17489818921988717	0.026940920394364975	VLP14_D	kidney
SIGIRR	0.21997140782325514	0.10500843897912308	0.1888784952785143	VLP14_D	kidney
HRAS	0.2170479503032749	0.10711750307449969	0.07310534122964289	VLP14_D	kidney
IRF7	0.1818782554172603	0.08385842747109437	0.09520455865014019	VLP14_D	kidney
TOLLIP	0.2986336173481817	0.13647212773616924	0.0844640736477752	VLP14_D	kidney
DUSP8	0.034154829858280306	0.009220173444130966	0.030125310973541236	VLP14_D	kidney
CTSD	0.8089908021718691	0.9273879077443262	0.12412087907293731	VLP14_D	kidney
TSPAN32	0.03377550992837104	0.018732163639798214	0.0814003099406482	VLP14_D	kidney
CD81	0.5710441597933399	0.48225647592339543	0.2957647272020461	VLP14_D	kidney
CDKN1C	0.23782766405225356	0.08441069806469693	0.023640840217295025	VLP14_D	kidney
WEE1	0.19635049071925	0.10290071761486423	0.09780451034314372	VLP14_D	kidney
RRAS2	0.0986805884210851	0.03642283185860839	0.04785247118715819	VLP14_D	kidney
SOX6	0.09144192132787875	0.03921987198054201	-0.00960789427450149	VLP14_D	kidney
SAA1	0.005341514205665605	0.0015331045956344597	0.0028594700543976377	VLP14_D	kidney
PTPN5	0.003182117747477888	0.0012126166585409747	0.048462723020406204	VLP14_D	kidney
FANCF	0.08407497156357482	0.04647772234021685	0.021646585318537127	VLP14_D	kidney
BDNF	0.013253487092665947	0.005954919275318046	-0.018375156968913793	VLP14_D	kidney
WT1	0.01243371731927742	0.0004906022551135506		VLP14_D	kidney
CD44	0.3744793137455153	0.23439286251689026	0.12037885120356183	VLP14_D	kidney
TRAF6	0.07610350733033254	0.04233920798427535	0.1097657008018295	VLP14_D	kidney
RAG1	0.007537959834077279	0.005035229104399234	0.08929869716723218	VLP14_D	kidney
ALKBH3	0.10211741210599938	0.046524008279382315	0.04059620122509025	VLP14_D	kidney
MAPK8IP1	0.04391463426666434	0.01347487743986186	0.02275139739814072	VLP14_D	kidney
CREB3L1	0.007025508242770963	0.001422882390336257	0.06269478483760929	VLP14_D	kidney
CKAP5	0.14612666376026398	0.07146324502556334	0.08728204559213265	VLP14_D	kidney
DDB2	0.18150031145871479	0.10059308384235698	0.08765587962645799	VLP14_D	kidney
PRG2	0.003602762747341284	0.001620738069774938	0.008388072064606409	VLP14_D	kidney
SERPING1	0.8917284075954861	1.0422383688293528	0.19023580617703204	VLP14_D	kidney
CTNND1	0.360525641936749	0.17556345387098443	0.15908281642026545	VLP14_D	kidney
DTX4	0.06334180782930114	0.02318204465340287	0.003558530197376175	VLP14_D	kidney
MS4A2	0.012406672777200927	0.005122170419995363	0.044891745103865566	VLP14_D	kidney
MS4A4A	0.3900390555558605	0.30920654838207673	0.12981709758206314	VLP14_D	kidney
MS4A1	0.018312879741982785	0.008067198717032636	0.004225969607035276	VLP14_D	kidney
PTGDR2	0.0001714267547716309	1.0220478287106435e-07		VLP14_D	kidney
CD6	0.11226053063543485	0.07149286371005835	0.13645747426092697	VLP14_D	kidney
CD5	0.048789320449887624	0.02828912436113177	0.06907788559678787	VLP14_D	kidney
VEGFB	0.4610959771006594	0.28808127666413547	0.10896890575951186	VLP14_D	kidney
BAD	0.2899282480513682	0.12756296290031022	0.09293999106634172	VLP14_D	kidney
RASGRP2	0.07440590189017249	0.024813330358858802	0.08757918855153818	VLP14_D	kidney
MAP4K2	0.07606977806456107	0.03114556976600146	0.06894447535878487	VLP14_D	kidney
MEN1	0.14770355115196684	0.06154329633249737	0.0255898293710156	VLP14_D	kidney
RELA	0.3007033374601391	0.13584633631857737	0.07455327511915466	VLP14_D	kidney
CTSW	0.20560676757792806	0.1660605504721116	0.22830119029925222	VLP14_D	kidney
FOSL1	0.012826293135995717	0.006851915428689741	0.020392341907061365	VLP14_D	kidney
RIN1	0.02104839582437754	0.00658132363063167	-0.012511559645619527	VLP14_D	kidney
POLD4	0.37741390780867756	0.20620888076388588	0.1885014553202603	VLP14_D	kidney
CLCF1	0.06997984992037114	0.01712082780349415	0.035618626962643056	VLP14_D	kidney
CCND1	0.6625619184600531	0.6350569506378778	0.08387367331049206	VLP14_D	kidney
FGF19	1.9152610112716073e-06	4.5376277329254e-10		VLP14_D	kidney
FGF4	1.0953314120588592e-06	1.4936578712078057e-11		VLP14_D	kidney
FGF3	2.1736339982241733e-07	4.47848208178395e-12		VLP14_D	kidney
FADD	0.1467328320236897	0.08000615043530074	0.11054474016595517	VLP14_D	kidney
INPPL1	0.2056978236118667	0.08478807340222937	0.13826029694961686	VLP14_D	kidney
POLD3	0.07187025521670107	0.03751326269934293	0.03648528075343367	VLP14_D	kidney
WNT11	0.0018824418807991071	0.0004049197754592708	0.05836927553157571	VLP14_D	kidney
LRRC32	0.24709073901302414	0.08693044900374301	0.10254435413542973	VLP14_D	kidney
PAK1	0.21174782563440994	0.12775088804916523	0.120344611451048	VLP14_D	kidney
GAB2	0.0692247671419048	0.0389731413945223	0.07891071567399999	VLP14_D	kidney
EED	0.13869976467985914	0.07005857894246742	0.11871118455146662	VLP14_D	kidney
MRE11	0.09248124033059935	0.04437060684084472	0.05561675494869438	VLP14_D	kidney
FUT4	0.0590603526684417	0.03120585018731832	0.05451415297281004	VLP14_D	kidney
MAML2	0.16889314629595698	0.07870280322137355	0.10662684184561042	VLP14_D	kidney
PGR	0.04001721544602336	0.023099759365214256	0.0236318272450311	VLP14_D	kidney
YAP1	0.26244843884395624	0.10509621729496685	0.09315087874044134	VLP14_D	kidney
BIRC3	1.017646416356521	1.3895066745933407	0.29157330678740434	VLP14_D	kidney
MMP7	0.15834922930666592	0.04435432177646307	-0.014373271600915952	VLP14_D	kidney
MMP3	0.00010854474617048867	3.73792338762282e-08		VLP14_D	kidney
MMP12	0.0007819260871356848	0.0004060001053395483	-0.0005054438677017021	VLP14_D	kidney
PDGFD	0.18317472877213928	0.09697229329711508	0.17618853633949463	VLP14_D	kidney
ATM	0.28842658448070035	0.16185637848790016	0.15912894821565843	VLP14_D	kidney
POU2AF1	0.01989428440876604	0.010706392226454298	0.053969176158540466	VLP14_D	kidney
SDHD	0.4045955068915956	0.2100693353179644	0.12175392666355724	VLP14_D	kidney
IL18	0.30601970404496737	0.212442748303401	0.14373623308448447	VLP14_D	kidney
NCAM1	0.00889275412452415	0.0028251644644938095	0.03490346968820611	VLP14_D	kidney
ZBTB16	0.21837373907636104	0.09032997574121725	0.13126431345955364	VLP14_D	kidney
IL10RA	0.4168464594445052	0.35485148157191454	0.23698957794618616	VLP14_D	kidney
JAML	0.1588684167263798	0.10221606424913146	0.1403273883704111	VLP14_D	kidney
CD3E	0.22591400485796168	0.1704691098886376	0.16949902927528238	VLP14_D	kidney
CD3D	0.4793624370498376	0.4774053839518324	0.26808906597550636	VLP14_D	kidney
CD3G	0.23918592304690794	0.19883363065186754	0.17645926786933447	VLP14_D	kidney
KMT2A	0.21259437475569187	0.11617318909179186	0.1004662192223815	VLP14_D	kidney
CXCR5	0.0010154771204434936	0.00020389077474267057	-0.006186018987611597	VLP14_D	kidney
CBL	0.12754575051473563	0.06717793892836822	0.0749688532973112	VLP14_D	kidney
MCAM	0.4483791564403075	0.290507441774723	0.21457858662953666	VLP14_D	kidney
THY1	0.4635331717997613	0.2929181332161074	0.10608199439742633	VLP14_D	kidney
SPA17	0.05873962187112584	0.03646197142054932	-6.039890013435911e-05	VLP14_D	kidney
FEZ1	0.023539471054053195	0.01087215222378835	0.03516007544995346	VLP14_D	kidney
CHEK1	0.02391775275353462	0.010386600107713312	0.02790517863831898	VLP14_D	kidney
TIRAP	0.025499893265114745	0.012890682276883563	0.026015580666538304	VLP14_D	kidney
ETS1	0.47304128657865857	0.349172054346283	0.20163661331056087	VLP14_D	kidney
JAM3	0.13594882571416342	0.05124377683468334	0.12285245714174017	VLP14_D	kidney
KDM5A	0.16538095895424548	0.07402739701191874	0.05940762562607823	VLP14_D	kidney
RAD52	0.04731408088756938	0.021494902952246254	0.053276643938343415	VLP14_D	kidney
WNT5B	0.014215423461347574	0.0034836602270469216	-0.012580789786330511	VLP14_D	kidney
CACNA2D4	0.041340127131177996	0.025943977689876923	0.06483178669487577	VLP14_D	kidney
CACNA1C	0.04318850854469191	0.009752163249410223	0.06034549877155276	VLP14_D	kidney
PRMT8	1.2017852979936592e-06	2.8577508226954003e-11		VLP14_D	kidney
CCND2	0.42024203399369464	0.33685747918752607	0.2677657120941679	VLP14_D	kidney
FGF23	1.5116329816487965e-06	1.8699669805915778e-10		VLP14_D	kidney
FGF6	7.418159428025956e-07	2.680020522615501e-11		VLP14_D	kidney
NTF3	0.022331015988174725	0.002853230109873197	0.023901172492286172	VLP14_D	kidney
CD9	0.4590641145207876	0.28362010520352554	0.16975112255799424	VLP14_D	kidney
TNFRSF1A	0.4418043606109218	0.26177814621807605	0.17599968273232464	VLP14_D	kidney
LTBR	0.4003378419222866	0.2707684256628492	0.16836692693828256	VLP14_D	kidney
CD27	0.3909470218517963	0.37749101159507936	0.24555417875190813	VLP14_D	kidney
CHD4	0.3598092266296242	0.198401819159905	0.08955687983947769	VLP14_D	kidney
LAG3	0.3598557108978413	0.3453076670451994	0.23871806706048987	VLP14_D	kidney
CD4	0.41305035479474633	0.35322255685222864	0.1760666406771188	VLP14_D	kidney
C1S	0.4674475939876683	0.3203094903406645	0.11797746584214269	VLP14_D	kidney
C1R	0.648013536164904	0.612940084100831	0.1309898623612642	VLP14_D	kidney
CD163	0.5838521792524237	0.5647570753020018	0.11837325263672471	VLP14_D	kidney
CLEC4C	2.428253170259335e-05	2.4593307062770165e-09		VLP14_D	kidney
C3AR1	0.3658003667810348	0.29992232347157494	0.10458519014303086	VLP14_D	kidney
CLEC4A	0.060153269277458864	0.030465431209683244	0.03128984707802409	VLP14_D	kidney
CLEC6A	0.00032245495345327484	0.00020306384351226976	-0.010601803812320084	VLP14_D	kidney
CLEC4D	0.0020553008054809826	0.0010146886303060523	-0.012688034471270069	VLP14_D	kidney
CLEC4E	0.07039095155165759	0.03954228762689344	0.06861145564551946	VLP14_D	kidney
AICDA	0.0067187407971329716	0.004566727464822475	-0.0023330439568103453	VLP14_D	kidney
KLRG1	0.04492052419859535	0.031291946579922854	0.0698838880268717	VLP14_D	kidney
A2M	0.6179728875927066	0.5694076433495889	0.34667639860511495	VLP14_D	kidney
KLRB1	0.04197778118914426	0.02084538881820627	0.014767177277621377	VLP14_D	kidney
CLEC2D	0.2890289447871403	0.20512592622892944	0.180243330874147	VLP14_D	kidney
CD69	0.08865049932872765	0.05494883892935074	0.13399078556313698	VLP14_D	kidney
KLRF1	0.009692938638719822	0.004246494147333865	-0.03590613502174147	VLP14_D	kidney
CLEC7A	0.2240504356888804	0.15663209333687214	0.10207760344599898	VLP14_D	kidney
KLRD1	0.08107781722727968	0.054995830649239116	0.11739644532291006	VLP14_D	kidney
KLRK1	0.2570856963357135	0.20969542209068678	0.21685928316876207	VLP14_D	kidney
KLRC3	0.0059686807352821196	0.003853315167234641	0.011756524862082018	VLP14_D	kidney
ETV6	0.15630825328076178	0.08748126585180056	0.07255660881650713	VLP14_D	kidney
CDKN1B	0.3358599507774991	0.1996409929458461	0.12516251949067508	VLP14_D	kidney
GRIN2B	0.0017918863609872905	6.468630835141402e-06		VLP14_D	kidney
ATF7IP	0.23181846328056083	0.12742522131219466	0.1387371246005643	VLP14_D	kidney
MGST1	0.5078130717612078	0.36748103863122533	0.04030063302312575	VLP14_D	kidney
KRAS	0.16958661417186335	0.0837144331641514	0.09140677619955531	VLP14_D	kidney
LRRK2	0.3253726523640366	0.21978009595525513	0.21980000495895424	VLP14_D	kidney
IRAK4	0.13367096534048445	0.07755976864914188	0.048319559309813645	VLP14_D	kidney
ARID2	0.1113129555395728	0.05543670892608549	0.09908901765845052	VLP14_D	kidney
COL2A1	6.857427657672506e-05	1.906907360822874e-08		VLP14_D	kidney
CACNB3	0.03088839210789109	0.011479264910442785	0.061934691238943976	VLP14_D	kidney
WNT10B	0.004287588058015992	0.0024323250110616784	0.0018094717349409553	VLP14_D	kidney
KMT2D	0.11411277127738756	0.05022226720596486	0.06505540306129992	VLP14_D	kidney
SMARCD1	0.17657079831055433	0.07388784304781783	0.03370275800278871	VLP14_D	kidney
ATF1	0.1192361372711951	0.05002097902772517	0.03203772441598746	VLP14_D	kidney
BIN2	0.1627830719528641	0.11367919066982593	0.10385733608858329	VLP14_D	kidney
ACVR1B	0.24373848231813208	0.13268785974397057	0.10831228149822954	VLP14_D	kidney
NR4A1	0.3136521827312232	0.14227809199774213	0.17471326033720314	VLP14_D	kidney
ITGB7	0.1562384441553986	0.11595096152610253	0.17045254722061914	VLP14_D	kidney
SP1	0.26511181037107817	0.161946298925964	0.15541070660175213	VLP14_D	kidney
MAP3K12	0.1088913358338193	0.05051921875166111	0.08107723294327403	VLP14_D	kidney
ITGA5	0.3383015314965735	0.2107894542371221	0.0911485796764446	VLP14_D	kidney
ITGA7	0.12285389033770495	0.039758651831654855	0.10847129345551937	VLP14_D	kidney
CD63	0.8514793904046335	0.9565619190554511	0.21810658350045575	VLP14_D	kidney
CDK2	0.06305418965032376	0.030356698007088286	0.08223619735552547	VLP14_D	kidney
ERBB3	0.5089260225592848	0.38146950355755604	0.15512095248233404	VLP14_D	kidney
IL23A	0.0036945553455615576	0.0020245894913160853	0.03921834072648693	VLP14_D	kidney
STAT2	0.4693141050545447	0.33651680476033685	0.20083206733001005	VLP14_D	kidney
PRIM1	0.031318432716611666	0.01852027996794257	0.016481789624214684	VLP14_D	kidney
STAT6	0.3988244619633017	0.2279905499272983	0.19975412946667528	VLP14_D	kidney
LRP1	0.44744066042244585	0.3275195131661815	0.20210073107963678	VLP14_D	kidney
GLI1	0.003303207649561712	0.00021575957243856985	0.0005957633941608429	VLP14_D	kidney
DDIT3	0.19666628138849468	0.09920267816514	0.06335148927709598	VLP14_D	kidney
DTX3	0.10736048836079966	0.03731117682061234	0.07645403930874978	VLP14_D	kidney
CDK4	0.24820927038295973	0.13647262886917208	0.0837640798461368	VLP14_D	kidney
TBK1	0.14208672779166656	0.08128697652746851	0.094001345127796	VLP14_D	kidney
WIF1	0.00023638604136957646	1.4935216454728272e-07		VLP14_D	kidney
HMGA2	9.708706910053175e-05	2.6106938605629156e-08		VLP14_D	kidney
IRAK3	0.10665637264831192	0.04723454586041339	0.06773501142436515	VLP14_D	kidney
IFNG	0.023099057143137786	0.01620814096457548	0.05409292157576844	VLP14_D	kidney
IL26	0.0001312502554938857	4.408107755103324e-08		VLP14_D	kidney
IL22	2.1113477955064934e-06	1.372621774540607e-10		VLP14_D	kidney
NUP107	0.11243822313026412	0.06416845883634978	0.0953310450418599	VLP14_D	kidney
MDM2	0.3782570246569277	0.23041181795147922	0.147953017732725	VLP14_D	kidney
FRS2	0.10690428893877366	0.04869017637831289	0.0698637401659406	VLP14_D	kidney
CNOT2	0.219036106791722	0.12635428656840786	0.12404168441880548	VLP14_D	kidney
PTPRR	0.005266589756231453	0.002424451888502117	0.036084004107142326	VLP14_D	kidney
NAV3	0.0019362722993310983	0.00020620746530091206	0.01611878454061473	VLP14_D	kidney
KITLG	0.10805960484569387	0.024823877021197382	0.12155432152999956	VLP14_D	kidney
DUSP6	0.25771295515677106	0.10738401744415658	0.143106808921797	VLP14_D	kidney
SOCS2	0.10744594563261645	0.03589964138873778	0.0657781115607348	VLP14_D	kidney
PMCH	0.03776426990904268	0.027806999547304666	0.02024093826124145	VLP14_D	kidney
IGF1	0.04442906025009382	0.02685191501078087	0.04159721603715148	VLP14_D	kidney
ASCL1	0.003517864272655371	0.002436770533585863	-0.0015083764714937252	VLP14_D	kidney
HSP90B1	0.639714361578604	0.5837463093176374	0.17095792187089542	VLP14_D	kidney
CMKLR1	0.13095920750893345	0.08522240794741169	0.04276213373671853	VLP14_D	kidney
SELPLG	0.1879999547118647	0.13018669961880375	0.10377572967177401	VLP14_D	kidney
ALKBH2	0.08151528936797409	0.045075328014528446	0.047965152784455414	VLP14_D	kidney
OAS1	0.23883786096512352	0.14314914195724804	0.10651563751517533	VLP14_D	kidney
OAS3	0.1315398824055595	0.07760622822977137	0.12147567139590884	VLP14_D	kidney
DTX1	0.008729550808710624	0.00424374196035162	0.01343627731980832	VLP14_D	kidney
RASAL1	0.03672555512264497	0.0019024852492022265	-0.0078024380375727505	VLP14_D	kidney
TBX3	0.03462518480224952	0.003959102053399544	0.05079319700774432	VLP14_D	kidney
SIRT4	0.008795918499003018	0.0043488073778026794	-0.016755770436851402	VLP14_D	kidney
PLA2G1B	0.008802422747068422	0.005883924888174968	-0.004084760904209197	VLP14_D	kidney
HNF1A	0.1282297693757224	0.06303788970226125	0.12854689017785487	VLP14_D	kidney
ANAPC5	0.3316709761773901	0.21122568453689186	0.2067866296775131	VLP14_D	kidney
BCL7A	0.06208891532638142	0.0188295008253718	0.0040127009467603204	VLP14_D	kidney
CLIP1	0.22576348873568558	0.11084739409760756	0.07416511309803152	VLP14_D	kidney
GTF2H3	0.10234971779419483	0.05356588057039888	0.048076219012009654	VLP14_D	kidney
POLE	0.053646554660128035	0.02490016556266129	0.05573263588876863	VLP14_D	kidney
LATS2	0.12013950187827847	0.04909878037963873	0.03982543488510866	VLP14_D	kidney
FGF9	0.0072390185791334095	0.00017979077514158236		VLP14_D	kidney
CDK8	0.04237122334077772	0.01874460423900973	0.07939260301788223	VLP14_D	kidney
FLT3	0.03920209051420551	0.027388811888142333	0.0968864903202366	VLP14_D	kidney
HMGB1	0.5534509272516933	0.43097172885211993	0.20313628374732273	VLP14_D	kidney
BRCA2	0.013087743770238691	0.00756734337156288	0.02239445332992106	VLP14_D	kidney
PDS5B	0.1375055596707129	0.06461326630864138	0.0734751678045842	VLP14_D	kidney
RFC3	0.040156144119263014	0.0199306405637983	0.037543745208856706	VLP14_D	kidney
CCNA1	0.0010850052435838601	0.0006089627247233629	-0.0031561170076515677	VLP14_D	kidney
SMAD9	0.059961067118019885	0.01803344335448507	0.025429486562991155	VLP14_D	kidney
FOXO1	0.16416492917384426	0.059587397907834815	0.06917450452100293	VLP14_D	kidney
TNFSF11	0.009603281015157158	0.006493486062692366	0.006499696561435376	VLP14_D	kidney
LCP1	0.649474486010346	0.674712239322548	0.27067028761425826	VLP14_D	kidney
RB1	0.3039356147128827	0.17574135435829732	0.16852946906110386	VLP14_D	kidney
CYSLTR2	0.11718312978012772	0.09092076415101183	0.009058528590566214	VLP14_D	kidney
DACH1	0.03203135825422398	0.0026577133939922346	0.06054188891901051	VLP14_D	kidney
DIS3	0.15437346110466807	0.07092378643792571	0.03889532666664951	VLP14_D	kidney
KLF5	0.12584403629705235	0.0481701808253731	-0.021478718398513435	VLP14_D	kidney
KCTD12	0.47041603498749707	0.32328038589115854	0.18265262284671002	VLP14_D	kidney
EDNRB	0.37471997955481784	0.18495909497013735	0.19838397734077928	VLP14_D	kidney
SPRY2	0.18604740928756175	0.10345999969730141	0.12529500198118865	VLP14_D	kidney
DOCK9	0.18797542998490072	0.10149019829781965	0.1504028664492317	VLP14_D	kidney
ZIC2	8.692178566520292e-05	2.536252820777264e-08		VLP14_D	kidney
FGF14	0.024954871117747225	0.017436913476030883	-0.03018128071389972	VLP14_D	kidney
LIG4	0.06270412645385966	0.028238507295907583	0.058108107388320895	VLP14_D	kidney
TNFSF13B	0.13485630256679249	0.09223971311488398	0.04967545512595896	VLP14_D	kidney
IRS2	0.15637219819340253	0.06290519557400215	0.034977559610954306	VLP14_D	kidney
ARHGEF7	0.28746321455702273	0.1451245117604822	0.21552057964308918	VLP14_D	kidney
LAMP1	0.46052247483916237	0.28813238561416493	0.15067057285272986	VLP14_D	kidney
TFDP1	0.17324566114686007	0.08269544590620444	0.05928115463524923	VLP14_D	kidney
RNASE6	0.23076965677570033	0.1548724778845217	0.09120571972548318	VLP14_D	kidney
RNASE2	0.0076789299100318105	0.004456337349646623	-0.003603381994606504	VLP14_D	kidney
TRDC	0.017901822927895206	0.011298528077417	0.013311592173144048	VLP14_D	kidney
TRAC	0.6522611341437613	0.7242816506506842	0.27192929417209666	VLP14_D	kidney
CEBPE	0.001141525883844607	0.0006091097735211233	-0.013260349839416704	VLP14_D	kidney
BCL2L2	0.12110184383006264	0.04887115115380977	0.06733535634009401	VLP14_D	kidney
IL25	5.424084263658485e-07	2.818760574393548e-11		VLP14_D	kidney
NFATC4	0.052732132894730166	0.011223998106821908	0.04438098405259514	VLP14_D	kidney
CMA1	0.0016960553633815821	0.001014804137952396	-0.0017376324904293111	VLP14_D	kidney
CTSG	0.005529174622337211	0.002628153594679305	0.023868428327684724	VLP14_D	kidney
GZMH	0.06596238576785038	0.04567119149682751	0.042677004371372715	VLP14_D	kidney
GZMB	0.05191650192599388	0.031164920862801846	0.10431012026280231	VLP14_D	kidney
NFKBIA	0.5056265319901458	0.3515696831292969	0.28921843005659764	VLP14_D	kidney
NKX2-1	5.876597302085964e-06	1.492055953909027e-10		VLP14_D	kidney
FOXA1	1.5574143113056345e-07	6.48514703571105e-13		VLP14_D	kidney
POLE2	0.011321867831335599	0.006517636830730937	0.06541321749425949	VLP14_D	kidney
SOS2	0.13685266079777886	0.0631939276072062	0.01688866451855437	VLP14_D	kidney
PYGL	0.19538796247067347	0.08715480630724483	0.047335394597223336	VLP14_D	kidney
BMP4	0.03942230203844739	0.0051672069046991564	0.032739127016291586	VLP14_D	kidney
LGALS3	0.5025829038254457	0.35825952853918186	0.0473596505937588	VLP14_D	kidney
DLGAP5	0.01369488546751048	0.008175180135700722	0.0274519421364373	VLP14_D	kidney
SIX1	0.005528189162868501	0.002222709258917028	0.026064734023272428	VLP14_D	kidney
MNAT1	0.05914077595132541	0.030104806629041837	0.04066550557605933	VLP14_D	kidney
HSPA2	0.06483113223701378	0.019177226073071287	0.05530422517893585	VLP14_D	kidney
MAX	0.2852141819524304	0.16591254853871934	0.11676667170702401	VLP14_D	kidney
FUT8	0.10799438498708769	0.06762449878788714	0.08804268263997958	VLP14_D	kidney
ARG2	0.08629713885978947	0.015533443611163088	-0.004997871882586638	VLP14_D	kidney
ZFP36L1	0.45533824519318034	0.27795068550463176	0.11283226156524212	VLP14_D	kidney
ACTN1	0.2973974414409114	0.127467616082803	0.09077562861486328	VLP14_D	kidney
PSEN1	0.24513201631286	0.11329048465850433	0.15066669240226704	VLP14_D	kidney
PNMA1	0.16024838098374433	0.06093174409963023	0.088718869425447	VLP14_D	kidney
PGF	0.20645594024528463	0.0655695946837437	0.07051403283034095	VLP14_D	kidney
FOS	0.593182054314438	0.5037641259053285	0.11970075701452333	VLP14_D	kidney
BATF	0.11948622932352734	0.08996223369784595	0.16958132824255212	VLP14_D	kidney
TGFB3	0.045171415218760655	0.017090861369447482	0.014835817144090862	VLP14_D	kidney
TSHR	0.005663256736610044	0.00385685723554675	0.011839089253150555	VLP14_D	kidney
ATXN3	0.10989715540088833	0.04867821172205519	0.09063544239851058	VLP14_D	kidney
IFI27	0.7019222247920496	0.7275385181527503	0.01004091150040258	VLP14_D	kidney
SERPINA1	0.7211582676270569	0.7374631783909289	-0.01074631646080072	VLP14_D	kidney
DICER1	0.22406099111216485	0.11263836280458586	0.11833974141695931	VLP14_D	kidney
TCL1B	0.00018604214242087311	6.976554165443096e-08		VLP14_D	kidney
TCL1A	0.0005735099186182929	7.287748275510493e-07		VLP14_D	kidney
TRAF3	0.12204598484183753	0.06658305203005276	0.10135358927530197	VLP14_D	kidney
AKT1	0.2890767550445457	0.1341312814624692	0.13177047668162234	VLP14_D	kidney
JAG2	0.14258327949256813	0.07393507708410084	0.11179738427945457	VLP14_D	kidney
IGHA1	0.8165379748101065	1.0591119294751519	0.004573460899877784	VLP14_D	kidney
IGHD	0.0009700036516056687	1.7633887030598242e-06		VLP14_D	kidney
IGHM	0.33852170223751227	0.3443700443160612	0.03047786172732838	VLP14_D	kidney
UBE3A	0.23329519472318755	0.14057958620308655	0.08605520901056352	VLP14_D	kidney
GREM1	0.0020697249390801225	0.000811613493700855	-0.004927698899937856	VLP14_D	kidney
RASGRP1	0.12295737181995253	0.0801309851816409	0.05486322057057855	VLP14_D	kidney
THBS1	0.4540946817849011	0.27403812844927083	0.07511841445230158	VLP14_D	kidney
RAD51	0.012722560809379117	0.008407530093826977	0.021581455065491778	VLP14_D	kidney
DLL4	0.19505380360891417	0.10231737987918815	0.09446884268426867	VLP14_D	kidney
NUSAP1	0.11838051423598522	0.07509162905099692	0.05092255256536026	VLP14_D	kidney
LTK	0.0034813883732641962	0.0008074521621414567	0.08181502614546958	VLP14_D	kidney
PLA2G4E	9.507287616295001e-07	6.267274309444542e-11		VLP14_D	kidney
PLA2G4F	0.014174983020718419	0.0005249426746879764		VLP14_D	kidney
WDR76	0.03412677212498235	0.017255109452188753	0.03397464466852439	VLP14_D	kidney
B2M	1.6098458288790105	3.0330656106347655	0.16260018706565965	VLP14_D	kidney
MYEF2	0.15801589096882968	0.0771631664671463	0.07580626620195142	VLP14_D	kidney
SHC4	0.0035904490208610025	0.001823591390238392	0.007490142587554659	VLP14_D	kidney
FGF7	0.02235558210869506	0.00544116807297586	0.00489431647112209	VLP14_D	kidney
HDC	0.011103917550898235	0.0029465299565229227	0.03195105429749872	VLP14_D	kidney
RAB27A	0.24129451664175683	0.16009443873642362	0.05795059456370519	VLP14_D	kidney
TCF12	0.21086695835636715	0.11889738621133535	0.09846457695706043	VLP14_D	kidney
AQP9	0.003259456734378695	0.0010156118601224306	-0.008461488232207607	VLP14_D	kidney
RNF111	0.13456664850938488	0.05712189777110353	0.0019936356017775346	VLP14_D	kidney
CCNB2	0.025867524373477484	0.015011520393624753	0.06266943928021432	VLP14_D	kidney
ANXA2	0.5886199466084285	0.4999293996955703	0.19625629606158468	VLP14_D	kidney
RORA	0.20359337995567264	0.09821831737292659	0.04603586008616852	VLP14_D	kidney
APH1B	0.1648292316018351	0.09600235784333584	0.11814038284431219	VLP14_D	kidney
MAP2K1	0.2923682189183601	0.16011076172113498	0.10089164448629206	VLP14_D	kidney
SMAD3	0.1736818633015903	0.08327172963169331	0.11875208310711871	VLP14_D	kidney
KIF23	0.024966474584785892	0.01392174375051171	0.02072051117428103	VLP14_D	kidney
CD276	0.15162938925306158	0.06898489648453449	0.035341459302799645	VLP14_D	kidney
PML	0.3587179732094074	0.22863741002858404	0.1545166990042062	VLP14_D	kidney
SIN3A	0.19314171368963165	0.1144024797811762	0.14368247951458035	VLP14_D	kidney
FBXO22	0.13284855345584884	0.07985430429413494	0.10852076919932888	VLP14_D	kidney
LINGO1	0.04193948599528002	0.014739306141136251	0.04881981841357798	VLP14_D	kidney
CTSH	0.4540786553404136	0.2818904685399405	0.19948574438683142	VLP14_D	kidney
RASGRF1	0.0022198521694857137	0.0010136063596605084	0.01183723952928531	VLP14_D	kidney
BCL2A1	0.055801844878087474	0.036493141520987454	0.028126790553040747	VLP14_D	kidney
ARNT2	0.053301196135301064	0.021957992766213557	0.0445787342666845	VLP14_D	kidney
IL16	0.21186214800517053	0.14590766173099895	0.12653265452199267	VLP14_D	kidney
NTRK3	0.027812025919836093	0.0026677292992796217	-0.007036569188781666	VLP14_D	kidney
ISG20	0.2461487643992637	0.19010425336740497	0.21009532219436122	VLP14_D	kidney
MFGE8	0.28046158076730804	0.12113471295189342	0.13990174057626428	VLP14_D	kidney
IDH2	0.45093448806336794	0.27542690288747745	0.16723604545116344	VLP14_D	kidney
IQGAP1	0.4016006855484624	0.25424105575981315	0.19343694389608868	VLP14_D	kidney
BLM	0.0270569823645381	0.01852569082276864	0.07109115140567675	VLP14_D	kidney
FES	0.1364367068306301	0.07786730892730195	0.13787954505951	VLP14_D	kidney
IGF1R	0.23569678629898888	0.11526014562854756	0.06989394452083646	VLP14_D	kidney
AXIN1	0.14982159728844063	0.08043748525127423	0.086971873851656	VLP14_D	kidney
CACNA1H	0.042767680362685696	0.009524227560856385	0.048652073536665355	VLP14_D	kidney
BAIAP3	0.038479575015536005	0.008964976649153045	0.028742434663888896	VLP14_D	kidney
NTHL1	0.0825546498052006	0.039147015422848666	0.022985387540922938	VLP14_D	kidney
TSC2	0.26540921080388313	0.1280969945516824	0.050295141303173134	VLP14_D	kidney
TRAF7	0.17713588428748922	0.09525097524262477	0.1456041003477297	VLP14_D	kidney
PDPK1	0.2721106496034151	0.16802675838890485	0.14653008043336435	VLP14_D	kidney
PKMYT1	0.01983355953423702	0.012144413669450106	0.10551775286925369	VLP14_D	kidney
TNFRSF12A	0.2766679518699445	0.11613445115314863	0.023465884266954673	VLP14_D	kidney
IL32	0.7018069317304574	0.6847120723203446	0.22788921364231862	VLP14_D	kidney
ZNF205	0.04757577410052016	0.019564239197512497	-0.0034653561881239177	VLP14_D	kidney
MEFV	0.005375226501642299	0.0032410944942629512	0.03261863816437323	VLP14_D	kidney
CREBBP	0.30854588288369816	0.15472599089635897	0.13149981116515883	VLP14_D	kidney
GRIN2A	0.02312403682139895	0.0009257565033059467	0.009780238261058755	VLP14_D	kidney
SOCS1	0.18703421737781442	0.12838812607638359	0.11558645944368404	VLP14_D	kidney
PRM1	1.8148076562498956e-07	1.2904083832441665e-12		VLP14_D	kidney
TNFRSF17	0.0079186570175097	0.004242163043166759	0.027858632607553835	VLP14_D	kidney
PLA2G10	0.00033669785813269674	0.00020306826812391005	-0.013522115565529947	VLP14_D	kidney
SYT17	0.016912387008473688	0.005871868713177159	0.019615473220440514	VLP14_D	kidney
PRKCB	0.09607875751151758	0.0592123561490899	0.10812053815367587	VLP14_D	kidney
IL4R	0.2588328878172466	0.14107311204305398	0.15913138821319195	VLP14_D	kidney
IL21R	0.05124520840940713	0.03336059129288228	0.12561936471111906	VLP14_D	kidney
GTF3C1	0.20823566535399599	0.11970460310154693	0.16492387307004389	VLP14_D	kidney
IL27	0.005611462831633318	0.0038576126897524473	0.009818968886841105	VLP14_D	kidney
NUPR1	0.4920484259101111	0.3423066612501863	0.1317653792944276	VLP14_D	kidney
CD19	0.003958444973350866	0.0012179920892995278	0.020267051403846888	VLP14_D	kidney
LAT	0.1766625725919466	0.12260705902078214	0.14442477577000523	VLP14_D	kidney
SPN	0.1863538822419359	0.136589404137911	0.12699118985842678	VLP14_D	kidney
MAPK3	0.29749344532249694	0.15095576755712917	0.09421410435404656	VLP14_D	kidney
ITGAL	0.28480434076252786	0.2134974693542167	0.15453938929580846	VLP14_D	kidney
HSD3B7	0.40949566275926835	0.32565641538327705	0.13833617803210957	VLP14_D	kidney
PYCARD	0.37348135402847304	0.30079228523369006	0.16559031255160517	VLP14_D	kidney
ITGAM	0.0931186565246076	0.055571601394062586	0.07613658402361705	VLP14_D	kidney
ITGAX	0.31717852194221186	0.25749905589484645	0.12078479917068899	VLP14_D	kidney
NKD1	0.009606958146726671	0.0007601973817746656	0.008255452039633977	VLP14_D	kidney
NOD2	0.03764391768658433	0.024276999872882322	0.060324802867375606	VLP14_D	kidney
CYLD	0.27081458195288205	0.16889705759732626	0.12757109299087666	VLP14_D	kidney
TOX3	0.06732333224130573	0.01394916995414814	0.013558947341423603	VLP14_D	kidney
NUP93	0.1434045018593207	0.07887980600861338	0.07927552452825293	VLP14_D	kidney
NLRC5	0.3889937806035694	0.3264375574942362	0.2948020653315272	VLP14_D	kidney
CCL22	0.014104245391853612	0.006128480342484704	0.04566719698556823	VLP14_D	kidney
CX3CL1	0.2976291613702112	0.14445753506892192	0.23782691793565125	VLP14_D	kidney
CCL17	0.010050563584131648	0.005947466749018091	0.0035291118515652226	VLP14_D	kidney
ADGRG3	0.00141456226753803	0.0008123735915093607	-0.020927435586117323	VLP14_D	kidney
CDH5	0.2923085463224632	0.14252078222529826	0.15689055443098465	VLP14_D	kidney
CKLF	0.3177949056660698	0.22874022349268733	0.14081582459415024	VLP14_D	kidney
RRAD	0.338726930135258	0.21200682470343266	0.03652673822093156	VLP14_D	kidney
CBFB	0.28775445346162354	0.17259701908771577	0.14415226092808775	VLP14_D	kidney
CTCF	0.1697141926020025	0.08906119704776465	0.12056100051985127	VLP14_D	kidney
PSMB10	0.6349964823175477	0.6024797671776331	0.1794480280026139	VLP14_D	kidney
NFATC3	0.12048215829253209	0.06146360865550718	0.09296652237534533	VLP14_D	kidney
SMPD3	0.010767934527927212	0.006681571213370607	-0.0028379558602602377	VLP14_D	kidney
CDH1	0.22323442771338045	0.08468533883703541	0.08385995100035663	VLP14_D	kidney
IL34	0.024787970830461827	0.010689149326108361	0.01865590902821956	VLP14_D	kidney
ZFHX3	0.13330717209493545	0.062181060361996686	0.07479913430379692	VLP14_D	kidney
PSMD7	0.27084645656246886	0.144295407448533	0.11313813690743889	VLP14_D	kidney
GLG1	0.44487746393060845	0.27039858637052605	0.13653084985522146	VLP14_D	kidney
MAF	0.466579054246892	0.2936857360404232	0.12362483876562198	VLP14_D	kidney
PLCG2	0.15414872183720327	0.06653815044872195	0.12644424554658595	VLP14_D	kidney
GINS2	0.024306974490960417	0.011345209575265396	0.053876648309552085	VLP14_D	kidney
IRF8	0.2951237109898324	0.22107578972025155	0.19827545838963706	VLP14_D	kidney
FANCA	0.049312657120785995	0.031497906482636236	0.08515887117117552	VLP14_D	kidney
ITGAE	0.14481848141687056	0.0745569980673733	0.09938335040822	VLP14_D	kidney
CXCL16	0.4443083448195397	0.33700465184232614	0.18455339809342444	VLP14_D	kidney
PFN1	0.77498572827368	0.8064364254151686	0.31479786088161654	VLP14_D	kidney
RPAIN	0.23256028282581273	0.11569289614377977	0.09390937572091447	VLP14_D	kidney
CLEC10A	0.025753325300619502	0.011914392672537336	0.02243377288881785	VLP14_D	kidney
FGF11	0.054807988579441275	0.024832336542799323	0.01503782975437704	VLP14_D	kidney
TNFSF12	0.3424824576286421	0.215075237274314	0.10209583338137873	VLP14_D	kidney
TNFSF13	0.5482441490942759	0.4651957541807393	0.1772690346753124	VLP14_D	kidney
CD68	0.7766718329957806	0.8382977707703251	0.07814716033696179	VLP14_D	kidney
TP53	0.19395196601663442	0.10063506858455457	0.07255210667787321	VLP14_D	kidney
AURKB	0.03485604495298006	0.022205673765668822	0.04489319445080069	VLP14_D	kidney
PIK3R5	0.14913360581856097	0.10766458300985356	0.13311280579526044	VLP14_D	kidney
MAP2K4	0.1505586103217744	0.07351718420081614	0.01826935018546327	VLP14_D	kidney
NCOR1	0.340141831705109	0.21245120826009767	0.14181316442681777	VLP14_D	kidney
TNFRSF13B	0.0005884612688961502	0.00020312090387876862	0.009781734919204735	VLP14_D	kidney
NOS2	0.011020792452132841	0.0038309622106552483	0.048735328597130756	VLP14_D	kidney
NF1	0.21730817123792517	0.11160667584560512	0.1017329824441254	VLP14_D	kidney
SUZ12	0.15931417928561442	0.08250071626548852	0.0812732820567017	VLP14_D	kidney
SPACA3	1.748654786018322e-05	1.658427266363085e-09		VLP14_D	kidney
CCL2	0.23122591462020942	0.06864272946289844	0.04545174374390861	VLP14_D	kidney
CCL7	0.0006182373364439534	0.00040610031371427993	-0.001536325048419252	VLP14_D	kidney
CCL11	0.00300966083858352	2.4781252120499596e-05		VLP14_D	kidney
CCL8	0.027742079658112522	0.01883174463907472	0.019911810874146587	VLP14_D	kidney
CCL13	0.0029569944077429636	0.0011160306367230196	0.03953398923100112	VLP14_D	kidney
CCL1	1.1007704069085082e-05	2.961373153568528e-09		VLP14_D	kidney
CCL5	1.0716037644492187	1.5557143517785454	0.2662292650448205	VLP14_D	kidney
CCL16	0.000781011311662425	0.0004060326037415268	-0.0008617970478916885	VLP14_D	kidney
CCL14	0.17693237062316902	0.05591768218102259	0.012481863307666777	VLP14_D	kidney
CCL15	0.11681555493799528	0.07432101509845086	0.05182654840553254	VLP14_D	kidney
CCL23	0.006169758746801468	0.0022249891546342634	0.03096584920515849	VLP14_D	kidney
CCL18	0.14436693332144843	0.10218610762062208	-0.08263162912295957	VLP14_D	kidney
CCL4	0.44824866212499803	0.41106940224601946	0.1728164576069235	VLP14_D	kidney
CDK12	0.11654525894190666	0.06619240685398041	0.034118196918688296	VLP14_D	kidney
ERBB2	0.31864132921566474	0.16297515581669605	0.05082635450775983	VLP14_D	kidney
CSF3	5.672182687845321e-07	2.3454896397704373e-11		VLP14_D	kidney
CDC6	0.010818386792473692	0.005461426274897441	-0.016944670557894483	VLP14_D	kidney
RARA	0.14653677868421425	0.04985903077611677	0.05815891889653478	VLP14_D	kidney
TOP2A	0.09797134565242915	0.06707795497300663	0.0963379741872312	VLP14_D	kidney
CCR7	0.02466263391024445	0.016227496371228604	0.04287034503697728	VLP14_D	kidney
STAT5B	0.2395670039761128	0.13487800515567566	0.1438625097431281	VLP14_D	kidney
STAT5A	0.2042402175921531	0.13309068911289876	0.09623838607353592	VLP14_D	kidney
STAT3	0.37380400423073884	0.24988263427763766	0.12931436232639648	VLP14_D	kidney
CCR10	0.00940519501997596	0.0027252631106573686	0.05931518418600505	VLP14_D	kidney
IFI35	0.33632083140614355	0.2444074470007004	0.22699065072723018	VLP14_D	kidney
BRCA1	0.0224231466286513	0.010488040265393628	0.03082017761251566	VLP14_D	kidney
ETV4	0.0032331928475147834	0.00041877353602526833	0.002712674929269638	VLP14_D	kidney
SOST	0.010320369591110589	0.0005867610377185648	0.00024121714943844334	VLP14_D	kidney
HDAC5	0.28373698815026355	0.14913878286263182	0.13393741875201143	VLP14_D	kidney
ITGA2B	0.006649247245543279	0.003638877138026839	0.034799332600794354	VLP14_D	kidney
FZD2	0.03441716320876421	0.019172811590568467	0.05315481005686075	VLP14_D	kidney
MAP3K14	0.19253451930593607	0.11968304315984366	0.09394161566328575	VLP14_D	kidney
MAPT	0.16450455540059794	0.0847103734955764	0.0759016115116248	VLP14_D	kidney
KANSL1	0.18648810303688917	0.09034256386736343	0.10357513457907234	VLP14_D	kidney
WNT3	0.006054519106463296	0.002439260068339095	-0.004066709117972462	VLP14_D	kidney
ITGB3	0.0025794052447654565	0.0008129223346387044	-0.00546103202461816	VLP14_D	kidney
TBX21	0.03589186142486581	0.021434403469172032	0.05530853733729762	VLP14_D	kidney
NGFR	0.04305341814519461	0.009229321838249002	0.04408914047415255	VLP14_D	kidney
SPOP	0.18315085906902248	0.10494065717577988	0.09063497936021647	VLP14_D	kidney
ITGA3	0.4004422897600513	0.21027680242059368	0.08954705434405344	VLP14_D	kidney
COL1A1	0.3643895497140951	0.23059802479284844	0.13742313969079634	VLP14_D	kidney
CHAD	0.00803598553125834	0.0050661076106580894	0.00961336608477641	VLP14_D	kidney
CACNA1G	0.00013347725442965045	4.535037669814694e-08		VLP14_D	kidney
NOG	0.0029603482957928683	1.2186632681891045e-05		VLP14_D	kidney
MPO	0.00011512815223780344	4.559297036881073e-08		VLP14_D	kidney
RNF43	0.009118484627486323	0.0030427538183840524	-0.005001136254271277	VLP14_D	kidney
RAD51C	0.09461005690694761	0.055379105459686946	0.07170672104723981	VLP14_D	kidney
BRIP1	0.011536380809879686	0.006972589699870099	0.021166198870824597	VLP14_D	kidney
CD79B	0.046616194184096245	0.023545162742900888	0.08353020372110256	VLP14_D	kidney
ICAM2	0.2025286104681249	0.09760671556457379	0.12268500238757955	VLP14_D	kidney
PECAM1	0.5409469579614932	0.4127638924212079	0.20449638494822708	VLP14_D	kidney
GNA13	0.31102877612983837	0.1902254768670972	0.11131352955192618	VLP14_D	kidney
AXIN2	0.013624259443923717	0.0027038869734267636	0.01890802730327379	VLP14_D	kidney
PRKCA	0.18865471327380573	0.10765639879397301	0.11302897952534986	VLP14_D	kidney
CACNG4	0.00011650725756538588	5.009225614235313e-08		VLP14_D	kidney
CACNG1	1.0057538937387028e-06	3.9857810923670444e-11		VLP14_D	kidney
WIPI1	0.14938087270312508	0.07764280039209523	0.04803155168758803	VLP14_D	kidney
MAP2K6	0.05362299755274197	0.022939692758347948	0.04819299411587201	VLP14_D	kidney
SOX9	0.33647560815201694	0.2630805488305565	0.0757796756377521	VLP14_D	kidney
CD300A	0.17365648815607523	0.12105817661782867	0.1322451851866869	VLP14_D	kidney
GRB2	0.40588902716469005	0.26838948451152833	0.1656139319857684	VLP14_D	kidney
ITGB4	0.12341544384550893	0.043218757713372406	0.001605064744551533	VLP14_D	kidney
FOXJ1	0.004549559125946091	0.002028305057544322	-0.002941120169996066	VLP14_D	kidney
SRSF2	0.4548931739868522	0.2803809518439383	0.21231033910710723	VLP14_D	kidney
TK1	0.058072103560502256	0.02442465078345777	0.051027072907931306	VLP14_D	kidney
BIRC5	0.04328277976803611	0.02477515465215648	0.034780217087952287	VLP14_D	kidney
SOCS3	0.23502973842317285	0.07372334775173256	-0.022345278847142637	VLP14_D	kidney
RPTOR	0.06911335082741223	0.02929733027068882	0.07142200150213758	VLP14_D	kidney
PYCR1	0.008350708508722191	0.0044470345977999735	0.006747495725025195	VLP14_D	kidney
CD7	0.12630217119318057	0.08910163027750295	0.08984061333739629	VLP14_D	kidney
ZNF750	0.00026758423673481303	1.6673809885476877e-07		VLP14_D	kidney
COLEC12	0.0157253722687453	0.0028016799733636124	0.021873761311670254	VLP14_D	kidney
TYMS	0.18323248250993315	0.09534144360347788	0.12839166657021456	VLP14_D	kidney
YES1	0.18687112770765227	0.08514406768088069	0.06332675646927464	VLP14_D	kidney
NDC80	0.04242351698049678	0.02656573340548738	0.10643922563366687	VLP14_D	kidney
TGIF1	0.27799106192785306	0.15642519819042364	0.09981642035517209	VLP14_D	kidney
LAMA1	0.06590868872643503	0.033228496707053724	0.046615841518554274	VLP14_D	kidney
GATA6	0.024104906601487088	0.0030181318408338672	0.024003978812807338	VLP14_D	kidney
CTAGE1	0.0007688932986796901	0.0007131852586536418	-0.007866338041663125	VLP14_D	kidney
LAMA3	0.032734314414112814	0.009903900676722272	0.02738205431962588	VLP14_D	kidney
PIK3C3	0.17612204121839845	0.08153069167576193	0.0610494028191323	VLP14_D	kidney
SETBP1	0.08138274068141943	0.028961909062119703	0.03471547288024698	VLP14_D	kidney
SMAD2	0.2566092658893458	0.14655538653543	0.11805804890118103	VLP14_D	kidney
SMAD4	0.28853862231010013	0.13960153226249372	0.12529020974548932	VLP14_D	kidney
TCF4	0.24062129851534572	0.10806940075838428	0.12916108477662475	VLP14_D	kidney
MALT1	0.24328397210791317	0.1321039953131129	0.12970347278719854	VLP14_D	kidney
PMAIP1	0.03816414531308033	0.02176170261716095	0.09143992502863627	VLP14_D	kidney
TNFRSF11A	0.04883179775323476	0.03195644164605399	0.06178046748433524	VLP14_D	kidney
BCL2	0.3077054148247042	0.18454005401343596	0.17307063383917481	VLP14_D	kidney
SERPINB2	3.0794125462670726e-05	5.9090559395255275e-09		VLP14_D	kidney
NFATC1	0.13000476857275717	0.0702417199273433	0.04711527455201068	VLP14_D	kidney
SHC2	0.13172942939759977	0.046301233829976474	0.04333333524936674	VLP14_D	kidney
GZMM	0.027586760897209454	0.0181603142091601	0.0020115593252691116	VLP14_D	kidney
FGF22	0.0006681174147209661	0.00040562484035210533	0.07374294815905336	VLP14_D	kidney
AZU1	0.0010443865466763871	0.0006090734724536898	-0.0045974096456373355	VLP14_D	kidney
ELANE	0.00019521798377017835	1.1685064225472714e-07		VLP14_D	kidney
CFD	0.33690508959215804	0.2830519699564934	0.08704652345242238	VLP14_D	kidney
SBNO2	0.2793603204025408	0.15177607268533722	0.11794575616588003	VLP14_D	kidney
STK11	0.24520144063903812	0.13037550195322828	0.1259904590581196	VLP14_D	kidney
EFNA2	0.0003096599338570686	0.0002030438632294719	0.0148851181021131	VLP14_D	kidney
AMH	0.020380928632124314	0.012037475003310864	0.07240174424652834	VLP14_D	kidney
GADD45B	0.37973950999621253	0.18135974049379044	0.04511579904770066	VLP14_D	kidney
GNG7	0.08043484652862866	0.02335613858412491	0.06798354562330838	VLP14_D	kidney
GNA11	0.21206367137863136	0.07963251917860502	0.05570854807239192	VLP14_D	kidney
GNA15	0.03695409393089761	0.018496923875773324	0.03638584237341061	VLP14_D	kidney
MAP2K2	0.38140242646620726	0.2379876577923701	0.11326471621536577	VLP14_D	kidney
CREB3L3	0.027034695613405893	0.01806740042455447	0.057761150943522105	VLP14_D	kidney
EBI3	0.05945985374576333	0.04065568983499282	0.06996567852131029	VLP14_D	kidney
TICAM1	0.10034280398286664	0.05836674163226249	0.13548985042065248	VLP14_D	kidney
PTPRS	0.0059833487066221725	0.004230387186491924	0.0009012218080024417	VLP14_D	kidney
FUT5	6.21731320834614e-06	7.447215968052586e-10		VLP14_D	kidney
TNFSF9	0.07095833343558952	0.03902685828213632	0.048195853112957675	VLP14_D	kidney
CD70	0.15766739329644816	0.09641334200662814	0.10252318683504669	VLP14_D	kidney
TNFSF14	0.023425908989665237	0.01543587011179083	0.02984004155037629	VLP14_D	kidney
C3	1.5099114469950823	2.6402768494622086	0.06549004713278646	VLP14_D	kidney
VAV1	0.11804163209128579	0.08504151249212541	0.14206586024072915	VLP14_D	kidney
ADGRE1	0.012689304394846113	0.008609589313305634	0.025428988085197862	VLP14_D	kidney
INSR	0.4691353732545247	0.29889991340051963	0.17554936692320972	VLP14_D	kidney
CD209	0.021886031500436602	0.007193662706607543	-0.03509128015461303	VLP14_D	kidney
CCL25	1.866080801517263e-05	1.2873236347685921e-09		VLP14_D	kidney
PIN1	0.30800184077447057	0.1803556593632176	0.09745248704040387	VLP14_D	kidney
DNMT1	0.21838979422180133	0.12091443222101884	0.03294820657483475	VLP14_D	kidney
ICAM1	0.3569200261167722	0.20938865076844929	0.06781426254619682	VLP14_D	kidney
ICAM4	0.002561852396233338	0.0017244032687154364	0.06496700017713998	VLP14_D	kidney
ICAM3	0.17453701470074	0.11386156487067925	0.08734335453238698	VLP14_D	kidney
TYK2	0.284474527318462	0.16913555181175932	0.1648915968405849	VLP14_D	kidney
KEAP1	0.2545508865482746	0.13153347906205815	0.10592387705906625	VLP14_D	kidney
CDKN2D	0.0554752054700328	0.02746254952958669	0.07449257669497403	VLP14_D	kidney
ILF3	0.42873088736480713	0.2680187325848798	0.23691966675688805	VLP14_D	kidney
SMARCA4	0.25693637275688874	0.13689164946058463	0.12777246936298584	VLP14_D	kidney
EPOR	0.0978302932945643	0.03693351878527043	0.06446609929273438	VLP14_D	kidney
ECSIT	0.1668167853074909	0.07927044364913367	0.10122924014641094	VLP14_D	kidney
JUNB	0.4350006385271013	0.23427747041149777	0.09453577610558332	VLP14_D	kidney
CACNA1A	0.008684594305649659	0.004240423768242707	0.008391703549582352	VLP14_D	kidney
PRKACA	0.21952739837544002	0.11079456444409812	0.1000220825125243	VLP14_D	kidney
ADGRE5	0.5645702989482252	0.5003516564585989	0.22593494634434758	VLP14_D	kidney
DNAJB1	0.34633186050956016	0.1859596740033838	0.10063006498971669	VLP14_D	kidney
NOTCH3	0.3850680834417714	0.19966908714806358	0.1934774741018071	VLP14_D	kidney
BRD4	0.31978649388453967	0.13669564661777167	0.02453669981535274	VLP14_D	kidney
BST2	0.6292299722035558	0.5474183255216172	0.15115046893848338	VLP14_D	kidney
JAK3	0.26408305085781375	0.1680940342123712	0.14348050266989965	VLP14_D	kidney
IL12RB1	0.07445056011723616	0.05254906356779666	0.10014549714907757	VLP14_D	kidney
PIK3R2	0.1948652979095143	0.09318542037046222	0.011844177183921788	VLP14_D	kidney
LRRC25	0.1784992768628592	0.13493563388381719	0.10520960657710063	VLP14_D	kidney
CCNE1	0.013258510587172614	0.007043997646160569	0.03631796634770655	VLP14_D	kidney
FAAP24	0.009843442882325476	0.00628048613529829	0.01251075079271757	VLP14_D	kidney
CEBPA	0.19251285667888607	0.14096549841003206	0.06174879362540296	VLP14_D	kidney
GPI	0.5200127291092405	0.39311697146598373	0.07409075036223925	VLP14_D	kidney
HAMP	0.01873752315850729	0.01321478736784568	0.05154792494703389	VLP14_D	kidney
CD22	0.014166594809770592	0.007158923991140663	0.005636129673027474	VLP14_D	kidney
ZBTB32	0.008447720811004832	0.005877455542483354	0.03596941390985889	VLP14_D	kidney
ACTN4	0.47112458526445766	0.30714625279024166	0.1751538052051802	VLP14_D	kidney
IFNL1	0.0026087815108592626	0.001725252303123095	0.04940250102888302	VLP14_D	kidney
DLL3	9.536513055587021e-07	1.327945784351864e-10		VLP14_D	kidney
AKT2	0.2457215886174159	0.1148139486134675	0.06691616252032644	VLP14_D	kidney
NUMBL	0.0307926325019936	0.014897286346398102	0.0518140638022736	VLP14_D	kidney
AXL	0.4518663427695657	0.3714196846234189	0.1893931608810499	VLP14_D	kidney
TGFB1	0.18594858525769623	0.057831108595912034	0.05131433918357636	VLP14_D	kidney
CD79A	0.013328385063011386	0.004049370806403003	0.029182741038971477	VLP14_D	kidney
POU2F2	0.04355948806864533	0.027363167458593973	0.03672355191881299	VLP14_D	kidney
CEACAM1	0.1132052081230861	0.05951044585011568	0.056372014276751314	VLP14_D	kidney
PLAUR	0.07486836130660741	0.03413240783422371	0.024495683746966736	VLP14_D	kidney
PVR	0.08357756972645149	0.03139976444196283	0.062166897383354444	VLP14_D	kidney
CBLC	0.005453118304677851	0.0008412820733291748	-0.013661967889814951	VLP14_D	kidney
APOE	2.186761374216108	5.203508280932767	0.21749441207584663	VLP14_D	kidney
RELB	0.11862373271239063	0.06063967364814717	0.06989570583951919	VLP14_D	kidney
ERCC2	0.08344702372569134	0.043528790866927326	0.080769791613546	VLP14_D	kidney
ERCC1	0.2618095935058614	0.15374338176235514	0.09303756282439077	VLP14_D	kidney
FOSB	0.13207451466491427	0.04587129071571981	0.08337175232724786	VLP14_D	kidney
BBC3	0.09238072869295863	0.045155081879986445	0.07260567805792163	VLP14_D	kidney
C5AR1	0.09649539804334074	0.04882358559958803	0.044630178683304614	VLP14_D	kidney
PLA2G4C	0.13115836453461896	0.07563889812588767	0.09020497044576611	VLP14_D	kidney
EMP3	0.34283469452121984	0.21047323072481144	0.050605542961870406	VLP14_D	kidney
GRIN2D	0.004410196600409244	0.002429728941246333	0.032639459484185944	VLP14_D	kidney
FGF21	2.1868390598615184e-06	2.4660258939125387e-10		VLP14_D	kidney
BAX	0.2618113586951491	0.12194355315281372	0.05790559691326834	VLP14_D	kidney
CD37	0.22251135758962717	0.15496844509819108	0.11251132599735643	VLP14_D	kidney
FLT3LG	0.07910835422303969	0.046845470879544375	0.10758058558111581	VLP14_D	kidney
IRF3	0.28432905915864787	0.16717026469000668	0.17182617246371298	VLP14_D	kidney
POLD1	0.07868609239704692	0.03597990817682648	0.05680145446600801	VLP14_D	kidney
SPIB	0.005392962494288986	0.0010205906637552487	0.04203209003691733	VLP14_D	kidney
CD33	0.08072085513081677	0.05584983947073032	0.06205899330335096	VLP14_D	kidney
NKG7	0.7746149254474703	0.9472213538518466	0.2668866093244341	VLP14_D	kidney
SIGLEC5	0.0016555126139200286	0.0010151419898965228	-0.006315960253365504	VLP14_D	kidney
FPR1	0.10861574901047061	0.07251499975890713	0.06147661903648499	VLP14_D	kidney
FPR2	0.005734184532111835	0.003856780243759548	0.0025271357405489206	VLP14_D	kidney
PRKCG	2.4587596404902102e-05	4.000590051318152e-09		VLP14_D	kidney
CACNG6	9.382103187255179e-06	1.272411279719079e-09		VLP14_D	kidney
LILRB2	0.15425216742525144	0.10498806187859894	0.08036548639614492	VLP14_D	kidney
LILRA5	0.005280245535711447	0.0022271737525376696	-0.000844467530356054	VLP14_D	kidney
LILRA4	0.013670056592803759	0.008811661873542292	-0.022427789098223197	VLP14_D	kidney
LAIR2	0.007130761379939464	0.004147656688118031	0.028361776871353044	VLP14_D	kidney
LILRA1	0.015627126689059072	0.009993086627561765	0.043982452701734856	VLP14_D	kidney
LILRB1	0.04624152138871989	0.03324941776846016	0.038016037436171976	VLP14_D	kidney
LILRB4	0.27052443634688345	0.21748555396194894	0.10496500044390156	VLP14_D	kidney
KIR3DL3	1.5530291126632057e-05	1.7502003878588396e-09		VLP14_D	kidney
FCAR	9.206201698242853e-06	3.180588870600032e-10		VLP14_D	kidney
NCR1	0.0080629828780691	0.0055816481301098056	0.021955726747366507	VLP14_D	kidney
IL11	0.0012568940219883427	3.2518600548919514e-06		VLP14_D	kidney
SIRPA	0.3516065529134323	0.20879750266634808	0.07136882244082522	VLP14_D	kidney
SIGLEC1	0.22167177015851747	0.16517431377550382	0.14019024555819806	VLP14_D	kidney
CDC25B	0.18455586940485477	0.10892373317649322	0.08651163346359202	VLP14_D	kidney
MAVS	0.22894131663292394	0.11078046859649149	0.055146588303622845	VLP14_D	kidney
PCNA	0.31724956188514664	0.1943401843494463	0.1499448089999149	VLP14_D	kidney
BMP2	0.06777967920011997	0.028600602156129883	0.06334155376392905	VLP14_D	kidney
PLCB1	0.14210146862426215	0.07323821783224771	0.06851414306831534	VLP14_D	kidney
PLCB4	0.060395305851688535	0.03437076616627839	0.059729263983622605	VLP14_D	kidney
PAK5	0.00018875246207924448	1.1670072957032482e-07		VLP14_D	kidney
JAG1	0.4119902835719583	0.21346854317134376	0.17212290633646102	VLP14_D	kidney
FOXA2	0.00021701834960712513	1.0848500373326277e-07		VLP14_D	kidney
THBD	0.16215326623095236	0.06080824256599462	0.046344302951136354	VLP14_D	kidney
CST7	0.49682639732070044	0.511071602120158	0.16686835779282655	VLP14_D	kidney
ID1	0.26654139139224237	0.11830727298681647	0.1822289493282842	VLP14_D	kidney
BCL2L1	0.3650000000392998	0.22636703124758906	0.047815388733425265	VLP14_D	kidney
TPX2	0.04251242894790016	0.024712326437697343	0.09854737792621562	VLP14_D	kidney
HCK	0.21662935301484754	0.15331761610157882	0.14824241261173274	VLP14_D	kidney
ASXL1	0.2655102420741549	0.14639666460603093	0.13205590953695395	VLP14_D	kidney
DNMT3B	0.008249298838360881	0.0038342028123776804	0.024992630827616002	VLP14_D	kidney
E2F1	0.02325578343734747	0.011767595260130555	0.06058150773305691	VLP14_D	kidney
ITCH	0.0914561210941391	0.044898591872898935	0.013989058885728416	VLP14_D	kidney
RPN2	0.5528139443666574	0.42136966336944687	0.17898156027008966	VLP14_D	kidney
SRC	0.07744963824977691	0.031075311184751552	0.08130739109677161	VLP14_D	kidney
LBP	0.00022065013849635032	1.245853753852167e-07		VLP14_D	kidney
MAFB	0.5800061664329126	0.5432262809640739	0.17891603918212126	VLP14_D	kidney
PLCG1	0.16534385628036255	0.07469180066034332	0.10495705320030702	VLP14_D	kidney
SGK2	0.04053518662376003	0.01367614726961873	0.017372260960390053	VLP14_D	kidney
ADA	0.089791087926911	0.06173245068064577	0.07483507280381932	VLP14_D	kidney
PI3	0.00042728157609478657	4.857312318090878e-07		VLP14_D	kidney
SEMG1	1.336064725698612e-06	8.324793380440975e-11		VLP14_D	kidney
UBE2C	0.060513406988096145	0.036534088375142604	0.00463044929932274	VLP14_D	kidney
MMP9	0.0627724802340377	0.02217625267442269	-0.06117235813793384	VLP14_D	kidney
CD40	0.3368944018293528	0.2291586931833414	0.15227663434409328	VLP14_D	kidney
NCOA3	0.18926018382330517	0.09321680350939802	0.1181100110219766	VLP14_D	kidney
NFATC2	0.1743582098143347	0.12216275554155354	0.19396411837141952	VLP14_D	kidney
AURKA	0.035189577578442974	0.01930406203209528	0.014479303658231527	VLP14_D	kidney
BMP7	0.0037562843504957777	3.931144693227671e-05		VLP14_D	kidney
SPO11	5.109208881669446e-07	1.9733827773230227e-11		VLP14_D	kidney
CTCFL	0.0002504313911651372	2.0290233902842601e-07		VLP14_D	kidney
PCK1	0.6919928616478044	0.6240062122519987	-0.03327061595686363	VLP14_D	kidney
GNAS	0.7580552393742164	0.7812999553853172	0.24336725193364186	VLP14_D	kidney
LAMA5	0.3855924116115346	0.18820330801928503	0.11336548313022678	VLP14_D	kidney
BIRC7	0.13284967348948065	0.03021564004568161	-0.012060392990976656	VLP14_D	kidney
APP	0.5071873279101045	0.3913202092451705	0.18430851391685993	VLP14_D	kidney
TIAM1	0.07428472530793884	0.03499663686925657	0.0931341115416428	VLP14_D	kidney
OLIG2	0.0037910582275168633	3.041497539398291e-05		VLP14_D	kidney
IFNAR2	0.2083120276290996	0.1220588675854067	0.10647377829737427	VLP14_D	kidney
IL10RB	0.2699041865366123	0.17351838961282964	0.13489800611012992	VLP14_D	kidney
IFNAR1	0.34798382824745	0.20642055629651515	0.13523159038739976	VLP14_D	kidney
RUNX1	0.19320945827241606	0.09785902964366043	0.050920896297827895	VLP14_D	kidney
ERG	0.12447790401127262	0.04981670620857133	0.06046854750736346	VLP14_D	kidney
ETS2	0.3971589978938625	0.195907647964246	0.10761308113558632	VLP14_D	kidney
MX1	0.2694721928902367	0.16363688119584907	0.11793752521840196	VLP14_D	kidney
TMPRSS2	0.045492711593895147	0.004758009614823719		VLP14_D	kidney
AIRE	0.0006450924736298749	6.906764407612805e-07		VLP14_D	kidney
ITGB2	0.9485175392392862	1.239047695999704	0.32296856716528777	VLP14_D	kidney
S100B	0.03835887307294915	0.02403873632765803	0.10208970053789782	VLP14_D	kidney
IL17RA	0.18004456251845494	0.10595753293478326	0.10248016178530099	VLP14_D	kidney
BID	0.15426983650488776	0.0951999136968889	0.13348031671398475	VLP14_D	kidney
CRKL	0.2314312229659613	0.12567046429140127	0.12823961929665542	VLP14_D	kidney
MAPK1	0.4494171440128996	0.3202716010948467	0.11463628292982352	VLP14_D	kidney
PRAME	0.0018153966586518804	0.0006087055075175588	0.009961947188603316	VLP14_D	kidney
BCR	0.2127954455671969	0.10132409772640938	0.06137642548978853	VLP14_D	kidney
IGLL1	0.01010322792731942	0.006998503858431521	0.004691391762379567	VLP14_D	kidney
VPREB3	0.0025531124445875484	0.0010128649599166876	0.022115667874360596	VLP14_D	kidney
SMARCB1	0.1948787383924121	0.09280040438210582	0.028798583592087056	VLP14_D	kidney
MIF	0.9199517433258405	1.1392448333380416	0.12407491943496807	VLP14_D	kidney
ADORA2A	0.07398636372430668	0.04024296387184042	0.1304970584635383	VLP14_D	kidney
CHEK2	0.05339295766985521	0.0274679621519472	0.05336097365955171	VLP14_D	kidney
XBP1	0.4077497954816508	0.27680622415567535	0.13647824673542136	VLP14_D	kidney
NF2	0.20917889154701166	0.11932073751748237	0.04872686341940653	VLP14_D	kidney
LIF	0.04304417777447926	0.01849043584920463	0.0034996109288591894	VLP14_D	kidney
OSM	0.009645002862192026	0.004955590524820838	-0.016737886050482105	VLP14_D	kidney
PLA2G3	0.00010514348582645622	2.6882314616792282e-08		VLP14_D	kidney
MCM5	0.22288482425996556	0.13119845717231796	0.1545062905795674	VLP14_D	kidney
MYH9	0.5586578925144138	0.4552013587303249	0.30368649772193	VLP14_D	kidney
NCF4	0.1238325478484762	0.07847462491095882	0.07898383690538423	VLP14_D	kidney
CSF2RB	0.06810756563149953	0.0298991307457228	0.08746088411669273	VLP14_D	kidney
IL2RB	0.19573502381468905	0.158352020865855	0.19002528128863722	VLP14_D	kidney
RAC2	0.3961931429954918	0.34243862404268854	0.2209406243498354	VLP14_D	kidney
MFNG	0.15085596405461726	0.09226226662128911	0.1172824328816588	VLP14_D	kidney
LGALS1	0.5816867314782923	0.48486613830565023	0.11176866225913343	VLP14_D	kidney
SOX10	0.0004142763116093392	4.0585868193029686e-07		VLP14_D	kidney
PLA2G6	0.10200234258957586	0.04866083145521553	0.0906998246864126	VLP14_D	kidney
PDGFB	0.19107708264030485	0.10702265847620623	0.07177384184684073	VLP14_D	kidney
TAB1	0.09811119180796975	0.04588571634427243	0.059950111171371494	VLP14_D	kidney
RBX1	0.49792539115462986	0.3458760544329334	0.12952925168720414	VLP14_D	kidney
EP300	0.22262006850176297	0.10740092539579574	0.09402879004651771	VLP14_D	kidney
RANGAP1	0.16921693808340096	0.08050844560645161	0.05356237787348099	VLP14_D	kidney
TNFRSF13C	0.00620160503143009	0.0018085371261434779	0.08481462249949327	VLP14_D	kidney
MPPED1	3.0663901011116046e-05	3.915025764114288e-09		VLP14_D	kidney
SMC1B	0.0006223631073212118	0.0004060905641505805	0.0014631186886935926	VLP14_D	kidney
WNT7B	0.00012526081613100523	5.16884255072446e-08		VLP14_D	kidney
HDAC10	0.04858163401784827	0.019358594406360178	0.056127281019419786	VLP14_D	kidney
MAPK12	0.0525088441176954	0.01206390260768363	0.04963996692029215	VLP14_D	kidney
MAPK11	0.04974352809593053	0.013814433829017309	0.01653742559313454	VLP14_D	kidney
MAPK8IP2	0.0058252134481032135	0.001432456370182176	-0.0222574668813184	VLP14_D	kidney
CRLF2	0.000304595060897257	0.00020306342535580086	-0.0014599633937992646	VLP14_D	kidney
IL3RA	0.08997200262521819	0.041113162702677834	0.07771874461261918	VLP14_D	kidney
CD99	0.4745637719265153	0.3063146521413528	0.1662375801643435	VLP14_D	kidney
PRKX	0.1621271231063521	0.10256671793791608	0.1297476317779614	VLP14_D	kidney
TLR7	0.06531220206333653	0.044605300699668164	0.06131702799926397	VLP14_D	kidney
TLR8	0.05734867973646438	0.03802423406368854	0.04316928191438107	VLP14_D	kidney
FANCB	0.0037936931300617486	0.002024230392715312	0.03441122908534496	VLP14_D	kidney
VEGFD	0.0035666095053951976	0.0012162766081009108	0.019890271867508073	VLP14_D	kidney
POLA1	0.037956480999632294	0.017878714792558786	0.012872183215538836	VLP14_D	kidney
MAGEB2	3.6398189985327545e-06	1.870699963777739e-10		VLP14_D	kidney
DMD	0.0648881157499794	0.024331733858781533	0.01831777909436222	VLP14_D	kidney
CYBB	0.3300484963755705	0.2553329449729714	0.11769161061096575	VLP14_D	kidney
TSPAN7	0.16822720315096396	0.05204292552097291	0.11358838876673072	VLP14_D	kidney
BCOR	0.10556102610198703	0.0567402176007041	0.14310291435083466	VLP14_D	kidney
USP9X	0.3588444475810392	0.2310619875102536	0.12035347505224736	VLP14_D	kidney
DDX3X	0.476719133855046	0.31691647168701237	0.18103737630112804	VLP14_D	kidney
KDM6A	0.08327757416752388	0.04098493521683056	0.08471521214949221	VLP14_D	kidney
ARAF	0.24886727182230806	0.11602012929709463	0.0519993811547831	VLP14_D	kidney
TIMP1	0.6652923048751795	0.6190533510414316	0.15808764306629186	VLP14_D	kidney
CFP	0.038761411125814806	0.019949432068364664	0.051944338857012884	VLP14_D	kidney
ELK1	0.12684675193091008	0.06169505038244915	0.055333469571857447	VLP14_D	kidney
GATA1	0.00029410817011220016	0.00020306547228287123	-0.004892201386263993	VLP14_D	kidney
HDAC6	0.21588115839386832	0.10787721993950954	0.10283205042974802	VLP14_D	kidney
TFE3	0.18635106997466816	0.09695623783658808	0.07579566511239053	VLP14_D	kidney
FOXP3	0.007515911508697108	0.004353750861894965	-0.0014909880638832949	VLP14_D	kidney
CCNB3	0.0029855665110010026	0.0018256462625266627	0.010842038189985494	VLP14_D	kidney
SMC1A	0.22555911998931297	0.12054780936978661	0.13499834947529138	VLP14_D	kidney
HUWE1	0.3190524333958858	0.19296034427717604	0.1553129613950529	VLP14_D	kidney
AMER1	0.021818407225088567	0.009963451658582608	0.05931299381571993	VLP14_D	kidney
MSN	0.5417420429697958	0.4059278511240023	0.2582742145038941	VLP14_D	kidney
VSIG4	0.19217525162700239	0.09964909887297779	-0.013501441110766187	VLP14_D	kidney
AR	0.09664645129169194	0.04668116078932788	0.03516022088435558	VLP14_D	kidney
IGBP1	0.3947896916318499	0.2548750180883678	0.08285628549804655	VLP14_D	kidney
FOXO4	0.023950224692843906	0.0103284999486388	-0.021704472088078026	VLP14_D	kidney
IL2RG	0.27354151556479517	0.2242340749170867	0.1909588948204059	VLP14_D	kidney
MED12	0.14042492292975708	0.0791353402915054	0.10201809206532873	VLP14_D	kidney
TAF1	0.10318679082272723	0.04939297308211669	0.09191248977296729	VLP14_D	kidney
CXCR3	0.1238578380022572	0.09755308126934288	0.07593446103345755	VLP14_D	kidney
FGF16	3.568037585041826e-07	2.060586375922428e-11		VLP14_D	kidney
ATRX	0.2885024611053269	0.16103729881319	0.061359763227846795	VLP14_D	kidney
BTK	0.04079618206939881	0.02557499175961574	0.04024319916019736	VLP14_D	kidney
IL1RAPL2	3.9214447824230077e-07	1.0537040267210022e-11		VLP14_D	kidney
COL4A6	0.008710915810476724	0.0003941101473512123	0.006097863761986294	VLP14_D	kidney
COL4A5	0.056659781020707414	0.013599661351721972	-0.028153849017733067	VLP14_D	kidney
PAK3	0.012179235747516125	0.007166449550038753	0.000331562711793494	VLP14_D	kidney
DCX	2.846359271473644e-05	3.3536188290103634e-09		VLP14_D	kidney
IL13RA2	0.018091892246519067	0.0017793277060006896	-0.008817233687919365	VLP14_D	kidney
IL13RA1	0.3468034862645367	0.19430394754704758	0.10367283556858567	VLP14_D	kidney
LAMP2	0.51999275664077	0.3711998323430674	0.16525593855212073	VLP14_D	kidney
GRIA3	0.0022946312702274933	0.00040832662362163467	0.012170964523362138	VLP14_D	kidney
XIAP	0.2400091057666912	0.11833519237014319	0.02818454699521593	VLP14_D	kidney
STAG2	0.28311709977689553	0.14513214324092494	0.09753969021471533	VLP14_D	kidney
SH2D1A	0.10950924509501572	0.08443513127590528	0.1487403882341629	VLP14_D	kidney
GPC4	0.174848167648868	0.07714394775279729	0.04686944943895584	VLP14_D	kidney
PHF6	0.13607163110469245	0.07958285594024285	0.06740385971457717	VLP14_D	kidney
CD40LG	0.011174118712662579	0.005024580587539057	0.0439879774304624	VLP14_D	kidney
FGF13	0.02155096685352073	0.003074312330815453	0.04173086615855741	VLP14_D	kidney
SPANXB1	6.450411582592426e-07	4.388612670890089e-11		VLP14_D	kidney
MAGEC1	1.3593839951128934e-07	6.2819047524515735e-12		VLP14_D	kidney
MAGEC2	2.833751201276982e-07	7.812131616140602e-12		VLP14_D	kidney
PASD1	2.170374638690677e-06	3.5841893094731564e-11		VLP14_D	kidney
MAGEA4	6.97898378182033e-07	1.4654624916351758e-11		VLP14_D	kidney
MAGEA12	0.0005864319213274364	0.00040613007025736903	0.004157078736811804	VLP14_D	kidney
MAGEA1	1.3068235606574158e-06	4.940206189212017e-11		VLP14_D	kidney
IRAK1	0.3172832542687138	0.1924775145903489	0.10717439520123913	VLP14_D	kidney
FLNA	0.47804349482324	0.3134212288932038	0.2291157595446588	VLP14_D	kidney
DNASE1L1	0.182761101885868	0.10492052468727557	0.11341789993694781	VLP14_D	kidney
G6PD	0.13317232131773002	0.07167119500194763	0.0982629145964269	VLP14_D	kidney
IKBKG	0.1689205549484936	0.08768697387200526	0.09808844697508551	VLP14_D	kidney
USP9Y	0.09087913279738104	0.038361026019559284	0.057690743886813486	VLP14_D	kidney
ISG15	0.3376161796962075	0.13328005783957164	0.040808309472613144	VLP14_C	kidney
TNFRSF18	0.026357630865776634	0.01272968338552267	0.05460330855562506	VLP14_C	kidney
TNFRSF4	0.14844215679656148	0.042122288535987304	-0.018066014769679867	VLP14_C	kidney
CALML6	0.003058440735253159	0.0020215997582809153	3.4098842528121473e-06	VLP14_C	kidney
HES5	0.004036324723963891	0.0003074754099215528	-0.02477536972768598	VLP14_C	kidney
TNFRSF14	0.4950198247195437	0.33362482234379925	0.15423425850073158	VLP14_C	kidney
TNFRSF25	0.16668096339465605	0.0857170222629216	0.14320231326501803	VLP14_C	kidney
TNFRSF9	0.05224315952582445	0.006648201897738348	-0.01444242319076116	VLP14_C	kidney
ERRFI1	0.48521711963597935	0.32260862010741465	-0.05275707677367246	VLP14_C	kidney
PIK3CD	0.19337124745089895	0.07556199747371303	0.13918976239721342	VLP14_C	kidney
MASP2	2.045938895230081e-06	1.0976549557230159e-11		VLP14_C	kidney
MTOR	0.17274704613788383	0.08635200606617184	0.10624619142246414	VLP14_C	kidney
MAD2L2	0.15864319059302245	0.08408359126391914	-0.019328389507449483	VLP14_C	kidney
TNFRSF8	0.011281376389269373	0.005893680811694911	-0.018026294183525013	VLP14_C	kidney
TNFRSF1B	0.2967778198282115	0.127546762609843	0.1258218650089294	VLP14_C	kidney
CASP9	0.13375804284226286	0.08445583951691844	0.04628498248837878	VLP14_C	kidney
EPHA2	0.1697535397270969	0.09470153729687227	0.06378127560618987	VLP14_C	kidney
SDHB	0.3817691210628237	0.2237431222870079	0.05729254668488879	VLP14_C	kidney
PLA2G2A	0.0035540532268655456	2.5419173543159842e-05		VLP14_C	kidney
PLA2G5	0.008370355951238001	0.0014786198574609595	-0.002053046422515169	VLP14_C	kidney
WNT4	0.00885384129088658	0.006061930138916345	0.11195671308264063	VLP14_C	kidney
C1QA	0.9940539750254305	1.4509804074616601	0.27295055478714936	VLP14_C	kidney
C1QB	1.3289432523305058	2.4028585615215845	0.2654974635376084	VLP14_C	kidney
ID3	0.5344991294540559	0.39871024410798533	0.1354098277851598	VLP14_C	kidney
IL22RA1	0.016438743897954584	0.008294120744145693	0.007776988064400954	VLP14_C	kidney
RUNX3	0.15607849899925832	0.04833039357396938	0.14566330833266972	VLP14_C	kidney
STMN1	0.3689214650606507	0.1844833839078195	0.1070754793489104	VLP14_C	kidney
CD52	0.3315237005875724	0.15190880832915418	0.2802452592290834	VLP14_C	kidney
ARID1A	0.33187976393958424	0.18773268165852683	0.14149924393962365	VLP14_C	kidney
RPA2	0.24717608804775876	0.10596102297973746	0.09279727147161615	VLP14_C	kidney
YTHDF2	0.2926446474053669	0.14080728626921016	0.15773301730091227	VLP14_C	kidney
LCK	0.1574979630109624	0.053382178269726036	0.21493448183735636	VLP14_C	kidney
HDAC1	0.3400354355829026	0.17802507556026664	0.12254688587981279	VLP14_C	kidney
MARCKSL1	0.31019825994592076	0.12433147039712372	0.1103864889786447	VLP14_C	kidney
THRAP3	0.38817558176837913	0.2218624039921319	0.11038491299375289	VLP14_C	kidney
CSF3R	0.10849249907962472	0.03330386394795309	0.026913615122308852	VLP14_C	kidney
ZC3H12A	0.09824400041764798	0.06098853819730403	0.0498609506443787	VLP14_C	kidney
MACF1	0.45919707245000213	0.29358299340770716	0.2083248839852301	VLP14_C	kidney
BMP8A	0.0327077064471993	0.011644941890865871	0.0006190665001809138	VLP14_C	kidney
MPL	1.4793613377717512e-06	8.16258346528592e-12		VLP14_C	kidney
CDC20	0.022035843085862195	0.0076937622945153555	0.04689593203176037	VLP14_C	kidney
KIF2C	0.020269268206981533	0.006190415108214931	0.0242474245205746	VLP14_C	kidney
MUTYH	0.10590672195425355	0.05160427596339592	0.0894072966833692	VLP14_C	kidney
NASP	0.35518249207844377	0.19211813195039443	0.05044521523773783	VLP14_C	kidney
PIK3R3	0.1917960353977463	0.06799945009010609	0.021113403208639005	VLP14_C	kidney
CDKN2C	0.10671071318676555	0.027381355124858807	0.018035805373042627	VLP14_C	kidney
PRPF38A	0.18200986650988002	0.10183876115168683	0.10240095665216625	VLP14_C	kidney
PRKAA2	0.2037344322939164	0.10601684654659586	-0.03003971837772805	VLP14_C	kidney
C8A	0.00011745799184383647	7.176762614879243e-08		VLP14_C	kidney
C8B	1.5573815868870593e-06	1.026125023616527e-11		VLP14_C	kidney
JUN	0.5532072535209174	0.44618876344008335	0.14054930861997728	VLP14_C	kidney
USP1	0.13809262581843876	0.07190827171873776	0.05353930432239854	VLP14_C	kidney
JAK1	0.44398856964981565	0.2575763650263139	0.07879778051827373	VLP14_C	kidney
LEPR	0.10193688862005577	0.04045757875490095	0.040784302570397286	VLP14_C	kidney
IL23R	6.083463405087359e-05	1.1471173616524423e-08		VLP14_C	kidney
IL12RB2	0.01226550025812417	0.0034638735403775774	0.014667710522310752	VLP14_C	kidney
GADD45A	0.35462098925750224	0.1941550050413736	0.05125863645197603	VLP14_C	kidney
GNG12	0.394221992790251	0.22452593495628673	0.1276659601904723	VLP14_C	kidney
NEGR1	0.16193032510062813	0.13753055590120958	0.056783711330179426	VLP14_C	kidney
MSH4	0.0011004620434953251	1.7135780735316607e-06		VLP14_C	kidney
FUBP1	0.39403119806247305	0.23387355884153127	0.07665289817350279	VLP14_C	kidney
PRKACB	0.26110034383793085	0.1102529933787534	0.10954158998649016	VLP14_C	kidney
BCL10	0.19328093391877302	0.07805165149959307	0.09347220719773575	VLP14_C	kidney
COL24A1	0.005194256833446686	0.002883596997250343	-0.00042676107824052983	VLP14_C	kidney
CDC7	0.02784200943698429	0.013666784179104285	-0.02076808089209678	VLP14_C	kidney
DPYD	0.1502979216963877	0.06083706223439957	0.018546959115917826	VLP14_C	kidney
CDC14A	0.10194722327397564	0.059444426799275155	-0.005985057175362206	VLP14_C	kidney
VCAM1	0.7117935829379798	0.7233039973933405	0.07713884807187191	VLP14_C	kidney
COL11A1	0.0143363667489761	0.009041360314034177	0.032319157029016464	VLP14_C	kidney
CSF1	0.23919538255854858	0.11576830421508957	0.17595132698450255	VLP14_C	kidney
CD53	0.42887900566309245	0.22997565222087682	0.17876099360820152	VLP14_C	kidney
WNT2B	0.04067982864463662	0.015720914936899956	-0.012904163841437163	VLP14_C	kidney
NRAS	0.2364604157533987	0.1032378434125801	0.04468448377171587	VLP14_C	kidney
SYCP1	5.201460233353209e-05	9.150251173434529e-09		VLP14_C	kidney
NGF	0.04604454862230507	0.010055857214215128	-0.019494446943915618	VLP14_C	kidney
CD58	0.2749265268684706	0.12405730881613511	0.12851987550668953	VLP14_C	kidney
CD2	0.29172126600945564	0.12536652788782268	0.19545168671699464	VLP14_C	kidney
NOTCH2	0.373935274788757	0.22172371349350678	0.14002475595525848	VLP14_C	kidney
CD160	0.003646051119382445	0.0011556750788023233	-0.004661036110939779	VLP14_C	kidney
TXNIP	0.7246133984031264	0.8293265107576289	0.11802511437816854	VLP14_C	kidney
MCL1	0.5597254878701894	0.45813695061584975	0.216801819521605	VLP14_C	kidney
CTSS	0.6816489744530481	0.6246666490241244	0.1537690931514877	VLP14_C	kidney
RORC	0.13797129778123124	0.051151526875007555	0.023346363143799766	VLP14_C	kidney
THEM4	0.1899085399088233	0.10359931250473006	0.1440437019878698	VLP14_C	kidney
S100A10	0.9114504207779109	1.184751898911237	0.1330855154966658	VLP14_C	kidney
S100A9	0.08836870136549242	0.02486355150082464	-0.06640241385563374	VLP14_C	kidney
S100A12	0.0014959366045035024	0.0002900904482587634	-0.005216593732439989	VLP14_C	kidney
S100A8	0.030927105267883306	0.00621752281360472	-0.011725007277341108	VLP14_C	kidney
S100A7	3.515992841448084e-05	6.000049472075587e-09		VLP14_C	kidney
CREB3L4	0.10503385784787697	0.0382524887884019	0.07413713811991701	VLP14_C	kidney
IL6R	0.2239225379690322	0.08611758798352225	0.08747634716544031	VLP14_C	kidney
SHC1	0.361492763252697	0.17244115600956544	0.22508427100386647	VLP14_C	kidney
EFNA3	0.022000974103426465	0.003418818816558729	-0.00943800463648881	VLP14_C	kidney
EFNA1	0.5780081671006838	0.44442533977531545	0.0014760294694458158	VLP14_C	kidney
MUC1	0.9080653115278149	1.2340279432624577	0.07380006309984646	VLP14_C	kidney
NTRK1	0.050753543777434906	0.03914676424934984	-0.02017389889024473	VLP14_C	kidney
FCRL2	0.006929588008579131	0.004615896108482413	0.060410508325822	VLP14_C	kidney
CD1D	0.06442182332695078	0.02275625357272694	0.08183760947279436	VLP14_C	kidney
CD1A	0.0034773874445950714	0.0017245758905508502	0.05324851531449611	VLP14_C	kidney
CD1C	0.06906847821944571	0.05035186474905343	0.043629758942616614	VLP14_C	kidney
CD1B	0.00386521748158262	0.0027465199489248473	-0.007730640086482034	VLP14_C	kidney
CD1E	0.0514099876278267	0.03960192752353483	0.11210273594426345	VLP14_C	kidney
SPTA1	0.000374303559372823	2.700311857318716e-07		VLP14_C	kidney
IFI16	0.45492336635606084	0.26186916339473854	0.17455007783181792	VLP14_C	kidney
FCER1A	0.06364640298130118	0.04678147896509328	0.002104924360456434	VLP14_C	kidney
CRP	0.0003594688162748959	2.3044585934238688e-07		VLP14_C	kidney
SLAMF6	0.1096775018802149	0.03155790031881642	0.13771252333010403	VLP14_C	kidney
CD84	0.2130998743174937	0.06641147412528772	0.10542519269882117	VLP14_C	kidney
SLAMF1	0.03447711169839927	0.017948002943250146	0.10488177111918455	VLP14_C	kidney
CD48	0.22089445778357467	0.06969897362587459	0.1053625410196965	VLP14_C	kidney
SLAMF7	0.18000954975918948	0.05301879249085765	0.11672714876004381	VLP14_C	kidney
LY9	0.04287256452916341	0.020692074440902194	0.1039724641920826	VLP14_C	kidney
CD244	0.013194066041289346	0.004329336912983537	0.021491608780020467	VLP14_C	kidney
FCER1G	0.6409914557045293	0.5862166260555316	0.21044927009611308	VLP14_C	kidney
FCGR2A	0.38287661561963077	0.16922333454842325	0.14675790052441082	VLP14_C	kidney
HSPA6	0.0675333558177991	0.020360541394945912	0.0451167848896821	VLP14_C	kidney
FCGR3A	0.7214576315876238	0.6718409952202363	0.03461544014416916	VLP14_C	kidney
FCGR2B	0.1016361141010057	0.04789975889646902	0.013840180349397949	VLP14_C	kidney
SH2D1B	0.006564970300183562	0.0021737208518762294	-0.024838238926402027	VLP14_C	kidney
DDR2	0.13460706456612528	0.07375954227832696	0.020763426842692487	VLP14_C	kidney
NUF2	0.014546727211103576	0.005570621722524552	0.04079777901937612	VLP14_C	kidney
PBX1	0.2773163827271685	0.17206740731281756	-0.10915290162387346	VLP14_C	kidney
RXRG	0.00193232002316863	0.001592446669075166	-0.014434550011725795	VLP14_C	kidney
CD247	0.14785410544901675	0.049629376289203136	0.14995121466220518	VLP14_C	kidney
SELP	0.12103880019925682	0.07301481935880573	0.06652332056737278	VLP14_C	kidney
SELL	0.0896486187022195	0.046632666912771195	0.006669159955086841	VLP14_C	kidney
SELE	0.020063961083485612	0.01228390029563668	-0.004098507261872414	VLP14_C	kidney
FASLG	0.026906830958069443	0.0061944229320538115	-0.016650031765994798	VLP14_C	kidney
TNFSF18	0.0004558795577947165	0.0002888990814515652	-0.008704188579587172	VLP14_C	kidney
TNFSF4	0.02410828371872687	0.006378126351768269	0.010936309521367168	VLP14_C	kidney
TNN	0.003068636891723891	0.0014426433793407647	-0.0065456189205046885	VLP14_C	kidney
TNR	0.00047777361701810113	0.0002885465586565605	0.11279856440968733	VLP14_C	kidney
ABL2	0.16754000475243747	0.06612606476053362	0.059894955518731814	VLP14_C	kidney
MR1	0.24484949774695175	0.09221192213848096	0.09971209930619626	VLP14_C	kidney
IER5	0.2501487899739665	0.10880481914375262	0.17409379662878638	VLP14_C	kidney
CACNA1E	0.008038736870014752	0.0034681459532808203	-0.007141764965175237	VLP14_C	kidney
DHX9	0.3638366938636415	0.19845428294923248	0.15163244126130135	VLP14_C	kidney
LAMC2	0.06730045016180704	0.04923932809027073	-0.009376305888943743	VLP14_C	kidney
PTGS2	0.0612750414809708	0.04094013031437768	-0.05359944728154426	VLP14_C	kidney
PLA2G4A	0.05141599043101628	0.031260513988967994	0.049764432581108124	VLP14_C	kidney
RGS1	0.4518092066470715	0.25440261526320285	0.21043048671782072	VLP14_C	kidney
CDC73	0.22541461491725456	0.09462076488863241	0.08393557822013625	VLP14_C	kidney
PTPRC	0.4076966429650067	0.21711758288058317	0.19702495849580004	VLP14_C	kidney
ELF3	0.403713708633268	0.422077242335613	-0.04162030713193118	VLP14_C	kidney
UBE2T	0.025196941873296408	0.008434464386104306	0.025595455898206797	VLP14_C	kidney
CHI3L1	0.22060082976877343	0.2189708048757585	-0.013719513252103716	VLP14_C	kidney
CHIT1	0.007071401310281831	0.0009062733877885711	0.017214444708331347	VLP14_C	kidney
BTG2	0.539388583687437	0.45121446183831493	0.05713497995555255	VLP14_C	kidney
PIK3C2B	0.1277028375119867	0.04821022359393949	0.14370983232456863	VLP14_C	kidney
MDM4	0.350679968045246	0.21305439824268196	0.16254685783780515	VLP14_C	kidney
IKBKE	0.0837195776047334	0.027568557176433632	0.12024551435635682	VLP14_C	kidney
MAPKAPK2	0.4561214421573921	0.30735408692412425	0.12763965291833246	VLP14_C	kidney
IL10	0.008007039328214113	0.0025913810797643538	0.00678353255647866	VLP14_C	kidney
IL19	0.000185611217873741	1.266849125064132e-07		VLP14_C	kidney
IL24	1.7481576724443897e-06	1.4825681876137627e-11		VLP14_C	kidney
C4BPA	3.511532345962675e-07	4.983642992370434e-13		VLP14_C	kidney
CD55	0.3357291812087245	0.20065088669799488	0.10710517269552035	VLP14_C	kidney
CR2	0.03331650442351853	0.023839101124414053	0.02902853423558631	VLP14_C	kidney
CR1	0.08255535113142276	0.06071808786642672	-0.10168690750829906	VLP14_C	kidney
CD46	0.5714449825160702	0.5069139232720918	0.20170378640830455	VLP14_C	kidney
CD34	0.43489387846466154	0.24957392466364742	0.15558786230175192	VLP14_C	kidney
LAMB3	0.07702386824630304	0.04328717107198193	0.06291272264452931	VLP14_C	kidney
HSD11B1	0.01990085054997765	0.013664312916457902	0.04896552176091694	VLP14_C	kidney
DTL	0.008975612782082948	0.001196250023085471	0.032706222212504917	VLP14_C	kidney
CENPF	0.02879163934461385	0.003619426440240032	-0.0030843852943521054	VLP14_C	kidney
TGFB2	0.006554177072310374	0.0017416629838738682	-0.019184990707246705	VLP14_C	kidney
DUSP10	0.054624122983573865	0.019122899345506622	0.03749339619761683	VLP14_C	kidney
TLR5	0.06920956641265376	0.026060462012246297	0.07203143945403978	VLP14_C	kidney
CAPN2	0.5887982475420688	0.5142813577403634	-0.013966148105767141	VLP14_C	kidney
LBR	0.27985515067789546	0.1263621930158832	0.12949734787654843	VLP14_C	kidney
PSEN2	0.11736691973165968	0.06704682089376436	0.07113243229578117	VLP14_C	kidney
NUP133	0.1724038239903367	0.08078648079295854	0.06018267499364006	VLP14_C	kidney
GNG4	0.0032282507353543466	0.0008722515089160417	-0.013648064673935941	VLP14_C	kidney
FH	0.24768965228970913	0.12534588175961012	0.037756512656524674	VLP14_C	kidney
EXO1	0.003290892773177365	0.0008701071665060688	-0.02087261093083672	VLP14_C	kidney
AKT3	0.3118936099096353	0.14335904088040607	-0.03835080013955165	VLP14_C	kidney
NLRP3	0.03798168155160843	0.0180779371875965	0.11731571962902505	VLP14_C	kidney
TPO	0.00020897121398844585	1.141294210284707e-07		VLP14_C	kidney
SOX11	0.00710660499370688	0.002162626206987198	-0.016547325736329492	VLP14_C	kidney
ID2	0.4873257463622079	0.32624243243563233	0.017658995971109096	VLP14_C	kidney
RRM2	0.06093820874532769	0.012515869241292861	0.13141431886968458	VLP14_C	kidney
PDIA6	0.5469230510298918	0.41898327314706235	0.11130406830466713	VLP14_C	kidney
MYCN	0.003976166274488575	0.0025992943185902478	-0.03497618053553221	VLP14_C	kidney
SDC1	0.3262158793610618	0.23307941746858704	0.043947890738422604	VLP14_C	kidney
RHOB	0.7701052236076729	0.9070636735126847	0.18145869524948444	VLP14_C	kidney
APOB	0.0012107177060274208	0.00028937183182131367	0.015233461838635921	VLP14_C	kidney
DNMT3A	0.1778154243926237	0.08216207499691347	0.06281728854670582	VLP14_C	kidney
ALK	0.00019655801599815926	1.4161588135802498e-07		VLP14_C	kidney
LTBP1	0.28848830863533254	0.14292319719648494	0.11272951425347327	VLP14_C	kidney
SOS1	0.2091103410365097	0.09626827417205683	0.08993403735637798	VLP14_C	kidney
EML4	0.35456535495230757	0.16587202852996005	0.03676358480286146	VLP14_C	kidney
ZFP36L2	0.587076089044185	0.5292256456790948	0.25665399060440336	VLP14_C	kidney
PRKCE	0.05961558271349412	0.030826467493434255	-0.007210500193012451	VLP14_C	kidney
EPAS1	0.6597018732912772	0.6689529053087752	0.27874958225575197	VLP14_C	kidney
EPCAM	0.7926393366998126	1.0881334089361494	-0.054202747892772664	VLP14_C	kidney
MSH2	0.11249344656075913	0.05255676630755322	-0.014218061839523611	VLP14_C	kidney
MSH6	0.12928638888396418	0.048145818959546886	0.09125766130789484	VLP14_C	kidney
FANCL	0.10312313613578704	0.03972830604139812	0.08164221958599963	VLP14_C	kidney
REL	0.022680562276922084	0.010120839732471082	-0.0029285794889520357	VLP14_C	kidney
XPO1	0.37633095240815173	0.19608840574738404	0.08818294686506348	VLP14_C	kidney
PPP3R1	0.18288745065860929	0.09844196451107846	0.08112750560594788	VLP14_C	kidney
ANXA4	0.8074123558514963	0.9550841568695448	-0.002026010950063965	VLP14_C	kidney
CD207	0.008434408318422775	0.00577084813388063	0.018286349127987482	VLP14_C	kidney
TCF7L1	0.14982625636369018	0.08335436918080899	-0.04313775381896754	VLP14_C	kidney
GNLY	0.11751828762191341	0.028996815992493947	0.07881355183505641	VLP14_C	kidney
CD8A	0.30984194685721245	0.14796642635804885	0.2671099648269083	VLP14_C	kidney
CD8B	0.15010064801394993	0.041419745669378165	0.11225224581608927	VLP14_C	kidney
IGKC	1.6970504993820363	3.711539031112505	0.2688618489678818	VLP14_C	kidney
DUSP2	0.20042700799080132	0.06791004817717222	0.1841780335092789	VLP14_C	kidney
ZAP70	0.1335148536238956	0.06244730912407365	0.11748695219282045	VLP14_C	kidney
INPP4A	0.18614878242200333	0.08290279221575556	0.08889707415420625	VLP14_C	kidney
IL1R2	0.04188591442114391	0.027229837986891225	0.028300701659539865	VLP14_C	kidney
IL1R1	0.3146244417175973	0.21854067616866144	0.14509619710858573	VLP14_C	kidney
IL1RL2	0.01068268563522686	0.0056064125743115105	-0.01330764628273335	VLP14_C	kidney
IL1RL1	0.559536151880979	0.7487892285984233	0.07985406642870244	VLP14_C	kidney
IL18R1	0.09245542006654485	0.05082282545723105	0.018874086631167516	VLP14_C	kidney
IL18RAP	0.010630870541025366	0.003730970353293013	0.018335205596753664	VLP14_C	kidney
BCL2L11	0.18245793145342595	0.0767101111025435	0.16923868020927738	VLP14_C	kidney
MERTK	0.22842023657747978	0.10730624132164815	0.08768602617914414	VLP14_C	kidney
IL1A	2.0093931723109946e-05	1.4375007445405067e-09		VLP14_C	kidney
IL1B	0.01458283658946982	0.008473184028888001	0.0009511953484104101	VLP14_C	kidney
IL1RN	0.01104497297691678	0.0040441361484232375	0.0231568243626637	VLP14_C	kidney
PAX8	0.5007767123609818	0.3983460704778688	0.022592244310633544	VLP14_C	kidney
MARCO	0.00551680111692149	0.00032473663833283234	0.0013538878727805059	VLP14_C	kidney
INHBB	0.0913175743070985	0.01217354266156838	-0.00997231412692987	VLP14_C	kidney
ERCC3	0.17536717070287886	0.07500201745468633	0.1468778865148441	VLP14_C	kidney
MCM6	0.14421980338052398	0.05135300475815954	0.018626016214524144	VLP14_C	kidney
CXCR4	0.675023375938115	0.6202060542402287	0.2736021449271694	VLP14_C	kidney
ACVR2A	0.09925071174621591	0.04975087057931648	0.005263849213259442	VLP14_C	kidney
CACNB4	0.03040359499986835	0.023165324247543608	-0.022178486629971725	VLP14_C	kidney
ACVR1C	0.0036524008953394984	0.0023089371317176004	0.012424229740213507	VLP14_C	kidney
ACVR1	0.1481867321727431	0.061262744156481364	0.04351937835375884	VLP14_C	kidney
ITGB6	0.23413880480575108	0.22904517440920683	-0.0710260559265911	VLP14_C	kidney
TANK	0.21220476368035598	0.09272557015766272	0.09015417927945787	VLP14_C	kidney
DPP4	0.3176862413799519	0.13030280260967297	-0.007740684431545679	VLP14_C	kidney
IFIH1	0.19877614644739688	0.06577602087867705	0.0899394106963705	VLP14_C	kidney
LRP2	0.6052745386366736	0.5384775739104064	0.0745317024621659	VLP14_C	kidney
ITGA6	0.43274864855922995	0.25769187269042226	0.04212287138086604	VLP14_C	kidney
PDK1	0.13325234342274614	0.03776860966320494	0.0627571958108018	VLP14_C	kidney
MAP3K20	0.22133745188907156	0.10920831251278175	0.056558254325258454	VLP14_C	kidney
ATF2	0.26467961474348106	0.12385667458424209	0.1095767424429806	VLP14_C	kidney
NFE2L2	0.42257437314468554	0.31386015484376606	0.11703405987646769	VLP14_C	kidney
ITGA4	0.295517805096835	0.11364668495030558	0.1862663444167111	VLP14_C	kidney
COL3A1	0.6030726111211192	0.5351011850617304	0.24539357036765888	VLP14_C	kidney
COL5A2	0.4023932036789727	0.1924706467334657	0.038117809902107544	VLP14_C	kidney
STAT1	0.6727448501414157	0.6414225341240652	0.18022850937308452	VLP14_C	kidney
STAT4	0.06553816377668027	0.02935321000168116	0.10344179649355098	VLP14_C	kidney
TMEFF2	0.002086208233890264	0.0014445333650264865	-0.019462120955238433	VLP14_C	kidney
SF3B1	0.544472015269607	0.4248702848179364	0.21831914586629436	VLP14_C	kidney
CASP10	0.11576786699469055	0.05070739369831292	0.01263665788750485	VLP14_C	kidney
CASP8	0.1381076274885473	0.04483409759216633	0.05684934961463371	VLP14_C	kidney
FZD7	0.13124864031212102	0.09459521891621589	0.12616026181230444	VLP14_C	kidney
CD28	0.02539504753857007	0.012610057690065157	0.05736630282646529	VLP14_C	kidney
CTLA4	0.03531761189085592	0.011941214006125054	0.13242906901470528	VLP14_C	kidney
ICOS	0.030777273521710592	0.007549775861256958	0.1435361108914204	VLP14_C	kidney
CREB1	0.194293699632732	0.10271622683315682	0.06067364174108412	VLP14_C	kidney
IKZF2	0.08880155800110355	0.021555225383559803	0.06255494222954952	VLP14_C	kidney
BARD1	0.04408436593711903	0.014073900736614332	-0.012515834126097566	VLP14_C	kidney
FN1	1.343559125426012	2.419882019443136	0.2452387677132546	VLP14_C	kidney
CXCR2	0.002202802373230235	0.0015921359420173638	-0.030846628833494583	VLP14_C	kidney
CXCR1	0.0018339216199871953	0.0008641295622295955	0.05882477031665695	VLP14_C	kidney
SLC11A1	0.0715414464926785	0.024949958585967682	0.08273950351742654	VLP14_C	kidney
WNT6	0.004851996957736012	0.0025941715738428094	-0.003688605683511684	VLP14_C	kidney
WNT10A	0.014947867159780968	0.008301238183718893	0.041795494305309766	VLP14_C	kidney
INHA	0.011533692520883952	0.0054537855596621925	-0.005877513311757142	VLP14_C	kidney
PAX3	2.812135360480153e-06	3.2700013790218165e-11		VLP14_C	kidney
CUL3	0.3021660717333019	0.14830456413540596	0.08509917536920462	VLP14_C	kidney
IRS1	0.07699938962234366	0.04839934708381875	-0.026615530670251936	VLP14_C	kidney
COL4A4	0.3684239069469643	0.34925681637483724	0.0731321183132528	VLP14_C	kidney
COL4A3	0.3486596288514266	0.3446620696490173	0.07919357292259127	VLP14_C	kidney
CCL20	0.023050567623662133	0.00623598967326704	0.0053122633423933665	VLP14_C	kidney
SP100	0.33678742709177056	0.1482071405030639	0.16788860867090924	VLP14_C	kidney
INPP5D	0.24315244780312406	0.08727381469764242	0.21220590003657955	VLP14_C	kidney
ATG16L1	0.21254881665948386	0.07111180766324715	0.11087419954335981	VLP14_C	kidney
HDAC4	0.1258136075277327	0.07189292389797894	0.06831751842072774	VLP14_C	kidney
NEU4	0.004362428740134584	0.003034617560671351	-0.012235820936550342	VLP14_C	kidney
PDCD1	0.10869366558499957	0.03242561974935629	0.09711851877124007	VLP14_C	kidney
IL5RA	0.0007174315142039196	0.00028875448095153376	0.008498031075772693	VLP14_C	kidney
VHL	0.015637615388929223	0.00656170237121091	0.03126036837172756	VLP14_C	kidney
IRAK2	0.036107339152407686	0.01454289781504969	0.06972170287862148	VLP14_C	kidney
ATG7	0.14518253634819875	0.0547593756943851	0.022122816768462773	VLP14_C	kidney
PPARG	0.11359599644572474	0.03826862833615128	0.03720579643426161	VLP14_C	kidney
RAF1	0.29982074966034794	0.16448647759280657	0.08200594937420055	VLP14_C	kidney
HDAC11	0.1310629210521938	0.07856059127506496	0.08834860591864091	VLP14_C	kidney
WNT7A	0.002944898636376497	0.0020222849966672132	-0.02606985056056032	VLP14_C	kidney
KAT2B	0.16755529363503566	0.0736338332447486	0.01503557028405623	VLP14_C	kidney
EOMES	0.1387229939436588	0.03747510366804024	0.1103970292736787	VLP14_C	kidney
TGFBR2	0.577666917346503	0.5276886843554718	0.14982898988217308	VLP14_C	kidney
CCR4	0.00036309713400890434	3.3739330933751845e-07		VLP14_C	kidney
MLH1	0.1925555317238717	0.09656809561606551	0.10419858308565932	VLP14_C	kidney
ITGA9	0.1416061774738496	0.05955269162944707	-0.07090191594143763	VLP14_C	kidney
MYD88	0.20530189822192157	0.07129280750621174	0.07031944477540039	VLP14_C	kidney
CX3CR1	0.04100680068255387	0.011782986527818725	0.0029301020622370683	VLP14_C	kidney
CTNNB1	0.5710177229727454	0.48151902652062745	0.09398614929244065	VLP14_C	kidney
CCR9	4.232096622708696e-05	7.621622386649231e-09		VLP14_C	kidney
CXCR6	0.045708744301277554	0.014924580611539768	0.0006648471894979751	VLP14_C	kidney
XCR1	0.03554185778443028	0.009159166903446916	0.10591096908762912	VLP14_C	kidney
CCR3	6.168834200172227e-05	1.2903011361384274e-08		VLP14_C	kidney
CCR1	0.07888391580064717	0.015897202704218683	0.06433830287133137	VLP14_C	kidney
CCR2	0.07494159649832983	0.024707339256462194	0.07899886718417401	VLP14_C	kidney
CCR5	0.12572237485274895	0.03633795605306188	0.14829427016133448	VLP14_C	kidney
CCRL2	0.027556408389616517	0.009299035663283578	-0.021730953237198397	VLP14_C	kidney
LTF	0.37251990217120756	0.4272233638362085	0.05711412995640646	VLP14_C	kidney
SETD2	0.18281362593561518	0.10339053273020811	0.03868929244060499	VLP14_C	kidney
CDC25A	0.008050547132958876	0.004304482177247261	0.05154809854906567	VLP14_C	kidney
CAMP	9.565193454502341e-05	2.401418171580837e-08		VLP14_C	kidney
PRKAR2A	0.20922483157162666	0.09917020252828433	0.05433576305987225	VLP14_C	kidney
RHOA	0.579468031891555	0.5066209834759248	0.25551870324548054	VLP14_C	kidney
MST1R	0.012508994930060602	0.007312248667441672	0.05557810661462864	VLP14_C	kidney
GNAI2	0.5531231789024781	0.4473908350824627	0.19100821635660048	VLP14_C	kidney
CACNA2D2	0.032767033053035105	0.02523001896097038	-0.050400175161030646	VLP14_C	kidney
TLR9	0.003412202316867897	0.002019272199648097	0.01433933407173087	VLP14_C	kidney
BAP1	0.28340216954779135	0.15490590624799305	0.12670072196321705	VLP14_C	kidney
PBRM1	0.19904507131898755	0.08939120137055606	0.09869898838735922	VLP14_C	kidney
PRKCD	0.18720260395383395	0.09223437096744774	0.13161755122687008	VLP14_C	kidney
IL17RB	0.1537745309085263	0.05258186337103381	0.07506567855424995	VLP14_C	kidney
CACNA2D3	0.01033069438758478	0.006927315445291729	-0.03339745156458656	VLP14_C	kidney
WNT5A	0.07404903349262493	0.04140531026654179	0.044306807603725816	VLP14_C	kidney
MAGI1	0.19170590213786137	0.11500001299039565	0.03375358166284873	VLP14_C	kidney
FOXP1	0.2446850255295249	0.1351415778187113	0.09946385512521799	VLP14_C	kidney
RYBP	0.23439518902484402	0.13522773194039345	-0.010090117312774528	VLP14_C	kidney
EPHA3	0.048796013232698006	0.02578896897835653	0.011927052691318558	VLP14_C	kidney
NFKBIZ	0.2652519596398988	0.22569482950569633	0.041350924922080694	VLP14_C	kidney
ALCAM	0.1870638694965868	0.07458980587521868	0.002182583214286181	VLP14_C	kidney
CBLB	0.26855326281055153	0.11119756370330693	0.10083568237306603	VLP14_C	kidney
CD47	0.38439487367061986	0.21530035248954454	0.09971562327260391	VLP14_C	kidney
TRAT1	0.03799575099834116	0.009771927228304394	0.1592813113214922	VLP14_C	kidney
CD96	0.07749092234010174	0.020039696840993635	0.08005008601736259	VLP14_C	kidney
CD200	0.09987860162962527	0.03246932469380339	0.03592716827783303	VLP14_C	kidney
BTLA	0.02371768888554542	0.008187281964743357	0.09410812767805632	VLP14_C	kidney
TIGIT	0.05206406861445651	0.015979605181902508	0.06097479762709847	VLP14_C	kidney
ZBTB20	0.0622595673235807	0.031483740122134424	0.01072028054024535	VLP14_C	kidney
CD80	0.009806035232351108	0.0009592492805964674	0.030055813971508825	VLP14_C	kidney
PLA1A	0.1240024251613589	0.04500760874754704	0.04880845290164996	VLP14_C	kidney
GSK3B	0.2288310655756163	0.10458443943976521	0.07808948765138157	VLP14_C	kidney
CD86	0.1107115254457984	0.026374718347793535	0.06020951147296762	VLP14_C	kidney
CSTA	0.07930346826282937	0.01655507578006143	0.03375545244121609	VLP14_C	kidney
MCM2	0.046690236424251054	0.0152968449234759	0.018093035588735	VLP14_C	kidney
GATA2	0.13771862852635222	0.09924876029194202	0.012567571139653406	VLP14_C	kidney
COL6A6	0.0016679773484125286	0.0011556271729614102	-0.0006582715171980502	VLP14_C	kidney
EPHB1	0.010804967840966816	0.0048711846844521015	0.022970386421983867	VLP14_C	kidney
STAG1	0.1631613430727813	0.06907099154207111	-0.003917173078777572	VLP14_C	kidney
NCK1	0.2437741397552403	0.08771495998556901	0.007502929015979103	VLP14_C	kidney
IL20RB	0.011497802650040745	0.004030738562637668	-0.027681477740159038	VLP14_C	kidney
PIK3CB	0.23915562081591452	0.11349794314579324	-0.017867313708851668	VLP14_C	kidney
FOXL2	5.840104670578403e-07	1.0215676268404941e-12		VLP14_C	kidney
ATR	0.1602004220652082	0.06118027503911164	0.046760562208925716	VLP14_C	kidney
CPA3	0.04712911924082389	0.023220123895068577	0.033174057121446124	VLP14_C	kidney
MME	0.506868927267459	0.5262272175589557	0.02700793392826456	VLP14_C	kidney
MLF1	0.12224458984669995	0.07733788832943432	-0.002117247157718362	VLP14_C	kidney
IL12A	0.0033146055213821002	0.0011529553772325664	0.015665873546302007	VLP14_C	kidney
SMC4	0.16482018135259544	0.05692237249809199	0.08865957183245171	VLP14_C	kidney
MECOM	0.34312222112766544	0.33040251649554	0.010818431744927904	VLP14_C	kidney
PRKCI	0.16137718503496157	0.09788339313653457	0.035600477823697504	VLP14_C	kidney
PLD1	0.1157096813208022	0.04322622370032749	0.021926526840860504	VLP14_C	kidney
TNFSF10	0.6511373662815995	0.5686821511746322	0.04322689707448529	VLP14_C	kidney
TBL1XR1	0.40034613759221616	0.21445283011549618	0.10891733714796414	VLP14_C	kidney
PIK3CA	0.1719989212668348	0.10286086045400283	0.012479316813276005	VLP14_C	kidney
SOX2	1.3874569450385832e-06	7.527914795927708e-12		VLP14_C	kidney
LAMP3	0.03071065563889852	0.011542460451030568	0.01955580465467685	VLP14_C	kidney
PSMD2	0.35372344692984187	0.17645901867091973	0.15085782257499597	VLP14_C	kidney
POLR2H	0.32575777302296205	0.16136927702912623	0.13461499902268495	VLP14_C	kidney
MAP3K13	0.22357998758451414	0.09903605309408092	0.007659383727715685	VLP14_C	kidney
ETV5	0.1939831513808441	0.08989872494423404	0.033139323921214436	VLP14_C	kidney
EIF4A2	0.5696905573053813	0.499951177707338	0.1895712394186267	VLP14_C	kidney
RFC4	0.0617212542116819	0.018563084517339082	0.04064395124737812	VLP14_C	kidney
ST6GAL1	0.6993164010054722	0.8222567845286447	-0.008411846051058429	VLP14_C	kidney
MASP1	0.04278656335965345	0.01693377549710804	-0.010882884225046567	VLP14_C	kidney
BCL6	0.42405582727417485	0.30022201039110846	0.07082966281844275	VLP14_C	kidney
[truncated: 7,781 more rows]
