# Supplementary material for: Robust and interpretable prediction of gene markers and cell types from spatial transcriptomics data
Source: Nat Commun. 2026 Jan 16;17:1781. doi: 10.1038/s41467-026-68487-0 (PMC12917206; doi:10.1038/s41467-026-68487-0)
Supplement: Supplementary file 4 — Source Data [file 41467_2026_68487_MOESM4_ESM.zip › Source_Data/FigS5_metrics_skin.csv]

gene	MAE	MSE	PCC	library_id	dataset
ISG15	0.09215711764517295	0.023390567214210543	0.10331403370758202	Visium37_D1	skin
TNFRSF18	0.031146168092696797	0.005787902765344066	0.06739681661592617	Visium37_D1	skin
TNFRSF4	0.02746448817531507	0.005768680538854947	0.05675147271832774	Visium37_D1	skin
CALML6	0.010674276755581625	0.002336855264267882	0.020792434982253055	Visium37_D1	skin
HES5	0.025343851188496858	0.010266311550811119	0.10487485167154736	Visium37_D1	skin
TNFRSF14	0.19860754047515333	0.06477481723373414	0.14777759963542464	Visium37_D1	skin
TNFRSF25	0.10935284001810382	0.030497657663984656	0.13128341554342726	Visium37_D1	skin
TNFRSF9	0.012278013529786901	0.000884960367676627	-0.0006298754608764518	Visium37_D1	skin
ERRFI1	0.08633256175823029	0.032852922372513325	0.0754223572482695	Visium37_D1	skin
PIK3CD	0.11283522660403987	0.03000442524552705	0.18172550122956344	Visium37_D1	skin
MASP2	0.0008171790449202341	0.0001649288646434676	0.046075212149785764	Visium37_D1	skin
MTOR	0.07086417136482953	0.018966171258166947	0.07952265304722325	Visium37_D1	skin
MAD2L2	0.08749920037364334	0.027259191530023166	0.1016584956458702	Visium37_D1	skin
TNFRSF8	0.005782007689807472	0.001009945001321497	-0.017746666323499794	Visium37_D1	skin
TNFRSF1B	0.05728549866896588	0.01305063057228658	0.08756887523375512	Visium37_D1	skin
CASP9	0.019876587121527095	0.004327019921533397	0.05298619524581365	Visium37_D1	skin
EPHA2	0.14932113644017478	0.046808815557013495	0.1869352743907846	Visium37_D1	skin
SDHB	0.1057724579304016	0.032749265476502386	0.12468706823677234	Visium37_D1	skin
PLA2G2A	0.044267531307900974	0.02109606755246468	0.1337396644961643	Visium37_D1	skin
PLA2G5	0.008201750689829482	0.00247426204942006	0.002699876047598755	Visium37_D1	skin
WNT4	0.08376057789179957	0.025400068202033603	0.23302941533838017	Visium37_D1	skin
C1QA	0.10728419610770595	0.029722198540085266	0.033601711336935444	Visium37_D1	skin
C1QB	0.2473056434683804	0.0971128049368178	0.08107559545988197	Visium37_D1	skin
ID3	0.10498178051048032	0.031319464682092325	0.10085838355475693	Visium37_D1	skin
IL22RA1	0.07192932674325003	0.021403637311601276	0.243582102147809	Visium37_D1	skin
RUNX3	0.14061430656124405	0.04619923826770348	0.22791311626612512	Visium37_D1	skin
STMN1	0.0663277279273184	0.02723272807606328	0.1384880906556713	Visium37_D1	skin
CD52	0.08232855478008924	0.017941230880480837	0.12490219682469128	Visium37_D1	skin
ARID1A	0.1961585546253144	0.07077599302352547	0.15497903612248198	Visium37_D1	skin
RPA2	0.01265422516550119	0.004071738509571913	0.07671433437395814	Visium37_D1	skin
YTHDF2	0.17669720749083798	0.06930077496041895	0.19989426154713563	Visium37_D1	skin
LCK	0.0382803994363995	0.006188262933437944	0.06447813435031335	Visium37_D1	skin
HDAC1	0.1641701079848667	0.060942029862176034	0.1711980391017451	Visium37_D1	skin
MARCKSL1	0.3175199300619521	0.18023630610535382	0.3813135621515508	Visium37_D1	skin
THRAP3	0.19122161399355309	0.07224393708404961	0.16540104045881177	Visium37_D1	skin
CSF3R	0.03802195027204931	0.016021925169520206	0.027698275987382972	Visium37_D1	skin
ZC3H12A	0.1128815836923266	0.034760550572662245	0.11247844465239179	Visium37_D1	skin
MACF1	0.3310754731671559	0.16148150251042012	0.2789797312724387	Visium37_D1	skin
BMP8A	0.004932136125017757	0.0022272241232020027	0.001559840047596856	Visium37_D1	skin
MPL	0.0032264782028635685	0.0014801703125370766	0.04990424198991141	Visium37_D1	skin
CDC20	0.049307484905769666	0.023521239563283846	0.12007521399842368	Visium37_D1	skin
KIF2C	0.020318373834225974	0.007720466908072284	0.10393460035135325	Visium37_D1	skin
MUTYH	0.08771101547687915	0.03033064008178965	0.11515173863801431	Visium37_D1	skin
NASP	0.06192561146128087	0.01850075905750272	0.0665079465258924	Visium37_D1	skin
PIK3R3	0.05331315204198184	0.01619977732062391	0.06447786977494786	Visium37_D1	skin
CDKN2C	0.06278246532610177	0.027085303903354355	0.10314753780888931	Visium37_D1	skin
PRPF38A	0.13812361038568594	0.04868306390016438	0.13065761158001082	Visium37_D1	skin
PRKAA2	0.002759288441528673	0.0010775197503499986	-0.027762620901404925	Visium37_D1	skin
C8A	0.00037320757504493595	4.2708870377568863e-07		Visium37_D1	skin
C8B	0.0004011836876980148	3.596680465561779e-07		Visium37_D1	skin
JUN	0.2338628817539908	0.096542493123994	0.13120015966765972	Visium37_D1	skin
USP1	0.05899622789870735	0.01622070935489984	0.12434720509537706	Visium37_D1	skin
JAK1	0.10832908147759608	0.0377441411703745	0.09972187500223229	Visium37_D1	skin
LEPR	0.014720234301494002	0.004040645412807027	0.01746366558982504	Visium37_D1	skin
IL23R	0.0006458223862046373	6.436544134334632e-07		Visium37_D1	skin
IL12RB2	0.054268094474331896	0.016800783080278634	0.13224038640922345	Visium37_D1	skin
GADD45A	0.09040092839347007	0.0338099418546479	0.06132716665343818	Visium37_D1	skin
GNG12	0.16066525469933146	0.06664461068390577	0.18988706447171774	Visium37_D1	skin
NEGR1	0.09819078972714311	0.03197692220102523	0.06897468551468001	Visium37_D1	skin
MSH4	0.01276745064289591	0.00823031610108604	0.07791235754233963	Visium37_D1	skin
FUBP1	0.2028139729733019	0.07777758018516606	0.20139419354893873	Visium37_D1	skin
PRKACB	0.026562836236040846	0.00770135490995067	0.06426694604877412	Visium37_D1	skin
BCL10	0.03519477305615652	0.01060261382985393	0.09431258928268915	Visium37_D1	skin
COL24A1	0.009178900490115808	0.0037618835343236298	0.05386388745802614	Visium37_D1	skin
CDC7	0.041231192973476966	0.019800343821227136	0.15020777592869322	Visium37_D1	skin
DPYD	0.0759455324238694	0.023285192916021928	0.09556830518897558	Visium37_D1	skin
CDC14A	0.017709711842913697	0.003703809511813104	0.030098903433023835	Visium37_D1	skin
VCAM1	0.020766256736635333	0.003130064949139534	0.07953269378943459	Visium37_D1	skin
COL11A1	0.06614203736715421	0.04451641940535821	0.1777784533276222	Visium37_D1	skin
CSF1	0.10865899867203953	0.03281572143707175	0.08814788938444774	Visium37_D1	skin
CD53	0.0829866031982886	0.01894551446333382	0.12053938939803746	Visium37_D1	skin
WNT2B	0.018032215538923403	0.003446687901547968	0.031783379360993624	Visium37_D1	skin
NRAS	0.09817369264951475	0.03189179892683173	0.1453996349798879	Visium37_D1	skin
SYCP1	0.0006736959842200131	0.00016479294668776624	0.055785452204974904	Visium37_D1	skin
NGF	0.0027393345767856812	0.00132006006307214	0.003462318151087636	Visium37_D1	skin
CD58	0.07686391721756301	0.024095337478830737	0.10858168385180017	Visium37_D1	skin
CD2	0.015839018500195444	0.0016278192574390247	0.03226409999632339	Visium37_D1	skin
NOTCH2	0.20667552371365897	0.08753150179083	0.16667043712353458	Visium37_D1	skin
CD160	0.0019303072383539473	0.00017040294515422973	-0.009537199304443663	Visium37_D1	skin
TXNIP	0.3011743179323892	0.13047477021593465	0.18555652439440823	Visium37_D1	skin
MCL1	0.35345188419538276	0.16770302503793402	0.2661103808299783	Visium37_D1	skin
CTSS	0.11806222039324192	0.034963412615980405	0.15183889106301976	Visium37_D1	skin
RORC	0.013192693011250258	0.0025386664758304113	0.02208220232163291	Visium37_D1	skin
THEM4	0.011162199462863887	0.0029616132205335746	0.050339297239378106	Visium37_D1	skin
S100A10	0.5345573741199636	0.41226626363281915	0.45182894037842564	Visium37_D1	skin
S100A9	0.6382807071386046	0.6326810962281489	0.4802850213260754	Visium37_D1	skin
S100A12	0.004851417635700835	0.001008291375191801	0.0029859283034270774	Visium37_D1	skin
S100A8	0.7053213213177134	0.803593836585816	0.44388081641938765	Visium37_D1	skin
S100A7	0.3167348425102611	0.21114845631745469	0.3857846457522013	Visium37_D1	skin
CREB3L4	0.026752177214597772	0.009495250266270327	0.02455315194317502	Visium37_D1	skin
IL6R	0.18630839627847187	0.06842791696553348	0.15444340761855577	Visium37_D1	skin
SHC1	0.1867848068521841	0.06817947977861388	0.14616052889761683	Visium37_D1	skin
EFNA3	0.054788895263198883	0.01436436537492208	0.14246322540860823	Visium37_D1	skin
EFNA1	0.08540193836883343	0.02646382757247964	0.09522531017057677	Visium37_D1	skin
MUC1	0.05455984719442857	0.012231734218773788	0.016920209030776297	Visium37_D1	skin
NTRK1	0.0018852046999749156	0.0001676068095619148	0.032109699695457364	Visium37_D1	skin
FCRL2	0.003250113485831581	0.000667790878067063	-0.0149625145195785	Visium37_D1	skin
CD1D	0.005286191924549154	0.001975095814127252	0.011879956165479513	Visium37_D1	skin
CD1A	0.011841509946312861	0.00206161986672771	0.022468535672233773	Visium37_D1	skin
CD1C	0.02837075061048141	0.0045658239204094874	0.02978532414239283	Visium37_D1	skin
CD1B	0.015023795017084902	0.0014337837216730012	0.03368962940895765	Visium37_D1	skin
CD1E	0.021295598147153864	0.0035908753594194906	0.06960357788399832	Visium37_D1	skin
SPTA1	0.0022164555177220167	0.0001701249195083767	0.026117671609707554	Visium37_D1	skin
IFI16	0.2549751227676095	0.1049467234293019	0.2603101767054033	Visium37_D1	skin
FCER1A	0.056107269064835534	0.014843138672297087	0.08853075652463875	Visium37_D1	skin
CRP	0.0007230700249733365	0.0003304855824276105	-0.013451020608724416	Visium37_D1	skin
SLAMF6	0.018862595924640978	0.0019251800637835	0.042145586161546136	Visium37_D1	skin
CD84	0.04146586405341526	0.009462505660079742	0.06995723829471748	Visium37_D1	skin
SLAMF1	0.02337001845020973	0.003381143789429262	0.0506063589805275	Visium37_D1	skin
CD48	0.004141694726976883	0.0006696795291335393	0.011580798567853627	Visium37_D1	skin
SLAMF7	0.02697160684435079	0.003838337119807037	0.0021188016039993146	Visium37_D1	skin
LY9	0.021320460121513795	0.003087441076736922	0.04573111837646695	Visium37_D1	skin
CD244	0.009351614245034702	0.0020129105394688044	0.0229423248367244	Visium37_D1	skin
FCER1G	0.11309819748500897	0.03176103345654365	0.1075310850399376	Visium37_D1	skin
FCGR2A	0.033356073530640025	0.009101840808573776	0.11102114111835719	Visium37_D1	skin
HSPA6	0.007379138334399263	0.0011715683905085472	0.04581935080599823	Visium37_D1	skin
FCGR3A	0.04957712453817752	0.011474610147902544	0.10871476837495081	Visium37_D1	skin
FCGR2B	0.1151063240071095	0.038673027368308716	0.08860508243870172	Visium37_D1	skin
SH2D1B	0.0008508662207539518	1.6795341740905813e-06		Visium37_D1	skin
DDR2	0.05846748421605333	0.023474257537319746	0.12013080793114336	Visium37_D1	skin
NUF2	0.031214672367412682	0.014081956442784139	0.12611571053589046	Visium37_D1	skin
PBX1	0.20807034100189375	0.08022687541991626	0.1374457468295614	Visium37_D1	skin
RXRG	0.0345531774496953	0.011506072877963276	0.09235842351374565	Visium37_D1	skin
CD247	0.014671872144150166	0.0018705549750273594	0.025769599258135694	Visium37_D1	skin
SELP	0.042896122855093956	0.012227100097734067	0.06453728540275161	Visium37_D1	skin
SELL	0.027947476496961624	0.004242192208528114	0.0524798479820735	Visium37_D1	skin
SELE	0.034754123453823005	0.006486061024969679	0.12658451382747882	Visium37_D1	skin
FASLG	0.007249713630517863	0.00040368243199061205	-0.0017482498721544727	Visium37_D1	skin
TNFSF18	0.002147482912536401	0.0003339995018202836	-0.008166029849709938	Visium37_D1	skin
TNFSF4	0.0025773619334088734	0.0009881219281501052	0.03504029730717825	Visium37_D1	skin
TNN	0.006562378723439551	0.0017313324870947926	0.06315199300043528	Visium37_D1	skin
TNR	0.001468573998380055	0.0004952353239836531	0.011617852408127592	Visium37_D1	skin
ABL2	0.0524167050214981	0.024099905467416215	0.12414662112297223	Visium37_D1	skin
MR1	0.030611114286501512	0.007763166657904078	0.029426823951822143	Visium37_D1	skin
IER5	0.1653746024319874	0.05969144373898764	0.2356058051969525	Visium37_D1	skin
CACNA1E	0.00475132113221713	0.0008466275170434326	0.010443860175483826	Visium37_D1	skin
DHX9	0.14153153095375157	0.04876825658755894	0.14665419615941877	Visium37_D1	skin
LAMC2	0.10174761274400355	0.05197070106481774	0.29683603728863595	Visium37_D1	skin
PTGS2	0.0059769975631561055	0.0006872440406105471	0.0009896580773311274	Visium37_D1	skin
PLA2G4A	0.01564159428124453	0.0054840745877889644	0.03731109017914924	Visium37_D1	skin
RGS1	0.02177220574202864	0.002444242492518625	0.010240521092116263	Visium37_D1	skin
CDC73	0.07300150715550625	0.022084823147728787	0.08802955625115787	Visium37_D1	skin
PTPRC	0.20445097215503116	0.07093985808904413	0.21347967133160484	Visium37_D1	skin
ELF3	0.021980840746733517	0.007031765833504126	0.04977242495797488	Visium37_D1	skin
UBE2T	0.02138918635935492	0.008575790288508444	0.07169377892323317	Visium37_D1	skin
CHI3L1	0.04785240192933167	0.007809311837992597	0.10407659185108453	Visium37_D1	skin
CHIT1	0.02121169904699777	0.0012622009735386089	0.027767994545331142	Visium37_D1	skin
BTG2	0.15687379137641064	0.04122209801826366	0.09851312463662497	Visium37_D1	skin
PIK3C2B	0.07088225433691642	0.021917974445172895	0.09779702085410844	Visium37_D1	skin
MDM4	0.3025345491953809	0.1335105642957591	0.29391038798563807	Visium37_D1	skin
IKBKE	0.0723429751620715	0.020447478434114923	0.12169368005065155	Visium37_D1	skin
MAPKAPK2	0.16276484247914513	0.057287754548108645	0.15685156965049324	Visium37_D1	skin
IL10	0.0070661578070486996	0.001486265154115083	0.06088799812257134	Visium37_D1	skin
IL19	0.0015704743467781234	0.00033099210967840704	0.016374345225920288	Visium37_D1	skin
IL24	0.0035198559031999815	0.0003439718072720077	-0.010995473116516143	Visium37_D1	skin
C4BPA				Visium37_D1	skin
CD55	0.14925439811652422	0.05122388125691147	0.15471521493570722	Visium37_D1	skin
CR2	0.0008060586223806388	1.1275889319998176e-06		Visium37_D1	skin
CR1	0.00425488707390035	0.001486453702259252	-0.019762678784738974	Visium37_D1	skin
CD46	0.1470659639801	0.05117726332213495	0.1099760902714417	Visium37_D1	skin
CD34	0.10047751244130651	0.03324405290245055	0.09092117502035316	Visium37_D1	skin
LAMB3	0.08654139554554	0.03917844733438309	0.23222532167295182	Visium37_D1	skin
HSD11B1	0.021078352736757698	0.002522007104213794	0.05298576923950232	Visium37_D1	skin
DTL	0.02356113189662798	0.007705332359969454	0.11118427430040201	Visium37_D1	skin
CENPF	0.030137208449388303	0.012407870589403382	0.11638530482649495	Visium37_D1	skin
TGFB2	0.031892398414487065	0.011054307727674267	0.04614387558133906	Visium37_D1	skin
DUSP10	0.028774140152549872	0.006210790721295367	0.04817050963811331	Visium37_D1	skin
TLR5	0.021713747816716616	0.006571600286933217	0.005323246738782303	Visium37_D1	skin
CAPN2	0.2968664715999156	0.15352867107556228	0.2578612684430947	Visium37_D1	skin
LBR	0.031008645184343698	0.011372882685930678	0.05036969684173363	Visium37_D1	skin
PSEN2	0.060336225418302844	0.016568276335078624	0.09412934609998276	Visium37_D1	skin
NUP133	0.0384718450900818	0.012024231850822782	0.030980515527245123	Visium37_D1	skin
GNG4	0.0006868005317448761	9.03193214595224e-07		Visium37_D1	skin
FH	0.0455091607538654	0.014866393317780772	0.06571476497998344	Visium37_D1	skin
EXO1	0.01193720128248419	0.004733524878192655	0.05320517498049378	Visium37_D1	skin
AKT3	0.13855244822933388	0.05169173398019263	0.18451904783503992	Visium37_D1	skin
NLRP3	0.013792314557534366	0.0031561756493526626	0.0521297946810148	Visium37_D1	skin
TPO	0.012751006895020598	0.003301120587932911	0.02094165300023702	Visium37_D1	skin
SOX11	0.008159472070281636	0.0007509491994591952	0.008520300003459748	Visium37_D1	skin
ID2	0.17263477683826983	0.056299250918463384	0.18392601972502248	Visium37_D1	skin
RRM2	0.04657075708554904	0.022201312919559204	0.159082998126898	Visium37_D1	skin
PDIA6	0.239329310487943	0.10954867048060894	0.2583581490484912	Visium37_D1	skin
MYCN	0.012291818283363136	0.0012796730193976194	-0.0009668295236303645	Visium37_D1	skin
SDC1	0.24628609518022207	0.11737068133806486	0.3788560132596782	Visium37_D1	skin
RHOB	0.4118013455221196	0.2693550934071751	0.3160972825308165	Visium37_D1	skin
APOB	0.0031866929064442912	0.000490223848514074	0.13290625549551344	Visium37_D1	skin
DNMT3A	0.08466274607864156	0.02644996720987505	0.14665223068430822	Visium37_D1	skin
ALK	0.003450069268687305	0.0005039723931110462	-0.005280304053295897	Visium37_D1	skin
LTBP1	0.09859453194868845	0.038889881967248095	0.12296350148812402	Visium37_D1	skin
SOS1	0.08301635881699494	0.022711690477365123	0.09138619250313303	Visium37_D1	skin
EML4	0.11766379046496618	0.03889390849118006	0.15935903008647673	Visium37_D1	skin
ZFP36L2	0.4338238425322256	0.26059245106002565	0.329351596004514	Visium37_D1	skin
PRKCE	0.10157522972112078	0.03669784824206073	0.10735983318878153	Visium37_D1	skin
EPAS1	0.09131503346481167	0.028340882621809435	0.05470718455196966	Visium37_D1	skin
EPCAM	0.02140466142937505	0.004719585784245345	-0.022402731729961836	Visium37_D1	skin
MSH2	0.14060690493833408	0.05089599117948241	0.19172938034311882	Visium37_D1	skin
MSH6	0.03870437785422947	0.010331376557723666	0.07624962821922922	Visium37_D1	skin
FANCL	0.038823939624594454	0.013055531709878174	0.0544006891292582	Visium37_D1	skin
REL	0.05380708385743149	0.013503520224572891	0.0990618951839311	Visium37_D1	skin
XPO1	0.17021072662113287	0.06583649957848517	0.2380087266985889	Visium37_D1	skin
PPP3R1	0.10044810283743998	0.032429333388521664	0.1342167326562071	Visium37_D1	skin
ANXA4	0.1180984566477864	0.04363476686733608	0.10686185107756496	Visium37_D1	skin
CD207	0.0343078179084366	0.00648522839720351	0.019188511143211382	Visium37_D1	skin
TCF7L1	0.09591629493186069	0.03155514808926618	0.07214923181429586	Visium37_D1	skin
GNLY	0.07009691530395046	0.015959829059204667	0.09577620990213413	Visium37_D1	skin
CD8A	0.024475171251510407	0.0021436050283120235	0.001417993951799713	Visium37_D1	skin
CD8B	0.015299812375887796	0.0011007438211189813	0.04345182801381985	Visium37_D1	skin
IGKC	0.7337772971239489	0.7912954675194124	0.055662562277188424	Visium37_D1	skin
DUSP2	0.04293578074390083	0.00883282309082598	0.044350332227134595	Visium37_D1	skin
ZAP70	0.05189738928254225	0.009674032924553697	0.0779090213647658	Visium37_D1	skin
INPP4A	0.07173376909535291	0.021429195131716774	0.16906058795074919	Visium37_D1	skin
IL1R2	0.02146303395885927	0.004622486678841387	0.06512893696854315	Visium37_D1	skin
IL1R1	0.189008863511184	0.08517275389091478	0.13737400466945024	Visium37_D1	skin
IL1RL2	0.010373117629642166	0.0030761875166844185	0.012444861719485355	Visium37_D1	skin
IL1RL1	0.011920885428638317	0.002985932736587783	0.001909097079580673	Visium37_D1	skin
IL18R1	0.0208669641531797	0.005237404007838314	0.04336941007723566	Visium37_D1	skin
IL18RAP	0.004104190842665431	0.0005114335331726131	0.008094720640055175	Visium37_D1	skin
BCL2L11	0.054533780396319	0.012890227263914126	0.05382823388938853	Visium37_D1	skin
MERTK	0.04721373079653363	0.013879303918995754	0.010020406348221173	Visium37_D1	skin
IL1A	0.0017076482939457987	0.00033111137737714595	0.020123830171170472	Visium37_D1	skin
IL1B	0.01062864421932408	0.001068284197832786	0.024316018605848692	Visium37_D1	skin
IL1RN	0.11048151863203416	0.04435168224365947	0.25258744624733187	Visium37_D1	skin
PAX8	0.001569837575167395	0.00033088946946767677	0.012517921356553219	Visium37_D1	skin
MARCO	0.020499249322799788	0.003940240798212239	-0.03199694610262458	Visium37_D1	skin
INHBB	0.013163771408222849	0.0031535266957863975	0.02296558818077647	Visium37_D1	skin
ERCC3	0.08207748430471053	0.025791569789655848	0.10236310880437202	Visium37_D1	skin
MCM6	0.12315055421707918	0.05425981530165767	0.20199550878941927	Visium37_D1	skin
CXCR4	0.07019356583828616	0.016035201806266004	0.16158585781921403	Visium37_D1	skin
ACVR2A	0.0687703678934954	0.018433458096713994	0.021152955315185167	Visium37_D1	skin
CACNB4	0.029996887425194844	0.008756928233197986	0.13262995254461976	Visium37_D1	skin
ACVR1C	0.004295242597689006	0.0011596696137586924	0.003526591436635811	Visium37_D1	skin
ACVR1	0.037466776755749234	0.011097544497123088	0.0781149132535828	Visium37_D1	skin
ITGB6	0.019454872456356496	0.0058794912651055865	0.12508199684371052	Visium37_D1	skin
TANK	0.09372180303553262	0.027812402388148416	0.08951939259575345	Visium37_D1	skin
DPP4	0.02748311412275466	0.010497704777133705	0.053423046618942885	Visium37_D1	skin
IFIH1	0.11372364211447686	0.03212709251843206	0.12872568020917174	Visium37_D1	skin
LRP2	0.011631239973047224	0.0011996560136379184	0.02589354599207318	Visium37_D1	skin
ITGA6	0.1875535933921521	0.09373684650311402	0.19154247108484052	Visium37_D1	skin
PDK1	0.020521723362649222	0.00467952178751809	0.05147532581805369	Visium37_D1	skin
MAP3K20	0.08554335370191604	0.031888510781966695	0.08047491472402515	Visium37_D1	skin
ATF2	0.14207822091824937	0.04955642420794488	0.17874166774534073	Visium37_D1	skin
NFE2L2	0.2511468833585256	0.10162172202723622	0.2307012945642058	Visium37_D1	skin
ITGA4	0.06888518114225167	0.018051368952537245	0.11269187096880665	Visium37_D1	skin
COL3A1	0.8550221265038729	1.0506378541784143	0.47163380452092674	Visium37_D1	skin
COL5A2	0.19119471773755656	0.10033253452385353	0.2863811937733164	Visium37_D1	skin
STAT1	0.23631092852802674	0.0937577692298984	0.20948266272885163	Visium37_D1	skin
STAT4	0.00800977938695128	0.0011753179225137034	0.08744196269246093	Visium37_D1	skin
TMEFF2	0.0015796618948227133	0.0003310967305443088	0.004368234852040468	Visium37_D1	skin
SF3B1	0.2973652540045077	0.13465432108620223	0.24375771161698404	Visium37_D1	skin
CASP10	0.038250801997692256	0.01132497434036629	0.049211014744000435	Visium37_D1	skin
CASP8	0.09467975455871111	0.024654909580349983	0.0798402800597833	Visium37_D1	skin
FZD7	0.07337820023186813	0.025111533627038305	0.09786666590254965	Visium37_D1	skin
CD28	0.039063039917769125	0.007781778620924253	0.11721716027658145	Visium37_D1	skin
CTLA4	0.03237979198616873	0.004386900045367207	0.06621634473131688	Visium37_D1	skin
ICOS	0.013243846613942598	0.0020756577184635346	0.05740855364152041	Visium37_D1	skin
CREB1	0.11777745599652215	0.03752122378270398	0.13318413551425046	Visium37_D1	skin
IKZF2	0.02854475400087448	0.006958609081929573	0.08749411258642273	Visium37_D1	skin
BARD1	0.03709069573222128	0.01199674454497358	0.04920663329870345	Visium37_D1	skin
FN1	0.5546798080211042	0.5462271550753115	0.3896784848762673	Visium37_D1	skin
CXCR2	0.005163617523787523	0.0011685347392750539	0.028158224928682717	Visium37_D1	skin
CXCR1	0.009530161631302872	0.004174008897009983	0.05333000326324101	Visium37_D1	skin
SLC11A1	0.04490987264060901	0.021795594228284112	0.04759671796270735	Visium37_D1	skin
WNT6	0.00863082654815583	0.0016880280632056708	-0.019837043018862764	Visium37_D1	skin
WNT10A	0.03618416950522001	0.0068119365516166284	0.12306729161641644	Visium37_D1	skin
INHA	0.00787863598171802	0.0019880508762044518	0.011634239536094923	Visium37_D1	skin
PAX3	0.20828326632658806	0.11634183764613562	0.3517196031749417	Visium37_D1	skin
CUL3	0.16154471029779852	0.05593650399972534	0.1831075002720144	Visium37_D1	skin
IRS1	0.10042256901365419	0.043319750457620355	0.10823547467788242	Visium37_D1	skin
COL4A4	0.015379562562098886	0.00229586499449695	0.006736796315057601	Visium37_D1	skin
COL4A3	0.005236321580084249	0.0010004138560647745	0.014469621478918981	Visium37_D1	skin
CCL20	0.003968822543690533	0.0006680386425065904	0.012000267085948103	Visium37_D1	skin
SP100	0.09060067991278374	0.02777809899765832	0.13777530467231308	Visium37_D1	skin
INPP5D	0.05107448279791661	0.010660446742957177	0.08383872594445832	Visium37_D1	skin
ATG16L1	0.06759444770561415	0.019611779105384232	0.0861432351317827	Visium37_D1	skin
HDAC4	0.08370060261026373	0.028674454504182434	0.0969592844696589	Visium37_D1	skin
NEU4	0.00041214969504719265	2.4842771825504177e-07		Visium37_D1	skin
PDCD1	0.009246022795253588	0.001209776637466075	0.04943881044853588	Visium37_D1	skin
IL5RA	0.0014202721790195843	3.196304139289283e-06		Visium37_D1	skin
VHL	0.09687344241820717	0.03040098996497769	0.12213310137026231	Visium37_D1	skin
IRAK2	0.022061009010089627	0.004283996952435428	0.045162464273198054	Visium37_D1	skin
ATG7	0.08493797174665149	0.025800663672466785	0.13142996620782288	Visium37_D1	skin
PPARG	0.049504401142610635	0.014197723684209228	0.017527218107068372	Visium37_D1	skin
RAF1	0.11293835964174288	0.03540323512095636	0.11632642384992536	Visium37_D1	skin
HDAC11	0.0788315239506857	0.02420269968464538	0.0804124649674838	Visium37_D1	skin
WNT7A	0.024454626629434182	0.00937011330185899	0.10952648865142361	Visium37_D1	skin
KAT2B	0.10865096765137348	0.030591446011233224	0.14423867957712344	Visium37_D1	skin
EOMES	0.015573469038783384	0.0026851237163705017	0.049895933868001965	Visium37_D1	skin
TGFBR2	0.41628556914545567	0.2840061642447884	0.26094549033704967	Visium37_D1	skin
CCR4	0.01999653072498016	0.0025497335484235438	0.00181022854746105	Visium37_D1	skin
MLH1	0.038553719888162634	0.013188106243370974	0.10370995052293175	Visium37_D1	skin
ITGA9	0.061588795595588434	0.020393974972782742	0.04995734245691709	Visium37_D1	skin
MYD88	0.2025567772746998	0.08299182952874536	0.27294799150235755	Visium37_D1	skin
CX3CR1	0.009712813247280724	0.001705383080807269	-0.020105248569439835	Visium37_D1	skin
CTNNB1	0.3980357453465318	0.23025439488936958	0.4239255149328184	Visium37_D1	skin
CCR9	0.00022605778659984537	1.1302891878783615e-07		Visium37_D1	skin
CXCR6	0.008180250001148026	0.0008782717797317726	0.02610997705694243	Visium37_D1	skin
XCR1	0.0186493146582987	0.0036682019269086764	0.04609182077117002	Visium37_D1	skin
CCR3	0.0012498983924651738	0.00033118472386433457	-0.010272098971158949	Visium37_D1	skin
CCR1	0.042610958844487026	0.013060040883877739	0.003659856738707171	Visium37_D1	skin
CCR2	0.013954926519736958	0.0030908513742020694	0.06299362765133895	Visium37_D1	skin
CCR5	0.005226642197170581	0.00036096623049002545	0.00023239238750160122	Visium37_D1	skin
CCRL2	0.00700741570391703	0.0013459102841006623	0.010313391230830181	Visium37_D1	skin
LTF	0.021517102934062695	0.00548027291786517	0.0016382731690097454	Visium37_D1	skin
SETD2	0.1010860098046129	0.029139228229971663	0.13632028691396356	Visium37_D1	skin
CDC25A	0.004027549390666586	0.001645529582584052	0.03008065952371905	Visium37_D1	skin
CAMP	0.0018407056064877949	0.0006597910392022842	0.01844312326044292	Visium37_D1	skin
PRKAR2A	0.13820185852662994	0.048630405811468526	0.16243361454909316	Visium37_D1	skin
RHOA	0.45893611457132244	0.3016639619006084	0.4125785912781361	Visium37_D1	skin
MST1R	0.08211534078358806	0.02675280371907237	0.18258414867228961	Visium37_D1	skin
GNAI2	0.28125735185848244	0.12828591599230502	0.27055003152240253	Visium37_D1	skin
CACNA2D2	0.008115650263239125	0.0013580144079286685	-0.02160502711504666	Visium37_D1	skin
TLR9	0.0019072148621850054	0.0001704303056379699	-0.014921300752833122	Visium37_D1	skin
BAP1	0.10625349655423949	0.03697874399802575	0.15333608175959876	Visium37_D1	skin
PBRM1	0.2096118287201279	0.08627878817719897	0.22336540563252005	Visium37_D1	skin
PRKCD	0.1118294353490539	0.03585309899065857	0.1668475005363807	Visium37_D1	skin
IL17RB	0.005469368435724278	0.001487023066870636	0.005317043069241261	Visium37_D1	skin
CACNA2D3	0.013211428929775079	0.0034778870292133334	0.017454567690902853	Visium37_D1	skin
WNT5A	0.0768782453023972	0.02955016415006139	0.1314209336657904	Visium37_D1	skin
MAGI1	0.10577483581086977	0.030584534555846275	0.09509971503250986	Visium37_D1	skin
FOXP1	0.20331289470797864	0.07860087771529932	0.15425712490763177	Visium37_D1	skin
RYBP	0.1281090004371538	0.043578333030216354	0.13646160714022582	Visium37_D1	skin
EPHA3	0.011672476482341588	0.004844699778504273	-0.007732547533493648	Visium37_D1	skin
NFKBIZ	0.14004726699896752	0.046135380422904104	0.15660141570735292	Visium37_D1	skin
ALCAM	0.08633970161104072	0.030521165701326628	0.060652539321112225	Visium37_D1	skin
CBLB	0.12041771188224608	0.043516251119401425	0.1596372676410079	Visium37_D1	skin
CD47	0.10908577334394542	0.03418595624304831	0.18096249538836157	Visium37_D1	skin
TRAT1	0.016318976086751074	0.002132438471908781	0.0458651447551064	Visium37_D1	skin
CD96	0.0510214618252263	0.009623077794516986	0.0299634950776427	Visium37_D1	skin
CD200	0.05125398915832698	0.010963557958388295	0.038015154161613315	Visium37_D1	skin
BTLA	0.0037948433365338954	0.000668264453187801	0.009213721391972522	Visium37_D1	skin
TIGIT	0.03215278403654482	0.004576961632791106	0.019839989769575773	Visium37_D1	skin
ZBTB20	0.11142275728137352	0.03746049708504058	0.09750521464989187	Visium37_D1	skin
CD80	0.008723088286829404	0.0013946726343716169	0.003441757723045218	Visium37_D1	skin
PLA1A	0.0173129833352352	0.002846002687366029	0.00023191851250512537	Visium37_D1	skin
GSK3B	0.17451815548041602	0.06906202713242049	0.2011491348947279	Visium37_D1	skin
CD86	0.02187707625845357	0.00402667515109022	0.011871932653897722	Visium37_D1	skin
CSTA	0.40536480722372437	0.27134250114970454	0.5000129345875453	Visium37_D1	skin
MCM2	0.040674277929639756	0.016205921355390614	0.09289768028100895	Visium37_D1	skin
GATA2	0.02967968140156303	0.008914948063011692	0.06502367523912647	Visium37_D1	skin
COL6A6	0.052739873046325735	0.014505704319354044	0.1317019191507375	Visium37_D1	skin
EPHB1	0.007915371430526886	0.0021454463931309662	0.03499584305921698	Visium37_D1	skin
STAG1	0.1255802237985981	0.044317152239341025	0.1680712876835875	Visium37_D1	skin
NCK1	0.10560278571162762	0.033804943117277754	0.15794365140648503	Visium37_D1	skin
IL20RB	0.1231365702931668	0.04451579093606304	0.27347681173844207	Visium37_D1	skin
PIK3CB	0.15682169458632866	0.05421007393929413	0.18088237865529377	Visium37_D1	skin
FOXL2	0.002268578932393789	0.0011545143836200692	0.01829721555552509	Visium37_D1	skin
ATR	0.06701102466032645	0.024701146317690662	0.09988732041367074	Visium37_D1	skin
CPA3	0.07711816502304586	0.018680191986182263	0.07330612611054613	Visium37_D1	skin
MME	0.024622740509957934	0.008011443291931413	0.0733186047635972	Visium37_D1	skin
MLF1	0.016020031296367854	0.004059661668539151	0.03888672890969529	Visium37_D1	skin
IL12A	0.00274348998224599	0.0008263938526974005	-0.004659409108812228	Visium37_D1	skin
SMC4	0.06545821037324417	0.0238593427230646	0.14030592150901255	Visium37_D1	skin
MECOM	0.010433662192780474	0.00327583426312205	0.046814427283978936	Visium37_D1	skin
PRKCI	0.11358919258353056	0.0402770395913523	0.18130870645932656	Visium37_D1	skin
PLD1	0.0345094996682071	0.01011496958477281	0.06217791930699672	Visium37_D1	skin
TNFSF10	0.15468983889071905	0.04498909616676403	0.14370758435223044	Visium37_D1	skin
TBL1XR1	0.21370664460295005	0.08531819270478831	0.22575136945862745	Visium37_D1	skin
PIK3CA	0.03436113012640095	0.009306614179153825	0.038184949046977695	Visium37_D1	skin
SOX2	0.013192518635900282	0.004245019283861029	0.06044602590673843	Visium37_D1	skin
LAMP3	0.04551637336829366	0.011206510236526853	0.1484884983365342	Visium37_D1	skin
PSMD2	0.2692329862768002	0.14097556781158357	0.28831629377677465	Visium37_D1	skin
POLR2H	0.1627533003019151	0.06148844650004896	0.16371158838104116	Visium37_D1	skin
MAP3K13	0.03641807609362633	0.010226001856886196	0.0879247939191991	Visium37_D1	skin
ETV5	0.147803472777434	0.048692180919990585	0.14656239289809175	Visium37_D1	skin
EIF4A2	0.3795273819530928	0.19717990670944593	0.35733856557564414	Visium37_D1	skin
RFC4	0.07187727189070688	0.024474921011032765	0.15580213218612343	Visium37_D1	skin
ST6GAL1	0.06829424032911356	0.019246527719292285	0.09514251868448448	Visium37_D1	skin
MASP1	0.049091132859327286	0.01980087219900628	0.062127564175662175	Visium37_D1	skin
BCL6	0.2505060904563252	0.09663297129471343	0.10541919016400082	Visium37_D1	skin
IL1RAP	0.06659403172338592	0.024329143796198757	0.09979377271421117	Visium37_D1	skin
FGF12	0.0027284408732925446	0.0006632050162682882	-0.009447369410388765	Visium37_D1	skin
TFRC	0.11560869667399802	0.034700959363042266	0.10692891691719852	Visium37_D1	skin
TACC3	0.04946500200995544	0.020069531484683996	0.11788106748927674	Visium37_D1	skin
FGFR3	0.19343226255261003	0.07380676711526528	0.34567256634277227	Visium37_D1	skin
NSD2	0.12188416853882732	0.044119009306377556	0.18011887503839713	Visium37_D1	skin
PPP2R2C	0.10943254417140277	0.04393917967379209	0.28730384225498795	Visium37_D1	skin
BST1	0.01746893959582935	0.007743064535428978	0.03403239334401793	Visium37_D1	skin
CD38	0.0005615231995304142	7.156115100399894e-07		Visium37_D1	skin
PROM1	0.00901511903542811	0.004022292271676179	0.020091681802392	Visium37_D1	skin
SLIT2	0.07231927262599921	0.027847022221460866	0.04215906589461864	Visium37_D1	skin
PPARGC1A	0.04283117338441097	0.014347056796552795	0.059897550380130324	Visium37_D1	skin
DHX15	0.2676031365478219	0.115922105724867	0.30012080207254815	Visium37_D1	skin
PTTG2	0.0006818896931690688	8.561065879924983e-07		Visium37_D1	skin
TLR10	0.009996115506995648	0.002366748530005218	0.012933514505700407	Visium37_D1	skin
TLR1	0.025251775602406556	0.007969863710472301	0.03298894462271576	Visium37_D1	skin
TLR6	0.0181346841839562	0.007552756465998805	0.0572174091026995	Visium37_D1	skin
RFC1	0.0647648316649515	0.02283679618015771	0.09590965295512968	Visium37_D1	skin
RBM47	0.056048120390092174	0.013410134120400352	0.03887627406328001	Visium37_D1	skin
APBB2	0.13929600244038257	0.058449859278571985	0.19180841220403694	Visium37_D1	skin
TXK	0.018537336295970847	0.005207615346640344	0.037846463166088806	Visium37_D1	skin
FRYL	0.08969750906919811	0.030009828170470276	0.1266878492923243	Visium37_D1	skin
PDGFRA	0.12872655972972272	0.05693143665893223	0.11086818626968922	Visium37_D1	skin
KIT	0.12647591301392472	0.05139002307758005	0.16586152145054228	Visium37_D1	skin
KDR	0.03594523103508738	0.011794935460201553	0.04223240017540229	Visium37_D1	skin
JCHAIN	0.06690846795548955	0.009259919703056993	0.06751758119366102	Visium37_D1	skin
CXCL8	0.006787649708930385	0.0016560723332124851	0.018194426793971874	Visium37_D1	skin
CXCL1	0.0010085217020968952	0.00016608487994342424	-0.012374757952347425	Visium37_D1	skin
PPBP	0.0004698048055187715	0.00016521092528005882	0.0035787667750241136	Visium37_D1	skin
CXCL5	7.947518631481642e-05	2.0837231048467295e-08		Visium37_D1	skin
CXCL3	0.004602122736463523	0.000990631153166655	0.04490327935485176	Visium37_D1	skin
CXCL2	0.023873350509876986	0.003322784124560684	-0.002473994320230764	Visium37_D1	skin
CXCL9	0.0947578999689784	0.0189919899774495	0.04654843496857849	Visium37_D1	skin
CXCL10	0.017061244080034038	0.0010737344742741354	0.056803885931917306	Visium37_D1	skin
CXCL11	0.01577491572891192	0.0006370804245471202	0.09288792844810884	Visium37_D1	skin
CXCL13	0.018637087027994024	0.00109772620505775	0.022052924570696786	Visium37_D1	skin
FGF5	0.002008495090994033	0.0004966362020309815	-0.001243998247741323	Visium37_D1	skin
ABRAXAS1	0.051826172617668906	0.016764849436735462	0.09732580555007286	Visium37_D1	skin
MAPK10	0.019149254129626602	0.006004284502363937	0.004570654868233458	Visium37_D1	skin
IBSP	0.00044044485780463767	0.00016529212883842231	-0.00020340600511533589	Visium37_D1	skin
SPP1	0.014520790709894083	0.0021549964901104285	-0.017981292145314062	Visium37_D1	skin
SNCA	0.259202115745969	0.133445329395785	0.25856368551892783	Visium37_D1	skin
BMPR1B	0.023313549758448567	0.010044118921819545	0.10202193964870868	Visium37_D1	skin
EIF4E	0.08218192796684363	0.028016399904324526	0.12439820238681094	Visium37_D1	skin
PPP3CA	0.07284447493430668	0.025222767710671928	0.13013636591871042	Visium37_D1	skin
NFKB1	0.11316058634712452	0.034597395384760206	0.12872164504243588	Visium37_D1	skin
CENPE	0.03445570375901238	0.01664252363987506	0.1228748128353545	Visium37_D1	skin
CXXC4	0.0022984176902626574	0.0012396739796583912	-0.005162225241553177	Visium37_D1	skin
TET2	0.16743766063948556	0.06009910116599283	0.1259026263203873	Visium37_D1	skin
DKK2	0.033981449004883035	0.008916373097705871	0.03548377414388332	Visium37_D1	skin
LEF1	0.08349800845041251	0.02506643863336986	0.13772774790960973	Visium37_D1	skin
CFI	0.01188061428409258	0.002811900103264783	0.03285082872679822	Visium37_D1	skin
EGF	0.005028391050264225	0.0008436035737799114	-0.015126781261234975	Visium37_D1	skin
PITX2	0.024396432406343715	0.011350752129302729	0.09062206359370434	Visium37_D1	skin
ALPK1	0.05706886554161212	0.01787375217339223	0.09081273531757084	Visium37_D1	skin
ANXA5	0.3315379253237609	0.19228333782476734	0.3116883082392957	Visium37_D1	skin
CCNA2	0.030203376092100605	0.01415521870904823	0.11135432495060187	Visium37_D1	skin
IL2	0.0010507800126179645	0.00033009903045795857	0.02156305879243424	Visium37_D1	skin
IL21	0.001112662629390561	2.4371831446185005e-06		Visium37_D1	skin
FGF2	0.030724278893376197	0.012796180665054351	-0.0033047129002823483	Visium37_D1	skin
SPRY1	0.1523865838214868	0.056749338389696875	0.08993717378244022	Visium37_D1	skin
IL15	0.030717814065922087	0.007402803872430425	0.09407750822669733	Visium37_D1	skin
INPP4B	0.03099173750357505	0.009287815031267327	0.051369328925952994	Visium37_D1	skin
HHIP	0.005908848965595598	0.000555214203947033	0.001602886188178514	Visium37_D1	skin
LRBA	0.10642003355483093	0.034177464634948224	0.11210135354658979	Visium37_D1	skin
FBXW7	0.14931907915629375	0.04920289679559585	0.15954028112420673	Visium37_D1	skin
TLR2	0.05560438916930401	0.02035795474001886	0.08987931520997011	Visium37_D1	skin
SFRP2	0.16516031754735416	0.07723661847118066	0.14524341762581622	Visium37_D1	skin
PDGFC	0.02092929407867745	0.006289903526518376	0.05578032722937074	Visium37_D1	skin
HPGD	0.20374465130328456	0.0886613779112916	0.22262242357901363	Visium37_D1	skin
VEGFC	0.015665051206138352	0.005658044212816779	0.0017751381867765733	Visium37_D1	skin
IRF2	0.06943373957170401	0.017701640925869355	0.10033426184229863	Visium37_D1	skin
CASP3	0.013128444429360807	0.003946423599159588	0.035909986135880756	Visium37_D1	skin
CENPU	0.028484726187084804	0.00909843086898557	0.06262262575926415	Visium37_D1	skin
TLR3	0.013009249084147764	0.0033208290217561216	0.023319353689791763	Visium37_D1	skin
SDHA	0.277397607991208	0.12003810495094037	0.24297177913658702	Visium37_D1	skin
TERT	0.0021433088748401764	0.0009895537259603307	0.015460093103099922	Visium37_D1	skin
PRLR	0.014426768391723476	0.004148725849637763	-0.003577783928251057	Visium37_D1	skin
IL7R	0.05819312320907499	0.011065633993980667	0.0846679463907143	Visium37_D1	skin
SKP2	0.06933994450825144	0.028565603664962486	0.15443271326688376	Visium37_D1	skin
NIPBL	0.1322620023242768	0.04660806591382575	0.13558627999272038	Visium37_D1	skin
LIFR	0.08794260589934967	0.023608782221577737	0.024225150797494863	Visium37_D1	skin
OSMR	0.06356440713639375	0.020316037502864568	0.05849653428886185	Visium37_D1	skin
RICTOR	0.09197670191624413	0.03158001947249629	0.12937056235636035	Visium37_D1	skin
FYB1	0.07891311772129891	0.01792411818694191	0.11935072677713375	Visium37_D1	skin
C9	0.00023819375029556788	1.586163699395957e-07		Visium37_D1	skin
C7	0.04300792098712776	0.01711986680472097	0.06875546773564442	Visium37_D1	skin
C6	0.0007916388577238763	0.0003300198438168735	0.027417395342736215	Visium37_D1	skin
GHR	0.005801270083474486	0.0016502377878848608	0.013918368770975333	Visium37_D1	skin
CCL28	0.08679375426374258	0.029516264067283284	0.11432732038885922	Visium37_D1	skin
FGF10	0.0013929483986225401	0.0004959011393380514	-0.032689505814548325	Visium37_D1	skin
ITGA1	0.044243430102955325	0.015510016925062898	0.05329796561237363	Visium37_D1	skin
ITGA2	0.04674200182143302	0.012656913070488	0.09101734203598455	Visium37_D1	skin
FST	0.11340740136658078	0.05904639418802227	0.20435733917225418	Visium37_D1	skin
GZMK	0.002553284538826845	1.0064823489505741e-05		Visium37_D1	skin
GZMA	0.016385842482808388	0.0015269010857024163	0.046937805661371026	Visium37_D1	skin
CCNO	0.033672674247161374	0.01669436667679369	0.0768245804922506	Visium37_D1	skin
IL6ST	0.2904766025457229	0.13319971736655267	0.23700333612651714	Visium37_D1	skin
MAP3K1	0.1380004831788321	0.04596790680531585	0.16244261188129838	Visium37_D1	skin
PLK2	0.11597017538839467	0.04756625776585837	0.1360690239740121	Visium37_D1	skin
CD180	0.008483758348949747	0.0024731389399309986	0.02740261817249469	Visium37_D1	skin
PIK3R1	0.08092377942258511	0.02904460913372322	0.03822941799840583	Visium37_D1	skin
CCNB1	0.029115533364311077	0.012700342209454842	0.08042136743363767	Visium37_D1	skin
F2RL1	0.01612277863705896	0.0028574842529524593	0.06879513329778364	Visium37_D1	skin
THBS4	0.04662571538017456	0.026314414385800153	0.03654452311677873	Visium37_D1	skin
RASGRF2	0.032034337120151475	0.009842902441242958	0.027137536963157502	Visium37_D1	skin
ATG10	0.02346897230258127	0.006969714278117186	0.040155815501123765	Visium37_D1	skin
XRCC4	0.01844995005571564	0.007412538800302547	0.0318417973668704	Visium37_D1	skin
RASA1	0.12885301795364082	0.04700299415374073	0.16083675984307585	Visium37_D1	skin
MEF2C	0.02803650919903336	0.008693134469129575	0.03793286985189291	Visium37_D1	skin
CAST	0.3234060243901988	0.14894605108772768	0.2469937553987685	Visium37_D1	skin
ERAP1	0.0005010812375300303	5.040715039751078e-07		Visium37_D1	skin
EFNA5	0.057863460923352907	0.019202503358488793	0.05637069663334124	Visium37_D1	skin
TSLP	0.004117243718081369	0.0008330157384496149	0.020422475233718033	Visium37_D1	skin
APC	0.09132324974885289	0.030157392275156413	0.1525680725468042	Visium37_D1	skin
TICAM2	0.011442745387553929	0.003688591155651181	0.047328591594310195	Visium37_D1	skin
ATG12	0.21832262286775458	0.08981639954947265	0.23863850949774487	Visium37_D1	skin
IL3	0.0006791611639324211	0.0001653142830955494	0.0075198326773328284	Visium37_D1	skin
CSF2	0.0006934943363648802	0.00016474397093882824	0.05817947429575475	Visium37_D1	skin
IRF1	0.1804392660024513	0.05306782412377313	0.13675882578779763	Visium37_D1	skin
IL5	0.000596665523198618	6.555926431786179e-07		Visium37_D1	skin
RAD50	0.10133300311933881	0.035540084950601576	0.11540157316659527	Visium37_D1	skin
IL13	0.0005491838924559861	5.609739595970289e-07		Visium37_D1	skin
IL4	0.000779633141331488	0.00016570527419148604	-0.012781969776881785	Visium37_D1	skin
TCF7	0.05127287144850212	0.010463328597166989	0.052610627206605934	Visium37_D1	skin
CXCL14	0.5005443597973377	0.3522547801231527	0.3181537288336084	Visium37_D1	skin
IL9	7.80662813470478e-05	1.8082583811925162e-08		Visium37_D1	skin
TGFBI	0.32076923953986725	0.1639129214616755	0.3052184412101787	Visium37_D1	skin
BRD8	0.14249704915330716	0.05733418878986165	0.15617503719620482	Visium37_D1	skin
CDC25C	0.0019410046696566997	0.0006568917156790166	0.08015566277776329	Visium37_D1	skin
EGR1	0.2611774274678401	0.10183906906306289	0.12068807539883808	Visium37_D1	skin
CTNNA1	0.15535585493767862	0.0578249512885298	0.13462724746518295	Visium37_D1	skin
MZB1	0.027419279369871815	0.0027297308825843763	0.043751968565133637	Visium37_D1	skin
CD14	0.14924524143719956	0.05118790217416095	0.08203486980155815	Visium37_D1	skin
HDAC3	0.12081552250727119	0.03878167151199012	0.1452217761121445	Visium37_D1	skin
SPRY4	0.09278919368273254	0.026161120612885672	0.09060916856160631	Visium37_D1	skin
FGF1	0.011273582232855817	0.0023492056515023317	0.0015102219645953758	Visium37_D1	skin
PPP2R2B	0.032832154442403755	0.009016211662271534	0.09956073965509718	Visium37_D1	skin
SPINK5	0.19996998270754504	0.09062649755874226	0.3420643923384277	Visium37_D1	skin
IL17B	0.0034794818704660473	0.0011560139805256123	0.0018786994010055041	Visium37_D1	skin
CSF1R	0.1870685827532755	0.06657832818876272	0.1470340838843936	Visium37_D1	skin
PDGFRB	0.39297148523829173	0.24275875199516903	0.22731367192474375	Visium37_D1	skin
CD74	0.5314988508882024	0.42381344043498625	0.39139567904021083	Visium37_D1	skin
IRGM	0.0011686582427136933	0.00016619302859292572	-0.0025892615945413374	Visium37_D1	skin
HAVCR2	0.03582215959079239	0.00956023094402331	0.06401240775978674	Visium37_D1	skin
ITK	0.024372337310470223	0.0036889709833077666	0.05442920552987801	Visium37_D1	skin
CYFIP2	0.03495057140895104	0.005975721268167366	0.054792044215666205	Visium37_D1	skin
IL12B	0.0012648562480367838	4.145852109348117e-06		Visium37_D1	skin
HMMR	0.008465172020813273	0.0018332994250051617	0.024221752721553906	Visium37_D1	skin
FGF18	0.002890129826034868	0.0006634138821911008	-0.01791097853312611	Visium37_D1	skin
DUSP1	0.29999472359528423	0.13149504254505073	0.14387619649492964	Visium37_D1	skin
FGFR4	0.0072234308861246965	0.0024692169070071423	0.01820058286122902	Visium37_D1	skin
NSD1	0.14723158747462511	0.04893718903500181	0.18675245775916638	Visium37_D1	skin
F12	0.0015078919627371055	3.2593451079442733e-06		Visium37_D1	skin
DDX41	0.17348350970198795	0.06956440576816263	0.20002255645426173	Visium37_D1	skin
MAPK9	0.04824398365760468	0.014026394254687947	0.08429606629083994	Visium37_D1	skin
MGAT1	0.2864881866935646	0.12275597371945968	0.2676910803400149	Visium37_D1	skin
IRF4	0.2108470761739845	0.09935614399670431	0.30603748843672307	Visium37_D1	skin
F13A1	0.1124750213496428	0.03952968460420747	0.08807961030209985	Visium37_D1	skin
LY86	0.0424656646737401	0.011431227673865257	0.07666468248003189	Visium37_D1	skin
ID4	0.20660977222747906	0.0962658539595672	0.04814870606445433	Visium37_D1	skin
E2F3	0.05471943259491243	0.020396557525168606	0.12441249425951637	Visium37_D1	skin
PRL	0.002392063204702633	0.000988903023103052	0.02522836035604933	Visium37_D1	skin
GMNN	0.049870998939474276	0.020987082639095996	0.12222390431422826	Visium37_D1	skin
BTN3A1	0.08721277085014399	0.023186680539732288	0.06665619546360523	Visium37_D1	skin
HLA-F	0.25001014141779665	0.10424433741522632	0.19771865473351147	Visium37_D1	skin
HLA-G	0.0032699042989947176	0.0001808896419712186	0.00907810506724437	Visium37_D1	skin
HLA-E	0.38772065416772683	0.21585523341002547	0.379266961336627	Visium37_D1	skin
MDC1	0.06606289732223185	0.022643595135055337	0.09755808434225956	Visium37_D1	skin
IER3	0.19176903868765358	0.07037452053987844	0.2080124384671075	Visium37_D1	skin
MICA	0.21811887313338943	0.085748378412545	0.21613467654616128	Visium37_D1	skin
MICB	0.008252682451206321	0.0013572075279579187	0.015620126214532497	Visium37_D1	skin
LTA	0.00931752135643596	0.0015136881122309557	0.06439132167782102	Visium37_D1	skin
TNF	0.040361034501974244	0.006155813484367783	0.06770042641409313	Visium37_D1	skin
LTB	0.12405542569924172	0.034339042770954335	0.11852159467209226	Visium37_D1	skin
NCR3	0.004051407005577455	0.000830706503062065	0.0032039661885487334	Visium37_D1	skin
HSPA1A	0.21018760921138926	0.08854752120127272	0.19251072076796294	Visium37_D1	skin
C2	0.031743640236302245	0.0069498382472833456	0.043189280223751875	Visium37_D1	skin
CFB	0.060513069267426986	0.017843244251976854	0.07973803227140804	Visium37_D1	skin
ATF6B	0.1556070650257734	0.057414187094903826	0.22687600893189563	Visium37_D1	skin
NOTCH4	0.03088699032297852	0.009040133631072752	0.03681195994875641	Visium37_D1	skin
HLA-DRA	0.4291794688198741	0.27745682198400157	0.2858572654929453	Visium37_D1	skin
HLA-DQA1	0.10189305872581464	0.033736693360112494	0.1344098586095372	Visium37_D1	skin
HLA-DQB1	0.011876787778698362	0.0023712214724257454	0.006992346846266027	Visium37_D1	skin
HLA-DQA2	0.012849302352282783	0.0019320862419595609	0.027164367827038717	Visium37_D1	skin
HLA-DQB2	0.04608911038477274	0.006058461608198179	0.08485518632960011	Visium37_D1	skin
HLA-DOB	0.026896311904932566	0.003769613587367253	0.08271784547446548	Visium37_D1	skin
TAP2	0.20170688841196016	0.0719731329897613	0.23296690923611377	Visium37_D1	skin
PSMB8	0.1935698975247819	0.06799629164962674	0.21756558964421896	Visium37_D1	skin
PSMB9	0.05891861408159292	0.011234187580269015	0.11151467417455503	Visium37_D1	skin
TAP1	0.2812514468903258	0.1287695056110419	0.22713433345188874	Visium37_D1	skin
HLA-DMB	0.15582088628198382	0.050391224539278606	0.1426716760951526	Visium37_D1	skin
HLA-DMA	0.3286718277842257	0.1575549492421346	0.3162702619456921	Visium37_D1	skin
HLA-DPA1	0.31611008785262784	0.15108395728066895	0.29020389643143835	Visium37_D1	skin
HLA-DPB1	0.3476251034396592	0.1779419366297825	0.2849108097265284	Visium37_D1	skin
COL11A2	0.01631210014769539	0.005392637527549519	0.061134859036640524	Visium37_D1	skin
TAPBP	0.33099899225147056	0.15415137852732505	0.3596281898823115	Visium37_D1	skin
DAXX	0.17117325696316604	0.06253845488717233	0.1874682572619935	Visium37_D1	skin
HMGA1	0.3928161316860001	0.2564291409942524	0.35940497220779277	Visium37_D1	skin
FANCE	0.037259553323371435	0.01334224335528054	0.1099922314707222	Visium37_D1	skin
MAPK14	0.25054046806419444	0.10938047652363735	0.27579946885207185	Visium37_D1	skin
ETV7	0.048712504596098424	0.009776591870050375	0.042170723829146606	Visium37_D1	skin
CDKN1A	0.2211021605918781	0.08981375365243269	0.21989969259457856	Visium37_D1	skin
PIM1	0.13849403791640727	0.04937903038241509	0.19752212872816094	Visium37_D1	skin
TREM2	0.025908976630836168	0.00906375550365364	0.06797920482160573	Visium37_D1	skin
TREM1	0.005350772434799289	0.0016508143903774136	-0.00816567275753425	Visium37_D1	skin
TFEB	0.04104628123982234	0.011796585866989395	0.05429697035324864	Visium37_D1	skin
CCND3	0.17581153865948454	0.05919948610870627	0.22257160128488368	Visium37_D1	skin
PTCRA	0.0025062244272638485	0.0001739983987852104	-0.013878080739706762	Visium37_D1	skin
VEGFA	0.09179041116944216	0.028308698863692555	0.06859857071426449	Visium37_D1	skin
IL17A	0.0004233940393577309	3.762349335608971e-07		Visium37_D1	skin
IL17F	0.0004952157136070858	5.174247798500849e-07		Visium37_D1	skin
BMP5	0.0032340831460488544	0.0016505452639901323	-0.020285413155844145	Visium37_D1	skin
DDX43	0.006440630378944612	0.0015008147686171175	-0.012067492353385289	Visium37_D1	skin
CD109	0.18553261957554074	0.0911486843433159	0.16145963655965084	Visium37_D1	skin
TTK	0.01818081093884905	0.008023836608438537	0.07478739047599126	Visium37_D1	skin
NT5E	0.10604062178774264	0.052143774747242876	0.1304693897574079	Visium37_D1	skin
BACH2	0.012255619967873468	0.002826029557737524	0.029900157377491594	Visium37_D1	skin
MAP3K7	0.06966936358787437	0.020637133192944686	0.0701749213697455	Visium37_D1	skin
EPHA7	0.004154031270610693	0.0016456097951974488	0.02821485680547369	Visium37_D1	skin
PRDM1	0.0954331966498777	0.029891857258589706	0.1394651715845521	Visium37_D1	skin
ATG5	0.07109779364476172	0.02287818769504167	0.12183743741803393	Visium37_D1	skin
CD24	0.059046460100529045	0.019911538029310897	0.19396196528779147	Visium37_D1	skin
FOXO3	0.26400220353076903	0.10832122211799411	0.1890283322732192	Visium37_D1	skin
CD164	0.24489660958402074	0.1010761197899966	0.18118518575176973	Visium37_D1	skin
FYN	0.11919710607981461	0.037210589783337265	0.14643679480563576	Visium37_D1	skin
HDAC2	0.10735904227508593	0.03497481937090784	0.13138216325534774	Visium37_D1	skin
ASF1A	0.0493136150192372	0.01329012462210528	0.1415385674635634	Visium37_D1	skin
ARG1	0.10762837191529961	0.04024055306154265	0.33065936486037617	Visium37_D1	skin
MYB	0.020632493857665343	0.0056689504706962535	0.009865077891188664	Visium37_D1	skin
MAP3K5	0.04144300514399144	0.011347751956476027	0.08147523286165562	Visium37_D1	skin
IL20RA	0.01311789744196042	0.002665343790608374	0.07390531793120318	Visium37_D1	skin
IL22RA2	0.004074314695329258	0.0006657929568236646	0.05482951618747462	Visium37_D1	skin
IFNGR1	0.0846306982637861	0.024402150726798754	0.08655019569010383	Visium37_D1	skin
TNFAIP3	0.06067822709217786	0.011475781523571989	0.051131899505718184	Visium37_D1	skin
REPS1	0.10186383689393737	0.02950722651861364	0.09834738539715293	Visium37_D1	skin
LATS1	0.06255482035600023	0.019253034694517147	0.1497555162143801	Visium37_D1	skin
ULBP2	0.0036542477913506953	0.0013158789000391954	0.04176789364267472	Visium37_D1	skin
ESR1	0.018702040388622127	0.00624531543482803	-0.015164270170375933	Visium37_D1	skin
ARID1B	0.22636628347324744	0.08781991460087193	0.22059457670514887	Visium37_D1	skin
SNX9	0.1098254344839554	0.03637579823629297	0.11969581535994799	Visium37_D1	skin
IGF2R	0.09890781914395122	0.03126341489305587	0.13169894101605129	Visium37_D1	skin
MAP3K4	0.04727184546466384	0.013203852420723845	0.11335129991282232	Visium37_D1	skin
PRKN	0.055873691234459004	0.01729229891003561	0.01624155776164212	Visium37_D1	skin
CCR6	0.00017786018376486987	8.04456296641347e-08		Visium37_D1	skin
AFDN	0.2763334713784012	0.1196029652663492	0.25285083182650964	Visium37_D1	skin
DLL1	0.03960593615561221	0.0093704087049782	0.036311332442387774	Visium37_D1	skin
PDGFA	0.1401071821315729	0.0426640577876737	0.061796056359144674	Visium37_D1	skin
PRKAR1B	0.0778977276127724	0.020243402247286397	0.08916385891555594	Visium37_D1	skin
LFNG	0.07120144457740138	0.01916981594089522	0.052037023353315365	Visium37_D1	skin
CARD11	0.024405880831912603	0.005461336096766932	0.054558213724498594	Visium37_D1	skin
PMS2	0.08119793488069833	0.02922940522352967	0.12365435083686083	Visium37_D1	skin
RAC1	0.3850955318011333	0.2209174205949138	0.33687388975107563	Visium37_D1	skin
RPA3	0.003653533063800562	0.0006655441621792038	0.011736235507420353	Visium37_D1	skin
ETV1	0.04978072324643127	0.01478339881612852	0.09470914797544427	Visium37_D1	skin
ITGB8	0.1363280385993985	0.0549276584663512	0.1073713237956023	Visium37_D1	skin
IL6	0.009408345647735752	0.0014325272814606897	0.07484841696070718	Visium37_D1	skin
HOXA9	0.020880248106670524	0.006101387216933525	0.014327223887661842	Visium37_D1	skin
HOXA10	0.04314389732343489	0.01702609344982187	0.11492587292873568	Visium37_D1	skin
HOXA11	0.004343160944862408	0.001480364967276293	0.03781956350342689	Visium37_D1	skin
CREB5	0.022791099504816205	0.006555246587686767	0.03950674858743347	Visium37_D1	skin
NOD1	0.1122087172952838	0.04821818572833591	0.11216828913321358	Visium37_D1	skin
ANLN	0.06706450432936112	0.03630983337357277	0.11499044386296964	Visium37_D1	skin
SFRP4	0.011085313361268933	0.0029890592892587594	0.010299742009236426	Visium37_D1	skin
INHBA	0.07888811296287622	0.03129392446230077	0.12591205845573478	Visium37_D1	skin
GLI3	0.1314328985021	0.04489738610894042	0.11872801142069997	Visium37_D1	skin
IGFBP3	0.14703609186712718	0.0625928248523671	0.084031016766835	Visium37_D1	skin
IKZF1	0.14605531652241516	0.04289089231548224	0.14883608985843924	Visium37_D1	skin
EGFR	0.07038183854088992	0.0185926910210136	0.11897850606035715	Visium37_D1	skin
FZD9	0.014356882599264454	0.005317872456218845	0.12072263671220008	Visium37_D1	skin
LAT2	0.02920696993394943	0.008406637317491888	0.03256948297931743	Visium37_D1	skin
RFC2	0.061594256694381226	0.022410672639109584	0.1562563612987211	Visium37_D1	skin
GTF2I	0.3294728295698229	0.16009380664262884	0.26822814573004833	Visium37_D1	skin
CCL26	0.001884162285888903	0.00033271104370534964	-0.013405360117749983	Visium37_D1	skin
CCL24	0.010925273377478504	0.003508417813511656	0.0819561808059351	Visium37_D1	skin
HSPB1	0.624877504271646	0.5786305309262726	0.5495620673490842	Visium37_D1	skin
CD36	0.10762691351715116	0.03588781927483554	0.12500726916010024	Visium37_D1	skin
HGF	0.009429049487280556	0.003371574523290465	0.008204092298582651	Visium37_D1	skin
CACNA2D1	0.04795645725180906	0.018208629751255638	0.10377096508313688	Visium37_D1	skin
GRM3	0.00027323410206788715	1.380435067086145e-07		Visium37_D1	skin
ABCB1	0.014969420729258977	0.005051531555213939	0.05698199661501169	Visium37_D1	skin
CDK6	0.26324344743517175	0.12814899797070214	0.3300062167946593	Visium37_D1	skin
GNGT1	0.000447973566593687	0.00016533990719527872	-0.00702750075632774	Visium37_D1	skin
COL1A2	0.8528925932308421	1.029301970720349	0.45708381037163387	Visium37_D1	skin
MCM7	0.216292927471762	0.09552253026917681	0.2635519345209153	Visium37_D1	skin
EPO	0.0027051827737448065	0.0008260415213043295	0.003717959027213521	Visium37_D1	skin
TRIM56	0.186858348307415	0.07077276529292985	0.21068336781244298	Visium37_D1	skin
SERPINE1	0.06243219799247629	0.027698185391253332	0.11339794418411357	Visium37_D1	skin
CUX1	0.08290405502796501	0.026216357617702007	0.13780554230737863	Visium37_D1	skin
SH2B2	0.02035795149617243	0.0038116874586898012	0.023178691400135707	Visium37_D1	skin
RELN	0.007704719279135643	0.0028690512565001454	0.05657923344433096	Visium37_D1	skin
SYPL1	0.08859691396531773	0.028738308816410003	0.0989218678595155	Visium37_D1	skin
NAMPT	0.201733329138005	0.08100633142461967	0.20625172192564112	Visium37_D1	skin
PIK3CG	0.03301069642339229	0.007985927699010732	0.07843654661275978	Visium37_D1	skin
PRKAR2B	0.06960151041673747	0.026885491738505976	0.08087946991741958	Visium37_D1	skin
LAMB4	0.044161869268590566	0.0085805587155232	0.06289733050239582	Visium37_D1	skin
LRRN3	0.002181927307736027	0.0003345217945334712	-0.0044896378932810935	Visium37_D1	skin
MET	0.04828682037001857	0.01665576295270484	0.08806120995241304	Visium37_D1	skin
WNT2	0.002102660789052777	0.0008256853833092261	-0.010402654124549259	Visium37_D1	skin
WNT16	0.011040292116301743	0.0022039129741689123	0.013099714640432518	Visium37_D1	skin
LEP	0.0013655746263984939	0.0006594042896849984	0.04587488894371304	Visium37_D1	skin
FLNC	0.01807912983341518	0.006469684022281822	-0.000558100694850067	Visium37_D1	skin
IRF5	0.033531774647085205	0.009655178234390887	0.04752263741283547	Visium37_D1	skin
SMO	0.06455397906446089	0.02445912940655977	0.0956516978556183	Visium37_D1	skin
BRAF	0.04889913353677634	0.012442834134339543	0.04027715903659362	Visium37_D1	skin
CLEC5A	0.001306651598334308	0.0006601950642943265	0.01378090631819242	Visium37_D1	skin
TRBC2	0.10700883239570447	0.02642858976950519	0.21130182078691798	Visium37_D1	skin
EPHB6	0.1684119444781789	0.05897876831031057	0.31678067151997163	Visium37_D1	skin
CUL1	0.0967896980155987	0.035582574982284974	0.12085924439767572	Visium37_D1	skin
EZH2	0.09945594819414429	0.03761043498037216	0.18754574390043424	Visium37_D1	skin
PDIA4	0.23300216664519147	0.10153916650459326	0.2769718177077542	Visium37_D1	skin
GIMAP7	0.012060956031444676	0.0013005303701988178	0.010698490778071914	Visium37_D1	skin
NOS3	0.0213090947795079	0.006225511150128502	0.02565340683224843	Visium37_D1	skin
KMT2C	0.21430209122740368	0.07928044053549782	0.20048795360943067	Visium37_D1	skin
MNX1	0.006947421982910308	0.0024501064856048203	0.08235421988896094	Visium37_D1	skin
DEFB1	0.12111771732480349	0.04615262807681122	0.30971170183819013	Visium37_D1	skin
DEFA4	0.00016184667129052625	5.788424988605132e-08		Visium37_D1	skin
BLK	0.005816811450123848	0.0008672218165016245	-0.00613039725103085	Visium37_D1	skin
GATA4	0.00029703445770837663	2.2896667105472626e-07		Visium37_D1	skin
CTSB	0.39090456732611545	0.21396634372037573	0.3320008086771199	Visium37_D1	skin
MSR1	0.041328348636816475	0.014453368562572295	0.09568548421381257	Visium37_D1	skin
FGF20	0.0008542233712586196	0.0003300713541965266	0.02129427608434052	Visium37_D1	skin
NPM2	0.03693621255560045	0.013730795726041136	0.11405471812603471	Visium37_D1	skin
FGF17	0.0013352100985850092	0.0003316219539016145	-0.011499865131168465	Visium37_D1	skin
PPP3CC	0.1147707912441922	0.03228750588984172	0.11231790996147756	Visium37_D1	skin
TNFRSF10B	0.10357748667156756	0.038229230414956496	0.19260169691062753	Visium37_D1	skin
TNFRSF10D	0.02172919924275186	0.00524743402051721	0.04751984514254455	Visium37_D1	skin
TNFRSF10A	0.0311916358718899	0.007934829850585934	0.057546584217717425	Visium37_D1	skin
SLC25A37	0.1356173678931551	0.04870321128893359	0.13647658423709236	Visium37_D1	skin
NKX3-1	0.006623269057472923	0.0016556856651494692	0.009417931887535487	Visium37_D1	skin
NEFL	0.02732551137535852	0.01391892464021114	0.18095290382943469	Visium37_D1	skin
PPP2R2A	0.1053345854463955	0.0332127925411022	0.1564631883798254	Visium37_D1	skin
CLU	0.2695999406060355	0.12260416398691527	0.1941152973978324	Visium37_D1	skin
PBK	0.04415584660716566	0.022956547911326543	0.11277722711029214	Visium37_D1	skin
PNOC	0.004819129486817876	5.335989108948105e-05		Visium37_D1	skin
FZD3	0.02394741386810636	0.00849422592083277	0.06579549156897663	Visium37_D1	skin
DUSP4	0.12989109323713596	0.041856091713036	0.1658937368831287	Visium37_D1	skin
PPP2CB	0.3332318415944727	0.1623917147425472	0.30283047085968384	Visium37_D1	skin
NRG1	0.04978633553930302	0.023705064928658537	0.12337855787112773	Visium37_D1	skin
ADGRA2	0.12222079215318277	0.041166179676299916	0.08448335024203593	Visium37_D1	skin
EIF4EBP1	0.15663006160253892	0.06784013000569968	0.2821648284356738	Visium37_D1	skin
NSD3	0.17603473332896316	0.061047604486937745	0.16463288628006484	Visium37_D1	skin
FGFR1	0.16855696589267075	0.061820212276132026	0.14516114725646925	Visium37_D1	skin
IDO1	0.034244494775572454	0.004228692386710128	0.1832939277561364	Visium37_D1	skin
SFRP1	0.09145479670186442	0.02822573310687207	0.10999836633781584	Visium37_D1	skin
KAT6A	0.15598967984194473	0.04978712788722314	0.16562821837637606	Visium37_D1	skin
PLAT	0.0536093568458815	0.02174606062967034	0.12974106388153386	Visium37_D1	skin
IKBKB	0.2854353469710649	0.12624330548574592	0.28434447101115057	Visium37_D1	skin
POLB	0.09806281989734963	0.0319719732778564	0.17589415052150195	Visium37_D1	skin
DKK4	0.0007169087119524177	0.00016559793250081283	-0.005564363017339219	Visium37_D1	skin
CEBPD	0.23208104712636232	0.09315071337115333	0.13542779930012017	Visium37_D1	skin
PRKDC	0.13365408710006782	0.0505393792767634	0.19331361972594402	Visium37_D1	skin
MCM4	0.07480738545837459	0.03037091748353399	0.16617863100730185	Visium37_D1	skin
SOX17	0.015575866002356954	0.0054689766458273555	0.043823028533249805	Visium37_D1	skin
LYN	0.05028051719448351	0.015525370963119397	0.13497854344304452	Visium37_D1	skin
TOX	0.014580193963588794	0.002977310066349319	0.09939803217583973	Visium37_D1	skin
EYA1	0.005515299885539715	0.0013253609898960638	0.022897735163194672	Visium37_D1	skin
LY96	0.04081661953464147	0.013107995371133729	0.06716665932953543	Visium37_D1	skin
IL7	0.02190200482244764	0.006667062877155337	0.016721388507631725	Visium37_D1	skin
E2F5	0.016016419226415148	0.004062526079355797	0.05024789522168268	Visium37_D1	skin
RIPK2	0.026735590393051307	0.008864254223099905	0.04589227032882525	Visium37_D1	skin
NBN	0.07486041244659047	0.023916055652879607	0.13477938546376272	Visium37_D1	skin
CCNE2	0.011512240301093062	0.004575268698312344	0.04883270444897954	Visium37_D1	skin
GDF6	0.0006512592726265154	0.0001652184387097375	0.014138641720027628	Visium37_D1	skin
SDC2	0.045141236259290715	0.014334839442262517	0.0684444640734924	Visium37_D1	skin
ANGPT1	0.015013574106108584	0.006044096991246829	0.018542017727798323	Visium37_D1	skin
RAD21	0.09482464705548407	0.027123184227059224	0.09743453164127659	Visium37_D1	skin
TNFRSF11B	0.006993554322275768	0.0019805707403458845	0.011733633176857593	Visium37_D1	skin
MYC	0.45276728552667506	0.34104811459008605	0.3752283565684066	Visium37_D1	skin
VPS28	0.22097746803658402	0.08706823431581853	0.21984685962512038	Visium37_D1	skin
DOCK8	0.1205638721133704	0.033658703991744664	0.1171739126650596	Visium37_D1	skin
JAK2	0.07190065118458579	0.02212737132877353	0.11283224371265763	Visium37_D1	skin
CD274	0.013110600842054157	0.0013584745812190418	0.015380667993872447	Visium37_D1	skin
PDCD1LG2	0.027676602133355672	0.006496902855217235	0.08844974034473921	Visium37_D1	skin
IL33	0.02985234845277054	0.007659721360163094	0.0685980720069373	Visium37_D1	skin
PSIP1	0.09832144259190778	0.03137752710614773	0.12328020998825337	Visium37_D1	skin
MLLT3	0.05945134326132486	0.016339014186438582	0.08801804131881345	Visium37_D1	skin
IFNB1	0.0005663864320338669	7.924801058373081e-07		Visium37_D1	skin
IFNA8	0.0001675064042051913	7.312534304781038e-08		Visium37_D1	skin
IFNA1	0.0004479575818452338	5.634016004483159e-07		Visium37_D1	skin
CDKN2B	0.04467646212286945	0.01204927087872695	0.09342335978397494	Visium37_D1	skin
CNTFR	0.015613104271098934	0.00429784294299337	-0.0017003881307908857	Visium37_D1	skin
IL11RA	0.15528351605640522	0.05324634896976764	0.13010379731158617	Visium37_D1	skin
CCL27	0.0809705218391418	0.024854455003458186	0.15817770314990254	Visium37_D1	skin
CCL19	0.23457325950003596	0.09912516196644947	0.30785835016623536	Visium37_D1	skin
CCL21	0.05740145486233464	0.016723999944895516	0.08234207206482083	Visium37_D1	skin
FANCG	0.06597005234407696	0.02262008790571007	0.08477609307758807	Visium37_D1	skin
CD72	0.02391665864889888	0.006522545086369035	0.09063208844163585	Visium37_D1	skin
PAX5	0.004377214087104006	3.883560054495029e-05		Visium37_D1	skin
PRKACG	0.00035212119207786566	0.0001652131900722114	-0.005532456481136294	Visium37_D1	skin
ANXA1	0.30564377789655917	0.16040772175523185	0.23890157322050737	Visium37_D1	skin
GNAQ	0.22685378424994945	0.08840574977582959	0.19234691822678907	Visium37_D1	skin
NTRK2	0.10814593940191201	0.04540381113134208	0.0648538199687398	Visium37_D1	skin
GAS1	0.26510568966376796	0.1307031911397212	0.19589043395510486	Visium37_D1	skin
CTSL	0.10458677842799302	0.0386656827151524	0.12731133064921685	Visium37_D1	skin
SHC3	0.03097556283746486	0.012342307036896788	-0.005698692275731385	Visium37_D1	skin
GADD45G	0.01958867468428574	0.0019980701907012406	0.017312108734292696	Visium37_D1	skin
SYK	0.07792566304749705	0.022178566387355696	0.11567240150292254	Visium37_D1	skin
NFIL3	0.054177106319999696	0.015232427536840159	0.06126181763683661	Visium37_D1	skin
FANCC	0.06465509292812752	0.02293337526565719	0.08843313802888711	Visium37_D1	skin
PTCH1	0.02513173471571717	0.005687178523725617	0.022212446709850696	Visium37_D1	skin
XPA	0.0477847697265655	0.013605388723285762	0.05153622262332486	Visium37_D1	skin
ANP32B	0.22634657518105503	0.0907252698938896	0.20163150658659648	Visium37_D1	skin
TGFBR1	0.10483149812105874	0.03985485269534083	0.17711531293584584	Visium37_D1	skin
NR4A3	0.050340345845396976	0.009182136816741335	0.10119502536188929	Visium37_D1	skin
KLF4	0.3732692508085886	0.19752839797705019	0.3729030707093214	Visium37_D1	skin
AMBP	0.0005324373223617153	6.829723864379305e-07		Visium37_D1	skin
COL27A1	0.26015144667333245	0.11209808807474037	0.2785982926494095	Visium37_D1	skin
TNFSF15	0.004341301370039686	0.0013163510010055577	0.03975827886626803	Visium37_D1	skin
TNFSF8	0.01861543681896407	0.003062326542971438	0.10118004988450298	Visium37_D1	skin
TNC	0.4386359017606225	0.3341378812549778	0.40969444271028876	Visium37_D1	skin
TLR4	0.03734277303954231	0.011481803351818233	0.044393409340143505	Visium37_D1	skin
C5	0.016066675856398826	0.00559816784364666	0.015774556390528674	Visium37_D1	skin
STOM	0.20168356293558745	0.08053003397169713	0.13635239236554636	Visium37_D1	skin
PSMB7	0.24988980128902538	0.11242803280632008	0.24547721593474678	Visium37_D1	skin
PPP6C	0.09180222917123963	0.029489580044492675	0.11015417080617897	Visium37_D1	skin
PBX3	0.0678470895287454	0.022202605714991552	0.12336357081998649	Visium37_D1	skin
ENG	0.19110619091330175	0.08240423713044934	0.2135967080868114	Visium37_D1	skin
LCN2	0.04152920093781928	0.005924205609969693	0.06682229818380137	Visium37_D1	skin
SPTAN1	0.1905320500519429	0.0693058494186607	0.11433592854654609	Visium37_D1	skin
ENDOG	0.03955832355177898	0.011404916318981061	0.08332621121248074	Visium37_D1	skin
ABL1	0.1688012533175517	0.07378795208351098	0.14591866690925487	Visium37_D1	skin
LAMC3	0.045546280960677296	0.017914693660624526	0.019430152514024898	Visium37_D1	skin
TSC1	0.04647963208052236	0.0133563470005111	0.12539471545305417	Visium37_D1	skin
RXRA	0.3419068667440684	0.15913147320075732	0.2964529792110677	Visium37_D1	skin
COL5A1	0.28546655039524627	0.16681373264178498	0.31965533831279536	Visium37_D1	skin
FCN1	0.0268482510942939	0.010448639239003974	-0.009864966427680427	Visium37_D1	skin
CARD9	0.021877971197236834	0.004179067419339391	0.014280281980552501	Visium37_D1	skin
NOTCH1	0.08183952515731543	0.01828345431090568	0.07804797240421654	Visium37_D1	skin
TRAF2	0.10787130064655101	0.03198157368190153	0.15021761652629906	Visium37_D1	skin
C8G	0.003032669743546501	0.0006644937316846179	-0.00811049187072008	Visium37_D1	skin
FUT7	0.026604144193277376	0.0057241396622796535	0.02413307049908262	Visium37_D1	skin
GRIN1	0.0012984204895824536	3.1886887510128355e-06		Visium37_D1	skin
CALML5	0.5274115583796612	0.4142973691289646	0.5124389487290406	Visium37_D1	skin
IL15RA	0.043867977491656496	0.011443887035588674	0.06793222509627064	Visium37_D1	skin
IL2RA	0.016196295813810428	0.0018189588687096564	0.0020538253491725646	Visium37_D1	skin
GATA3	0.14649626718958303	0.044408076059002925	0.251992193167467	Visium37_D1	skin
SUV39H2	0.0287647120517831	0.010236497633362318	0.07563958177262597	Visium37_D1	skin
ITGA8	0.0035228637903027818	0.0008267024484956242	0.015057370709222553	Visium37_D1	skin
MRC1	0.03966018442722503	0.012067526144319095	0.016080935665239687	Visium37_D1	skin
CACNB2	0.03366434553776534	0.014239121635665573	0.07793184313561637	Visium37_D1	skin
COMMD3	0.0696947952540927	0.020236913362526213	0.06860555664695495	Visium37_D1	skin
BMI1	0.1894472269235663	0.07229064866519645	0.27457311597020223	Visium37_D1	skin
BAMBI	0.07980022793919159	0.03433596744661942	0.1687571106884752	Visium37_D1	skin
MAP3K8	0.062338531674961964	0.01784385877878394	0.055406970377671755	Visium37_D1	skin
KIF5B	0.1422680866630092	0.049830041872635095	0.17185008743307392	Visium37_D1	skin
ITGB1	0.37681047006432056	0.22526723000478366	0.4308520892848128	Visium37_D1	skin
NRP1	0.14849469367929694	0.05321317202882221	0.14085301771389536	Visium37_D1	skin
FZD8	0.008269768010833647	0.0018266527961039382	0.03292886361832237	Visium37_D1	skin
RET	0.002857273166055328	0.0004998411669791165	0.0005951663048781139	Visium37_D1	skin
CXCL12	0.4037763876584262	0.22792866878649504	0.31645413486438	Visium37_D1	skin
MAPK8	0.06077580480737691	0.017267378419851154	0.05998673082601496	Visium37_D1	skin
ERCC6	0.13160339633753573	0.046979559253232925	0.14613180620266558	Visium37_D1	skin
DKK1	0.004713708212853126	0.0011556732160671167	0.03813496297475597	Visium37_D1	skin
MBL2	0.00029898639891041794	0.00016512383726479917	0.041305394745063805	Visium37_D1	skin
CDK1	0.04521989521092993	0.02044326003738449	0.19696769558073182	Visium37_D1	skin
ARID5B	0.1050504325828041	0.03129986352264059	0.1027752402315443	Visium37_D1	skin
EGR2	0.07138564699217985	0.018245549317037722	0.21862800398069293	Visium37_D1	skin
TET1	0.029975259982075807	0.011594322422130305	0.09474238021004186	Visium37_D1	skin
NODAL	0.0006451716758108742	0.00016506855308450586	0.02821540876639491	Visium37_D1	skin
PRF1	0.016153475480127574	0.001161089358964427	-0.002069365502482426	Visium37_D1	skin
VSIR	0.10001020898761938	0.02923367438848118	0.06531072595922917	Visium37_D1	skin
SPOCK2	0.03748176552163452	0.006584792940153205	0.0838047628860044	Visium37_D1	skin
DDIT4	0.18110985252711578	0.05623720693507391	0.09721370590014654	Visium37_D1	skin
PPP3CB	0.12293942673695485	0.040124341070068306	0.15869583314430072	Visium37_D1	skin
PLAU	0.03889360651974355	0.011792177414699491	0.09664849815843171	Visium37_D1	skin
BMPR1A	0.0533997758710885	0.01540078166650052	0.06296874260242394	Visium37_D1	skin
PTEN	0.2646721961531414	0.12522336109528154	0.28191685177031955	Visium37_D1	skin
FAS	0.1369270201102463	0.04612000980524224	0.14191628608817955	Visium37_D1	skin
LIPA	0.059196226704180975	0.015428893209761456	0.07887213588830583	Visium37_D1	skin
IFIT2	0.010956426967825564	0.0015780398825283157	0.0012285050128350026	Visium37_D1	skin
IFIT1	0.01745608172369746	0.0022466600271629305	0.021971492561757205	Visium37_D1	skin
KIF11	0.030918847506923825	0.011993257536270311	0.12832031592844556	Visium37_D1	skin
HHEX	0.02618803116977724	0.007126915138750273	0.03966058369926233	Visium37_D1	skin
PLCE1	0.023989078989431794	0.008681294997420413	0.04845076146573425	Visium37_D1	skin
HELLS	0.14181915492247252	0.059804942192503076	0.22028261005043437	Visium37_D1	skin
ENTPD1	0.10691179053334614	0.03361786874715557	0.13109122071778834	Visium37_D1	skin
BLNK	0.03528149425927383	0.009060057004980136	0.06934052709733671	Visium37_D1	skin
PIK3AP1	0.0236410803105996	0.005666621983094489	0.02553159660508357	Visium37_D1	skin
CHUK	0.024094636160555263	0.0057624175804938315	0.09397767191376602	Visium37_D1	skin
TLX1	0.0009240616400479539	0.00016689751796672675	-0.011118017132967716	Visium37_D1	skin
FGF8	0.0008480985999058011	1.1722746168710298e-06		Visium37_D1	skin
NFKB2	0.173786726995452	0.05408010998448233	0.17820793002335794	Visium37_D1	skin
SMC3	0.056672660107890904	0.01651514404920918	0.09907800123268407	Visium37_D1	skin
TCF7L2	0.13544856691688165	0.050968612024468334	0.1272474845866364	Visium37_D1	skin
CASP7	0.03249212037370011	0.008813710798523253	0.045189900045520995	Visium37_D1	skin
FGFR2	0.11739207872803203	0.03502275509181505	0.11799153822570477	Visium37_D1	skin
DMBT1	0.0007485526554177856	0.0001651908029831273	0.022883223414439147	Visium37_D1	skin
MKI67	0.0423448923245832	0.016812925376003176	0.15541182232813394	Visium37_D1	skin
MGMT	0.030896168873511494	0.0078112780072864575	0.029667740945795225	Visium37_D1	skin
BNIP3	0.009005789301825187	0.0020092855326963688	-0.0086924561293013	Visium37_D1	skin
IFITM2	0.34301017567981673	0.1843164097650457	0.3719590754199154	Visium37_D1	skin
IFITM1	0.12296032286655834	0.039287077116560605	0.14721924297545666	Visium37_D1	skin
SIGIRR	0.1715177617188251	0.06052499842874633	0.19518412441495758	Visium37_D1	skin
HRAS	0.24129487423096851	0.11689455207588528	0.30451058021335076	Visium37_D1	skin
IRF7	0.1388121746988721	0.04107041064907263	0.12840386078172308	Visium37_D1	skin
TOLLIP	0.21808688305997312	0.08885578186936419	0.2730144415925766	Visium37_D1	skin
DUSP8	0.06259794063059718	0.02234773452850139	0.0621361236699791	Visium37_D1	skin
CTSD	0.5001363839820909	0.36939183371313095	0.3685151248052579	Visium37_D1	skin
TSPAN32	0.026256386404387856	0.005391881991506937	0.09872784167123572	Visium37_D1	skin
CD81	0.4912662859698642	0.3406171417318668	0.3480587115577519	Visium37_D1	skin
CDKN1C	0.0384117035551363	0.010888810670006126	0.036125813269880756	Visium37_D1	skin
WEE1	0.09601266928365584	0.034261380073214755	0.10103861890619548	Visium37_D1	skin
RRAS2	0.05418191005201514	0.019759062151300397	0.10362452717491054	Visium37_D1	skin
SOX6	0.025019333696454326	0.009779775290434986	0.09995080999253261	Visium37_D1	skin
SAA1	0.019143935517628174	0.006549430339540474	0.010613571803405828	Visium37_D1	skin
PTPN5	0.00265670038931429	0.0008262505999503032	-0.013619378313966892	Visium37_D1	skin
FANCF	0.04995814277308492	0.015994043717393172	0.13748603303055273	Visium37_D1	skin
BDNF	0.02965410366786344	0.014266425553708648	0.06650287435949652	Visium37_D1	skin
WT1	0.000888147411334956	0.00016613171405770535	-0.002043570924645244	Visium37_D1	skin
CD44	0.4907089706044004	0.35213962888972805	0.37964217168392006	Visium37_D1	skin
TRAF6	0.02461171636213465	0.008251855604160143	0.06504698012912405	Visium37_D1	skin
RAG1	0.0029373581702168724	0.0009886764093916941	0.027526786825218558	Visium37_D1	skin
ALKBH3	0.04521220046380744	0.013591387887435694	0.1075899280437577	Visium37_D1	skin
MAPK8IP1	0.02255757662663499	0.006701194878402714	0.050777515010526394	Visium37_D1	skin
CREB3L1	0.09722720658466824	0.04463826497857973	0.16250195506430948	Visium37_D1	skin
CKAP5	0.12902948876972242	0.05054078672649341	0.1789380996309093	Visium37_D1	skin
DDB2	0.10078341123568563	0.03323292794899141	0.11551363129149589	Visium37_D1	skin
PRG2	0.11714829392870504	0.06256547302350877	0.18615672572428218	Visium37_D1	skin
SERPING1	0.13565589373619352	0.04773797258941378	0.13332866485496442	Visium37_D1	skin
CTNND1	0.3194307992939403	0.16052420074239776	0.27776122518787316	Visium37_D1	skin
DTX4	0.10984933226109268	0.03193892107085722	0.13974203202741137	Visium37_D1	skin
MS4A2	0.04289333787104602	0.013517898747342253	0.06454382687145763	Visium37_D1	skin
MS4A4A	0.011789046411322137	0.0028107785056755066	0.04370374561682329	Visium37_D1	skin
MS4A1	0.010901870555579661	0.0007624167132066522	-0.010502662019901897	Visium37_D1	skin
PTGDR2	0.0026984455752072545	0.0006614409282867693	0.011586087580586976	Visium37_D1	skin
CD6	0.02061814682553695	0.002929001996881813	0.052724060272594415	Visium37_D1	skin
CD5	0.01470012429017065	0.0015403446734808225	0.04105377735220882	Visium37_D1	skin
VEGFB	0.23348033444653618	0.09872157457024941	0.22093184630868398	Visium37_D1	skin
BAD	0.14331586322262935	0.049929595100433266	0.17017761978759688	Visium37_D1	skin
RASGRP2	0.04691308939030735	0.011626171118328513	0.127910116633843	Visium37_D1	skin
MAP4K2	0.03769729549679816	0.010215762465996175	0.05807190094994531	Visium37_D1	skin
MEN1	0.0560194017894648	0.017925237150539373	0.10655858109804878	Visium37_D1	skin
RELA	0.22962272177422174	0.09433556842077485	0.2851682234861151	Visium37_D1	skin
CTSW	0.02804895849417904	0.00368074984479592	0.07716269908971907	Visium37_D1	skin
FOSL1	0.06797349895514769	0.034564825415206245	0.1278389663744726	Visium37_D1	skin
RIN1	0.02296562187947788	0.006060263655779922	0.08002205643033242	Visium37_D1	skin
POLD4	0.18958947833235462	0.07410433428305141	0.15741975639718253	Visium37_D1	skin
CLCF1	0.03326067191344798	0.013999483831656478	0.03588842895195564	Visium37_D1	skin
CCND1	0.10242968394121275	0.029935152101830037	0.10688487148189926	Visium37_D1	skin
FGF19	0.0014692548322807568	0.00049622495789312	0.0011258271957687018	Visium37_D1	skin
FGF4	0.0002597467703916294	1.3321252452934256e-07		Visium37_D1	skin
FGF3				Visium37_D1	skin
FADD	0.06953654819657511	0.022537805010753597	0.14228014532434274	Visium37_D1	skin
INPPL1	0.20716268843471583	0.08773669275359808	0.15507220119585388	Visium37_D1	skin
POLD3	0.03694862444543836	0.010968044886553018	0.09093380325056498	Visium37_D1	skin
WNT11	0.015339989030904725	0.004740834882678563	0.04627555761167047	Visium37_D1	skin
LRRC32	0.07884686947740971	0.03573961266878913	0.0685560852156389	Visium37_D1	skin
PAK1	0.03109878190033115	0.011108942071338307	0.06820017608636089	Visium37_D1	skin
GAB2	0.12860964851433404	0.048817260348184385	0.14961202184204803	Visium37_D1	skin
EED	0.057263382860479245	0.018891376796038493	0.10714384162744806	Visium37_D1	skin
MRE11	0.08651436523762064	0.02965608959101343	0.13348957827020846	Visium37_D1	skin
FUT4	0.03666683454934425	0.009824820042391153	0.10792412755694311	Visium37_D1	skin
MAML2	0.09778129113719579	0.03230410507163362	0.08920901409629572	Visium37_D1	skin
PGR	0.0026694430162224384	0.0006625251415472116	-0.01253275935772749	Visium37_D1	skin
YAP1	0.13287592860482547	0.04703003481334299	0.14343642992458316	Visium37_D1	skin
BIRC3	0.08844126075182104	0.01989681552530479	0.08907429151348788	Visium37_D1	skin
MMP7	0.00525839909949447	0.001497389338217473	-0.017155012421952873	Visium37_D1	skin
MMP3	0.012139909246013806	0.00607836287423154	-1.7233682549386547e-05	Visium37_D1	skin
MMP12	0.0037014754254637893	2.9430056968396944e-05		Visium37_D1	skin
PDGFD	0.017949140979648195	0.006000087303690525	-0.010598469294608306	Visium37_D1	skin
ATM	0.1068194573830001	0.030612979888198066	0.17586662959610622	Visium37_D1	skin
POU2AF1	0.015605125237480312	0.0008565689188245146	0.0024066067381375306	Visium37_D1	skin
SDHD	0.022301622602045844	0.00582675251445113	0.019763562156273458	Visium37_D1	skin
IL18	0.03087669166841511	0.010562597317627957	0.10839368021976971	Visium37_D1	skin
NCAM1	0.007517754364144187	0.0026301713861854184	0.02293348568532185	Visium37_D1	skin
ZBTB16	0.06213182472976814	0.018903019167701558	0.03105889134964944	Visium37_D1	skin
IL10RA	0.11416407361542716	0.03177630916004679	0.08019268951301818	Visium37_D1	skin
JAML	0.09193485626868232	0.023983811718685435	0.13305963189484238	Visium37_D1	skin
CD3E	0.06569738676817159	0.011962175129156026	0.13356305638528349	Visium37_D1	skin
CD3D	0.08057724803406233	0.016801974757785106	0.10976177160490799	Visium37_D1	skin
CD3G	0.02786800272031697	0.0026292050913785062	0.0390252090287693	Visium37_D1	skin
KMT2A	0.0905647612371555	0.026426994099982934	0.089776648559486	Visium37_D1	skin
CXCR5	0.0020187011817266627	9.143054067955458e-06		Visium37_D1	skin
CBL	0.05180037813229125	0.013827049778175745	0.11638799033889533	Visium37_D1	skin
MCAM	0.17293794120807954	0.0680636754922683	0.11349382702562479	Visium37_D1	skin
THY1	0.10725511178978625	0.049145762094702755	0.16541285514836992	Visium37_D1	skin
SPA17	0.009734392744311109	0.002783803082277576	0.06809759002019046	Visium37_D1	skin
FEZ1	0.060941754833068455	0.019153267705369247	0.09811171584016035	Visium37_D1	skin
CHEK1	0.02626799341934756	0.009618016936669476	0.056049365150406004	Visium37_D1	skin
TIRAP	0.05240297215869663	0.01591316626826541	0.0558571494041276	Visium37_D1	skin
ETS1	0.23822875117865153	0.09937882075107221	0.23699484223129005	Visium37_D1	skin
JAM3	0.10864675801520862	0.04841015706118677	0.11118574664642435	Visium37_D1	skin
KDM5A	0.12426915359404707	0.04020109066322575	0.12353238494789096	Visium37_D1	skin
RAD52	0.049928826310923595	0.015547429456653179	0.09982764132750341	Visium37_D1	skin
WNT5B	0.024398586042728973	0.008741291525227733	0.02242285931675902	Visium37_D1	skin
CACNA2D4	0.005711235783295946	0.0011634401510054757	0.024337607731625736	Visium37_D1	skin
CACNA1C	0.03199529188022657	0.01272053765257842	0.08230355600662455	Visium37_D1	skin
PRMT8	0.0008557975744380117	0.0003305708523353819	-0.015134836718387239	Visium37_D1	skin
CCND2	0.12442216519144668	0.03839081054275278	0.12681611702420578	Visium37_D1	skin
FGF23	0.00010588769402593314	3.47573305417745e-08		Visium37_D1	skin
FGF6				Visium37_D1	skin
NTF3	0.002412742300001018	0.0004980349562806305	-0.0010604815696667633	Visium37_D1	skin
CD9	0.26748265459188136	0.12008414329981132	0.22658561669013527	Visium37_D1	skin
TNFRSF1A	0.13051164726902215	0.04228092561669542	0.13461088439141375	Visium37_D1	skin
LTBR	0.21117490994650487	0.08389164333215182	0.22433161612285143	Visium37_D1	skin
CD27	0.03892931983029717	0.004840538043358009	0.07715732912860032	Visium37_D1	skin
CHD4	0.16650943823563552	0.06271753519930208	0.18280735927148398	Visium37_D1	skin
LAG3	0.01486936684070873	0.0009288918037099036	0.038036743757435404	Visium37_D1	skin
CD4	0.06521039773192688	0.017517891050701125	0.11787928719480908	Visium37_D1	skin
C1S	0.2923826561988353	0.13218069204542846	0.2599262977824358	Visium37_D1	skin
C1R	0.47479265924681496	0.31052428658412873	0.3143158649715113	Visium37_D1	skin
CD163	0.14248562699466932	0.04647462376473503	0.1181806622284942	Visium37_D1	skin
CLEC4C	0.019304747856394234	0.005752510563766517	0.11644243883472072	Visium37_D1	skin
C3AR1	0.004458530861220212	0.0008295748417412224	0.03558600623478812	Visium37_D1	skin
CLEC4A	0.06649773012071834	0.02175920033595988	0.08922316963667183	Visium37_D1	skin
CLEC6A	0.0024124928667054756	0.0004987544987563698	-0.002753970282515395	Visium37_D1	skin
CLEC4D	0.0008197651699578038	1.1894632226730924e-06		Visium37_D1	skin
CLEC4E	0.0016028473879487763	0.00016822650126188573	0.0035789185010492324	Visium37_D1	skin
AICDA	0.00030135772576252585	1.618890583371269e-07		Visium37_D1	skin
KLRG1	0.022507355732852407	0.004350637080776153	0.04924518409861763	Visium37_D1	skin
A2M	0.13741343585163243	0.05161563898734146	0.11644298949143163	Visium37_D1	skin
KLRB1	0.00597246625615451	0.0008500249786575416	0.01769820405801344	Visium37_D1	skin
CLEC2D	0.1228328239617221	0.03993294624230345	0.14396588273945718	Visium37_D1	skin
CD69	0.029562154210808635	0.0038386516213861715	0.079960649357067	Visium37_D1	skin
KLRF1	0.004442322298665332	0.001161251838379823	-0.01488664909839172	Visium37_D1	skin
CLEC7A	0.0619055951881111	0.013782973120356598	0.12967307291306857	Visium37_D1	skin
KLRD1	0.006413015632221937	0.0008529617747093315	0.006397726189497717	Visium37_D1	skin
KLRK1	0.0323139790306172	0.004620528447374856	0.06488335569713413	Visium37_D1	skin
KLRC3	0.012601593402969366	0.002067001445398547	0.02716606436255912	Visium37_D1	skin
ETV6	0.20738734134205167	0.08020482277741514	0.2314264826812194	Visium37_D1	skin
CDKN1B	0.16841203083336723	0.05151278655164791	0.16364659629080563	Visium37_D1	skin
GRIN2B	0.00020338611160137125	1.0502722235705029e-07		Visium37_D1	skin
ATF7IP	0.1887892536079816	0.07135001710173618	0.1600653010350311	Visium37_D1	skin
MGST1	0.1128286654276945	0.03975372919381298	0.010914907887584974	Visium37_D1	skin
KRAS	0.05245996526135977	0.017844832765834942	0.08799233693177486	Visium37_D1	skin
LRRK2	0.0625975971547163	0.015878705299576145	0.06785487054913944	Visium37_D1	skin
IRAK4	0.08259698188513968	0.026187453667933944	0.12200830698752108	Visium37_D1	skin
ARID2	0.14105761520234045	0.052914324001710575	0.12905957629547488	Visium37_D1	skin
COL2A1	0.010661201134261153	0.004476213128451654	0.08618984625791959	Visium37_D1	skin
CACNB3	0.0963313852083271	0.03998130924412803	0.07013228112077537	Visium37_D1	skin
WNT10B	0.0048336997039219705	0.0006790278073501117	-0.0072443818464905255	Visium37_D1	skin
KMT2D	0.2211728361550529	0.0849640032212048	0.21259250303471464	Visium37_D1	skin
SMARCD1	0.07603817809122695	0.025266425200297673	0.13114434927315521	Visium37_D1	skin
ATF1	0.041382855409732286	0.013393926426938027	0.08832493883649292	Visium37_D1	skin
BIN2	0.02701293076277647	0.005051275592619109	0.026731022257688503	Visium37_D1	skin
ACVR1B	0.10472590071254857	0.03869881744881629	0.1314499661109025	Visium37_D1	skin
NR4A1	0.2272639321304212	0.07266807203601784	0.04565152901031232	Visium37_D1	skin
ITGB7	0.0625940801251034	0.01432611479839907	0.09913461654699397	Visium37_D1	skin
SP1	0.10400987100599146	0.03660822727153008	0.16159713176506285	Visium37_D1	skin
MAP3K12	0.08714481068539985	0.029665701422198917	0.18204918723093189	Visium37_D1	skin
ITGA5	0.15587416942105814	0.06019631403424013	0.11521954899270932	Visium37_D1	skin
ITGA7	0.10095819112706413	0.038698779108454325	0.0960929988215947	Visium37_D1	skin
CD63	0.4833782510486069	0.3339922048110714	0.39037252782814125	Visium37_D1	skin
CDK2	0.12183668138179095	0.05429846385483869	0.22010784054178104	Visium37_D1	skin
ERBB3	0.2744868013756721	0.14545866282791722	0.24857195252277478	Visium37_D1	skin
IL23A	0.002327246548858911	0.00016924609330892231	0.03922004158927669	Visium37_D1	skin
STAT2	0.26899895583698336	0.11925162982085585	0.3088433355456882	Visium37_D1	skin
PRIM1	0.005602582198033011	0.0014872667823935962	0.014306509477820212	Visium37_D1	skin
STAT6	0.29947779565137467	0.14228476367033396	0.24730880156150364	Visium37_D1	skin
LRP1	0.38802639457962107	0.23983790604940058	0.2537266724750241	Visium37_D1	skin
GLI1	0.0204169985720458	0.005439024529753194	-0.02122698317673958	Visium37_D1	skin
DDIT3	0.12373228675424489	0.04055859245711544	0.10478640472373	Visium37_D1	skin
DTX3	0.08669912560293361	0.027182041707078712	0.12387144144114953	Visium37_D1	skin
CDK4	0.3642677531976053	0.22783214134634033	0.39434991278208853	Visium37_D1	skin
TBK1	0.09309282403184996	0.027807991185125554	0.12369869905576023	Visium37_D1	skin
WIF1	0.0006974617764059887	8.789636994168403e-07		Visium37_D1	skin
HMGA2	0.06205276432688733	0.040208234873499976	0.15183641375841145	Visium37_D1	skin
IRAK3	0.05930346642615097	0.018813059232800525	0.08244430216960627	Visium37_D1	skin
IFNG	0.007062706691782018	0.000409134334977167	0.012016062098193264	Visium37_D1	skin
IL26	0.0010468849552996615	2.055796763632533e-06		Visium37_D1	skin
IL22	0.0009702937686963504	0.00016626344426866224	0.0006552060599643262	Visium37_D1	skin
NUP107	0.09110032584475919	0.039286785886472	0.15771059107842147	Visium37_D1	skin
MDM2	0.19924154571203728	0.08278110057535083	0.20554359663497615	Visium37_D1	skin
FRS2	0.07789689018580027	0.02447563522231397	0.06282924116844335	Visium37_D1	skin
CNOT2	0.15152510305375957	0.054502852082942636	0.1670977500103854	Visium37_D1	skin
PTPRR	0.0029729868806166893	0.0011545488469153014	0.007306668986468132	Visium37_D1	skin
NAV3	0.014558127237701397	0.004817659445236611	0.05643605417709577	Visium37_D1	skin
KITLG	0.059764834510949036	0.01973530861632065	0.07127902945671197	Visium37_D1	skin
DUSP6	0.1826047061922021	0.07585201786563556	0.14002979602272964	Visium37_D1	skin
SOCS2	0.034287357050717324	0.010592256479281251	0.10525514558648738	Visium37_D1	skin
PMCH	0.0009260251880706698	2.1380694680454633e-06		Visium37_D1	skin
IGF1	0.08289273684822597	0.029639380865164322	0.14036363074333186	Visium37_D1	skin
ASCL1	0.0002329573130282057	2.2964461031199151e-07		Visium37_D1	skin
HSP90B1	0.06687613267061125	0.02362660641097659	0.14104474692872768	Visium37_D1	skin
CMKLR1	0.036618357809229105	0.015147504288369478	0.04223785786236578	Visium37_D1	skin
SELPLG	0.04067631743500359	0.008832122934412481	0.08926192052707166	Visium37_D1	skin
ALKBH2	0.09089914223339672	0.037172185582974374	0.08354018985427653	Visium37_D1	skin
OAS1	0.09001760542713953	0.027693142866665847	0.13830006226527225	Visium37_D1	skin
OAS3	0.1414361219636025	0.043844419655106985	0.19102842810425247	Visium37_D1	skin
DTX1	0.01575444301220741	0.0036641584492581626	0.008293007248718544	Visium37_D1	skin
RASAL1	0.07368451543904948	0.022175071854946472	0.19732000636967978	Visium37_D1	skin
TBX3	0.036984121997807394	0.014283527270005345	0.026882493557078144	Visium37_D1	skin
SIRT4	0.006145532274354488	0.0013327305733140846	0.00355686334009391	Visium37_D1	skin
PLA2G1B	0.0017170791209629704	0.0003328753925947648	-0.018445834650728715	Visium37_D1	skin
HNF1A	0.0008160534455562728	0.0001656998998985336	-0.008689261912341461	Visium37_D1	skin
ANAPC5	0.27025731673920234	0.12305754752883544	0.24047919315282126	Visium37_D1	skin
BCL7A	0.04189252081361408	0.01199962595547661	0.12274723861079981	Visium37_D1	skin
CLIP1	0.19524575889487195	0.07654082725098954	0.23661091101547058	Visium37_D1	skin
GTF2H3	0.01581022384507403	0.005019951907628642	0.09984561820034273	Visium37_D1	skin
POLE	0.07927798319952575	0.02952604519467066	0.18057398217548454	Visium37_D1	skin
LATS2	0.10599779115446639	0.04158937176493406	0.11717441205410666	Visium37_D1	skin
FGF9	0.0043853388628224636	0.0014874257134543161	-0.012469674437437878	Visium37_D1	skin
CDK8	0.033004473120440435	0.010256479458441188	0.08289344458134332	Visium37_D1	skin
FLT3	0.03341176181838994	0.009905934579871753	0.13654520605347087	Visium37_D1	skin
HMGB1	0.40528204256958206	0.23739622064045826	0.3799237499533866	Visium37_D1	skin
BRCA2	0.02836939020812272	0.010083528688901942	0.1085078901331257	Visium37_D1	skin
PDS5B	0.05918090639474508	0.02151048817462936	0.05001632529560638	Visium37_D1	skin
RFC3	0.04729766335676711	0.017801556615327074	0.14453543183877654	Visium37_D1	skin
CCNA1	0.0033633440459330637	0.0013168268596910515	0.03450343493559289	Visium37_D1	skin
SMAD9	0.018840402167969724	0.00798864061588404	0.006108450053574015	Visium37_D1	skin
FOXO1	0.11073968497212551	0.03576154503416828	0.11184824205980616	Visium37_D1	skin
TNFSF11	0.0012081813658589536	0.00016609583019442655	0.012081864219343895	Visium37_D1	skin
LCP1	0.07052232289519943	0.015506756167403091	0.10464714765992224	Visium37_D1	skin
RB1	0.1988014837687238	0.077231144283242	0.19012946051317625	Visium37_D1	skin
CYSLTR2	0.025680965596147923	0.012225131362069935	0.1343199949646803	Visium37_D1	skin
DACH1	0.05154870766731609	0.015096793662483133	0.18330492812680604	Visium37_D1	skin
DIS3	0.06348221882016167	0.019563274778805352	0.12032983306529799	Visium37_D1	skin
KLF5	0.13826891583066428	0.04733599718225669	0.24413517520853295	Visium37_D1	skin
KCTD12	0.22558734499102528	0.089288978686767	0.193899270665567	Visium37_D1	skin
EDNRB	0.2329856757048333	0.14808812588538958	0.26769994515669826	Visium37_D1	skin
SPRY2	0.12299230965744688	0.045616585612927425	0.1507793657238929	Visium37_D1	skin
DOCK9	0.11815635407756005	0.038112657230034465	0.1345355848760063	Visium37_D1	skin
ZIC2	0.0012386001378894575	0.00016480814203021518	0.07545391901784801	Visium37_D1	skin
FGF14	0.0022566922960027456	0.0006620182636797098	-0.018745267821295725	Visium37_D1	skin
LIG4	0.041367696053726394	0.012619352313066275	0.05724422399852512	Visium37_D1	skin
TNFSF13B	0.024218447341532747	0.004560345329027483	0.10164448585349403	Visium37_D1	skin
IRS2	0.046211985897177066	0.019314309855518	0.10406812532537407	Visium37_D1	skin
ARHGEF7	0.13690942455870336	0.04867558343189432	0.06673663844566614	Visium37_D1	skin
LAMP1	0.3314307414115685	0.16810876768181993	0.2687955290194066	Visium37_D1	skin
TFDP1	0.23129050134895102	0.10527898005800118	0.2856689147227065	Visium37_D1	skin
RNASE6	0.03017225167362972	0.008074489107954582	0.06927210468969285	Visium37_D1	skin
RNASE2	0.0011324026038371617	0.00033087952620892654	-0.01608068819083374	Visium37_D1	skin
TRDC	0.021070735702126836	0.005265294364858626	0.07720309677729395	Visium37_D1	skin
TRAC	0.11649982372114366	0.030715059185168956	0.12528731221830483	Visium37_D1	skin
CEBPE	0.0006931813436125796	7.255729102284378e-07		Visium37_D1	skin
BCL2L2	0.36998759602495	0.19293190281037081	0.31605991484918633	Visium37_D1	skin
IL25	0.0005290590159170649	0.0001653852104286351	-0.014544368406682185	Visium37_D1	skin
NFATC4	0.15001505470361964	0.06283918969124462	0.12568039262176742	Visium37_D1	skin
CMA1	0.0390525585538618	0.01100304418913736	-0.01558599480298282	Visium37_D1	skin
CTSG	0.06251849404932032	0.020141631756992028	0.07813765937127998	Visium37_D1	skin
GZMH	0.008648294643679205	0.0004450253395449036	-0.006480872595522803	Visium37_D1	skin
GZMB	0.035755994443343236	0.008161633713670595	0.06436116114829693	Visium37_D1	skin
NFKBIA	0.16921671247622191	0.05320384881523797	0.147375304377389	Visium37_D1	skin
NKX2-1	9.151566058534515e-05	2.03097392579578e-08		Visium37_D1	skin
FOXA1	0.006731736976077966	0.0031901620798864662	0.08477366242199613	Visium37_D1	skin
POLE2	0.030480905187515922	0.010997287788075068	0.11645764305654832	Visium37_D1	skin
SOS2	0.1215167544199925	0.0391965295771789	0.10727229634798842	Visium37_D1	skin
PYGL	0.054818880918741285	0.02003836126216279	0.06306901639121033	Visium37_D1	skin
BMP4	0.04617880460470076	0.017670229766429013	0.033772963475191674	Visium37_D1	skin
LGALS3	0.29000703849992426	0.13061981932102756	0.2501491928269712	Visium37_D1	skin
DLGAP5	0.012361250215622678	0.0042336503612565015	0.07462906535507743	Visium37_D1	skin
SIX1	0.006017276312128408	0.002304778172190815	0.000660061685988653	Visium37_D1	skin
MNAT1	0.06432808514345281	0.024318181666030565	0.12857908545680408	Visium37_D1	skin
HSPA2	0.07891837922570218	0.02594839691780052	0.1660908713022149	Visium37_D1	skin
MAX	0.269479362598327	0.11268503426574884	0.22688024058081807	Visium37_D1	skin
FUT8	0.09029346559772541	0.03139058298816428	0.17485647147008093	Visium37_D1	skin
ARG2	0.007900035804709816	0.002137300826237508	0.04908364550927535	Visium37_D1	skin
ZFP36L1	0.425021286623391	0.2521940799190108	0.3133578810843189	Visium37_D1	skin
ACTN1	0.23468620641358157	0.12010107032933771	0.2300288198493325	Visium37_D1	skin
PSEN1	0.11224726784142935	0.03592825606988895	0.11711438379242198	Visium37_D1	skin
PNMA1	0.05494944533212123	0.018508288801232804	0.12401676990635427	Visium37_D1	skin
PGF	0.07808264902138895	0.02416312779157126	0.13291611136573397	Visium37_D1	skin
FOS	0.4753292505635766	0.31372002386873427	0.15182821518165518	Visium37_D1	skin
BATF	0.03130715948990239	0.005620174439090577	0.027398206037106534	Visium37_D1	skin
TGFB3	0.035650941666982364	0.014210342963261392	0.0787632912621932	Visium37_D1	skin
TSHR	0.00540158552724903	0.0013296002825409353	-0.0037160365338066615	Visium37_D1	skin
ATXN3	0.11554913811159527	0.03641813897535695	0.1394252046731992	Visium37_D1	skin
IFI27	0.4944591008336828	0.3735522522962936	0.42239715545124445	Visium37_D1	skin
SERPINA1	0.007587862723527844	0.0013564731897095952	-0.011213796207729335	Visium37_D1	skin
DICER1	0.13617234659109628	0.045124593263618784	0.1530831238441621	Visium37_D1	skin
TCL1B	0.00020637419079243854	1.0886565270458785e-07		Visium37_D1	skin
TCL1A	0.006670710859892546	0.0009527200265883306	-0.004503930578113908	Visium37_D1	skin
TRAF3	0.12055658865713628	0.03433737596784691	0.17056785984612183	Visium37_D1	skin
AKT1	0.2182533106109463	0.0923884271275134	0.2977332893681655	Visium37_D1	skin
JAG2	0.12830996761377772	0.041816377882307965	0.16479047931601667	Visium37_D1	skin
IGHA1	0.20746582630891072	0.07165431290606834	0.03518869254636682	Visium37_D1	skin
IGHD	0.006938038978163532	0.0004202254811425547	-0.0008405585938172263	Visium37_D1	skin
IGHM	0.03698033444030403	0.004370420201540384	0.03534861088078034	Visium37_D1	skin
UBE3A	0.12544107344273756	0.04489970960489287	0.15909238571906403	Visium37_D1	skin
GREM1	0.113673289546058	0.05392298647774324	0.16298601304475113	Visium37_D1	skin
RASGRP1	0.06951694263409865	0.014163729561974737	0.07812975903581823	Visium37_D1	skin
THBS1	0.17373922516488083	0.09657698489658843	0.1314491373237397	Visium37_D1	skin
RAD51	0.01830283956530117	0.007442307267935875	0.08126947550290561	Visium37_D1	skin
DLL4	0.02323890795795589	0.006983566152384267	0.02318515524770983	Visium37_D1	skin
NUSAP1	0.05082581902356457	0.017937889101841492	0.12031084667969752	Visium37_D1	skin
LTK	0.02700675866246977	0.007262012866470122	0.10293190346945633	Visium37_D1	skin
PLA2G4E	0.00026139135664834164	2.1310899930352153e-07		Visium37_D1	skin
PLA2G4F	0.17605201356488304	0.06732875775040657	0.3793650179677215	Visium37_D1	skin
WDR76	0.030116747301651557	0.010234515689337776	0.07236921663434126	Visium37_D1	skin
B2M	0.5745923115809075	0.5305851117562514	0.44633853676699947	Visium37_D1	skin
MYEF2	0.08128330270401708	0.029124032095167236	0.1254529078355977	Visium37_D1	skin
SHC4	0.011218708912843217	0.00508123890787147	0.01873254241603335	Visium37_D1	skin
FGF7	0.11166232832876563	0.051974436726097674	0.10932357010569198	Visium37_D1	skin
HDC	0.040394168362653006	0.012432115649461334	0.06146387946522423	Visium37_D1	skin
RAB27A	0.10035127523724129	0.026840272212193043	0.16602966802884125	Visium37_D1	skin
TCF12	0.1326730572314295	0.04282106446651043	0.13364576995943095	Visium37_D1	skin
AQP9	0.02426267754334727	0.007074848622658368	0.11452040878092998	Visium37_D1	skin
RNF111	0.09985804598297453	0.0292654249066127	0.09877470087001519	Visium37_D1	skin
CCNB2	0.0395741318507047	0.014653724142987698	0.1655127442753582	Visium37_D1	skin
ANXA2	0.5256962165226224	0.3911282271375366	0.4126984061157507	Visium37_D1	skin
RORA	0.18617729861718413	0.06988622491593173	0.27014192063778386	Visium37_D1	skin
APH1B	0.03020087009669087	0.008877905215298586	0.043495202973197346	Visium37_D1	skin
MAP2K1	0.15814045124220952	0.056683852515667106	0.17148441866474418	Visium37_D1	skin
SMAD3	0.1941909498626051	0.07769453186750364	0.18926564794138728	Visium37_D1	skin
KIF23	0.03378514862302921	0.015225469534933143	0.07718238371603289	Visium37_D1	skin
CD276	0.19610433951561485	0.095297859702811	0.2695021136863642	Visium37_D1	skin
PML	0.2407299122802575	0.09668219269815233	0.20149125393456363	Visium37_D1	skin
SIN3A	0.09030212347566738	0.027098635534698105	0.11013627060244041	Visium37_D1	skin
FBXO22	0.14564244632328638	0.055074140281087015	0.1776766797551524	Visium37_D1	skin
LINGO1	0.042054991815131906	0.011941683398829648	0.10389667607015787	Visium37_D1	skin
CTSH	0.18582130493717897	0.06243244010161914	0.18700401609401518	Visium37_D1	skin
RASGRF1	0.0029542565902690174	0.0004971709826256604	0.03670692880827557	Visium37_D1	skin
BCL2A1	0.03230778120320493	0.009433934497326754	0.09290668329412897	Visium37_D1	skin
ARNT2	0.10465348118980526	0.03855133289047867	0.21533476353547643	Visium37_D1	skin
IL16	0.20739573072206532	0.08012523334997504	0.2172962239048502	Visium37_D1	skin
NTRK3	0.020527109700206898	0.005514032142386402	-0.013450431139024	Visium37_D1	skin
ISG20	0.08039843808748136	0.021570227082422705	0.10106942982889912	Visium37_D1	skin
MFGE8	0.36482680894618924	0.21860848467622013	0.21166691652055372	Visium37_D1	skin
IDH2	0.1477173054321801	0.04995307676312591	0.16935254896483612	Visium37_D1	skin
IQGAP1	0.35049192286243835	0.1818271968329495	0.37342898229896293	Visium37_D1	skin
BLM	0.013110053691732956	0.003593929205089391	0.08569675531736391	Visium37_D1	skin
FES	0.06858984879808926	0.023458474497294147	0.0833948860506443	Visium37_D1	skin
IGF1R	0.15739603523879814	0.050807505478217746	0.15218378702694674	Visium37_D1	skin
AXIN1	0.10177166513365885	0.0298118317808058	0.14161380162554374	Visium37_D1	skin
CACNA1H	0.015300516819652167	0.0064585248447799285	0.013428059956312069	Visium37_D1	skin
BAIAP3	0.006209295040529021	0.0014966539691571295	-0.004293404678490924	Visium37_D1	skin
NTHL1	0.04635386234234206	0.014749722859254185	0.0836643026355014	Visium37_D1	skin
TSC2	0.08458077165434595	0.02745310690240027	0.14494569752917597	Visium37_D1	skin
TRAF7	0.17660408950714393	0.07083976167767604	0.21134062869951042	Visium37_D1	skin
PDPK1	0.0723410518087339	0.019808390478547735	0.1241561209482764	Visium37_D1	skin
PKMYT1	0.012880857519584371	0.005136661818606663	0.061863250775917505	Visium37_D1	skin
TNFRSF12A	0.12358581601607484	0.05312733067488023	0.15572333550584322	Visium37_D1	skin
IL32	0.2275759103071288	0.08106240243917745	0.1265168724579291	Visium37_D1	skin
ZNF205	0.02068447186434648	0.005873658694063693	0.06617231240707605	Visium37_D1	skin
MEFV	0.011700937548907941	0.002656338816812972	0.03452906766912051	Visium37_D1	skin
CREBBP	0.0950066956780797	0.03256409977234823	0.10346398495452924	Visium37_D1	skin
GRIN2A	0.0033619644912203967	0.0008296427185405794	0.011801259624101317	Visium37_D1	skin
SOCS1	0.09103881582032321	0.023359934596798228	0.0864617668683983	Visium37_D1	skin
PRM1	0.001222415881506575	0.00065998265404775	0.030334875186627745	Visium37_D1	skin
TNFRSF17	0.0033770042511925688	0.0005066787441714004	0.0035199681332173313	Visium37_D1	skin
PLA2G10	0.0017868060034517584	0.0006597305646650846	0.021859488460888924	Visium37_D1	skin
SYT17	0.011990753849838607	0.0037615741403942294	0.059025261682608646	Visium37_D1	skin
PRKCB	0.014579803857766924	0.0018328917915811686	0.03105643628533701	Visium37_D1	skin
IL4R	0.20784618744647138	0.07748752718030508	0.18372920410083293	Visium37_D1	skin
IL21R	0.026145850116762678	0.003104472214406634	0.015071521510625106	Visium37_D1	skin
GTF3C1	0.2413625776770293	0.09893041986488126	0.2360499251805905	Visium37_D1	skin
IL27	0.001150709934906346	0.00016667269038200436	-0.006775695329333032	Visium37_D1	skin
NUPR1	0.3050096886337541	0.1313533003384412	0.17160192410520062	Visium37_D1	skin
CD19	0.005140086843206933	0.0002114952314597096	-0.007429038762796505	Visium37_D1	skin
LAT	0.05605141517945291	0.01105936075050192	0.03781585091121366	Visium37_D1	skin
SPN	0.02370640651559575	0.003990672449121786	0.029549953102984534	Visium37_D1	skin
MAPK3	0.10842588755713348	0.03974433927673283	0.16649287870530582	Visium37_D1	skin
ITGAL	0.028828079948680408	0.004935913394954806	0.07675073431975798	Visium37_D1	skin
HSD3B7	0.033966021180012615	0.010397732431982868	0.04648047238345325	Visium37_D1	skin
PYCARD	0.19728547055402354	0.08205919324711325	0.2730771507856596	Visium37_D1	skin
ITGAM	0.025555955509346445	0.006016127155513378	0.0337237820489184	Visium37_D1	skin
ITGAX	0.15260286871286205	0.05141972423026587	0.20956032243891076	Visium37_D1	skin
NKD1	0.07060317183025515	0.024071488805501744	0.08937180592836708	Visium37_D1	skin
NOD2	0.017954872413073215	0.00487887997423536	0.09835550041948975	Visium37_D1	skin
CYLD	0.13812244746243477	0.0437361142730301	0.1574220403361391	Visium37_D1	skin
TOX3	0.00285251084397668	0.0011543710552043174	0.0033906725659637316	Visium37_D1	skin
NUP93	0.10361905081102822	0.04021592183034529	0.12080079712111638	Visium37_D1	skin
NLRC5	0.1270822909160388	0.03524481930880415	0.11193521482927848	Visium37_D1	skin
CCL22	0.019683492059435564	0.0056970164309434095	0.08976347384938999	Visium37_D1	skin
CX3CL1	0.06224879421735057	0.020589338024139037	0.09286110605171191	Visium37_D1	skin
CCL17	0.01616481353472031	0.007899260218155176	0.05825324920762269	Visium37_D1	skin
ADGRG3	0.0018654511237710838	0.00033108010877959013	0.020564735825138705	Visium37_D1	skin
CDH5	0.09224720951249794	0.035505164135574786	0.13703498754150423	Visium37_D1	skin
CKLF	0.10223519897563678	0.035372528741476984	0.13884285450877365	Visium37_D1	skin
RRAD	0.012114143013644949	0.0032970763592698013	0.027236686564403163	Visium37_D1	skin
CBFB	0.15650599950410815	0.05473996784631857	0.16539270739380635	Visium37_D1	skin
CTCF	0.039634447307298676	0.012603686402313291	0.08344463194169172	Visium37_D1	skin
PSMB10	0.150514659298548	0.047364007544630146	0.1682690962500521	Visium37_D1	skin
NFATC3	0.11025749790249072	0.033854051225973	0.14785946137252903	Visium37_D1	skin
SMPD3	0.08616363374209557	0.03111542136321251	0.27198763338133447	Visium37_D1	skin
CDH1	0.24498154374513328	0.10522968104200693	0.3567237400591054	Visium37_D1	skin
IL34	0.0801605706996998	0.025910758161833997	0.13851325363033143	Visium37_D1	skin
ZFHX3	0.07038632868257501	0.02312116006661036	0.07755187147474833	Visium37_D1	skin
PSMD7	0.09348155738480973	0.03129189306776612	0.1158513398932863	Visium37_D1	skin
GLG1	0.18419526306338393	0.07118063074235197	0.1862651278030776	Visium37_D1	skin
MAF	0.28475453798752665	0.12195374386306891	0.2621063974568405	Visium37_D1	skin
PLCG2	0.051424842244084605	0.013631680704414844	0.061778061320467106	Visium37_D1	skin
GINS2	0.019041152411647156	0.009030262140665326	0.04367401207521922	Visium37_D1	skin
IRF8	0.1475299653315986	0.04637090114262859	0.1622658940382486	Visium37_D1	skin
FANCA	0.06706081547033288	0.027793726296738503	0.1293744952542521	Visium37_D1	skin
ITGAE	0.00425381082500887	0.0006743648775877466	0.007353729803465985	Visium37_D1	skin
CXCL16	0.038885644734888355	0.009770797708568441	0.02436240998910598	Visium37_D1	skin
PFN1	0.5349573678371626	0.42082363851901744	0.4975520333878194	Visium37_D1	skin
RPAIN	0.10084710485638827	0.03703376592340206	0.18650865252096974	Visium37_D1	skin
CLEC10A	0.1500547559681429	0.04746316633813595	0.12751430198004535	Visium37_D1	skin
FGF11	0.053147885448169965	0.01269251873078604	0.12268632949856004	Visium37_D1	skin
TNFSF12	0.12869512196614227	0.04247159142426022	0.2045768943829514	Visium37_D1	skin
TNFSF13	0.07151225057207662	0.022145870674548127	0.1171411082993796	Visium37_D1	skin
CD68	0.22138049245550664	0.09492939991988975	0.15985388667289466	Visium37_D1	skin
TP53	0.1495347321167988	0.05493215437402429	0.19795547990134654	Visium37_D1	skin
AURKB	0.03778299803496418	0.016724161655077105	0.13594412810625878	Visium37_D1	skin
PIK3R5	0.033251464569919065	0.007036159879790447	0.05359364886775821	Visium37_D1	skin
MAP2K4	0.12937874605327054	0.047376199173582594	0.1250733255038246	Visium37_D1	skin
NCOR1	0.1551661197383705	0.05584916337237756	0.15934165504784562	Visium37_D1	skin
TNFRSF13B	0.003963336385208661	0.0003478579418801503	0.032131702030728404	Visium37_D1	skin
NOS2	0.0018388418795402786	0.0004957539054184864	0.00530403817441903	Visium37_D1	skin
NF1	0.03866571824045844	0.008722611565921447	0.03980179444187998	Visium37_D1	skin
SUZ12	0.16627378856790145	0.06137791606536404	0.17688691867973305	Visium37_D1	skin
SPACA3	0.0003324086696575263	1.9827660416680952e-07		Visium37_D1	skin
CCL2	0.05946238604492727	0.014262198339697899	0.06663775380120246	Visium37_D1	skin
CCL7	0.0010302102164539103	0.00016602443713920203	0.01662634419835495	Visium37_D1	skin
CCL11	0.0003986847220748716	2.8579212172231734e-07		Visium37_D1	skin
CCL8	0.009075743432395016	0.001221125986191562	-0.0005949787533435294	Visium37_D1	skin
CCL13	0.03510076774947506	0.007029626168009047	0.0710231870001729	Visium37_D1	skin
CCL1	0.0004652946448093571	0.00016531748227265175	-0.008403932309277991	Visium37_D1	skin
CCL5	0.07141603526218629	0.012679556882387939	0.024854851502984207	Visium37_D1	skin
CCL16	0.005400161634934243	0.0011605654796130165	0.021241774297376864	Visium37_D1	skin
CCL14	0.0778216462359127	0.020672070238136515	0.09160198290971235	Visium37_D1	skin
CCL15	0.0020169137666889683	0.00016846122024366376	0.009251841196827352	Visium37_D1	skin
CCL23	0.005152166292329634	0.000516023758747644	-0.008834596946455869	Visium37_D1	skin
CCL18	0.10884942668959297	0.03184263308968434	0.017995309719769124	Visium37_D1	skin
CCL4	0.01270463530298808	0.0011668171600807348	0.010433687774183912	Visium37_D1	skin
CDK12	0.2450808775124423	0.10083293263400207	0.19030026778889877	Visium37_D1	skin
ERBB2	0.179492224363336	0.0656127821367062	0.2020315597959464	Visium37_D1	skin
CSF3	0.0008728066219367301	0.00016595279563913942	-0.013534610178684538	Visium37_D1	skin
CDC6	0.02903469434123637	0.013745777280896763	0.12519892541369815	Visium37_D1	skin
RARA	0.13906779842905348	0.048531066154924335	0.14348625857445313	Visium37_D1	skin
TOP2A	0.07833028349622205	0.032608980327086826	0.22591691405326247	Visium37_D1	skin
CCR7	0.04006566316976809	0.010555397040200963	0.15396647813685024	Visium37_D1	skin
STAT5B	0.1665620255835503	0.057968902313583315	0.19557097493157866	Visium37_D1	skin
STAT5A	0.16603594669941532	0.060915370806099794	0.2569370274068169	Visium37_D1	skin
STAT3	0.2698388519758382	0.11244027593586559	0.20900451944904214	Visium37_D1	skin
CCR10	0.01529607704286627	0.004965565255277843	0.07484088038834756	Visium37_D1	skin
IFI35	0.08597104621703956	0.02517198696447578	0.09737758378585057	Visium37_D1	skin
BRCA1	0.05507169249442732	0.025061178719983267	0.13850505171459176	Visium37_D1	skin
ETV4	0.03962283213249763	0.00935129574506367	0.06866764364323517	Visium37_D1	skin
SOST	0.0007820676133255432	0.0003300424242559128	0.029384464256142544	Visium37_D1	skin
HDAC5	0.22477163509062223	0.08773135611415983	0.18669940002445523	Visium37_D1	skin
ITGA2B	0.0016350789764155368	0.0003315811424210359	0.006956525572795741	Visium37_D1	skin
FZD2	0.040718778599155465	0.012889308519103977	0.09829740446822266	Visium37_D1	skin
MAP3K14	0.11265520540455502	0.035041025234744505	0.12306045935329676	Visium37_D1	skin
MAPT	0.011951746824604204	0.0028169660617763967	0.02616927747472564	Visium37_D1	skin
KANSL1	0.09148311183020534	0.028797116624232958	0.13408229845568426	Visium37_D1	skin
WNT3	0.03205705191973697	0.00698070876434607	0.10054971843104848	Visium37_D1	skin
ITGB3	0.07585581605760777	0.028938031572387588	0.10278284502564768	Visium37_D1	skin
TBX21	0.008151091725678766	0.0006054552606487369	0.0008436441388666206	Visium37_D1	skin
NGFR	0.06924487714238715	0.034170135544128497	0.006682684196708527	Visium37_D1	skin
SPOP	0.050730784913490395	0.015534105263919809	0.03306941787206021	Visium37_D1	skin
ITGA3	0.20535423632287145	0.09975842477217267	0.2445476331987365	Visium37_D1	skin
COL1A1	0.8844560728993835	1.143649098665645	0.41382987301252205	Visium37_D1	skin
CHAD	0.005518300711500794	0.0011571979407547235	0.046915203162186905	Visium37_D1	skin
CACNA1G	0.009187330569924775	0.003289673243101102	0.0029683897592028942	Visium37_D1	skin
NOG	0.0028957939450385355	0.000990673910633656	-0.0018681678621906678	Visium37_D1	skin
MPO	0.0009907396272523926	0.00033013801007755804	0.018584388033895373	Visium37_D1	skin
RNF43	0.06094273179761509	0.017117676210561393	0.11280161269551331	Visium37_D1	skin
RAD51C	0.05618751574299834	0.01764530770684247	0.09378447593894457	Visium37_D1	skin
BRIP1	0.03662059763425633	0.011550707851109678	0.10017648400857261	Visium37_D1	skin
CD79B	0.02033579172769099	0.0040972019592383415	0.034342688082606335	Visium37_D1	skin
ICAM2	0.07664177308779496	0.021787317088259067	0.06579498706029527	Visium37_D1	skin
PECAM1	0.18434009233686915	0.06538896418453799	0.16493420227680267	Visium37_D1	skin
GNA13	0.08781588504006356	0.026684301028463184	0.10676767805786938	Visium37_D1	skin
AXIN2	0.16170295369151616	0.05863891299659665	0.16646229511739646	Visium37_D1	skin
PRKCA	0.013018495817819659	0.004225537532220836	0.08737185749809628	Visium37_D1	skin
CACNG4	0.0032683257682807327	0.00033962545822810414	-0.0016076201476085093	Visium37_D1	skin
CACNG1	0.0005663652014856265	0.00016531546284908162	0.00024410894650387526	Visium37_D1	skin
WIPI1	0.2037001618397444	0.08366103491627193	0.2217014917324781	Visium37_D1	skin
MAP2K6	0.0346684381921431	0.011875698698150685	0.134064166574216	Visium37_D1	skin
SOX9	0.07209798311520024	0.023892873587822792	0.09135135983187569	Visium37_D1	skin
CD300A	0.033813258109789114	0.00836690150277671	0.061842917417124096	Visium37_D1	skin
GRB2	0.10622580888302564	0.034067386943029576	0.13487384693626198	Visium37_D1	skin
ITGB4	0.24474781918553368	0.11392892187248602	0.263282184488413	Visium37_D1	skin
FOXJ1	0.0009813750732997628	0.00016579198582686766	-0.004192002897778612	Visium37_D1	skin
SRSF2	0.44024904428031986	0.40223498644959954	0.15404896873243834	Visium37_D1	skin
TK1	0.040937301960408345	0.01919713125105741	0.1048688925770502	Visium37_D1	skin
BIRC5	0.02873508707871049	0.01365240749095502	0.12884638292409667	Visium37_D1	skin
SOCS3	0.12729612533214466	0.03893469809688193	0.12790807868748147	Visium37_D1	skin
RPTOR	0.09735433609127817	0.038758425739161564	0.17542206732789056	Visium37_D1	skin
PYCR1	0.04634689500382775	0.022547404937270803	0.08323522946012292	Visium37_D1	skin
CD7	0.03445488416962582	0.005527096752260967	0.030978223799662107	Visium37_D1	skin
ZNF750	0.09949993917256071	0.03189507597509004	0.2737451978282359	Visium37_D1	skin
COLEC12	0.1127311455357616	0.05163314795712423	0.07602865018656352	Visium37_D1	skin
TYMS	0.07446357692891131	0.03594108322424999	0.19944305808871457	Visium37_D1	skin
YES1	0.05409913724363606	0.01886541434949609	0.17990230101718252	Visium37_D1	skin
NDC80	0.03489434874336814	0.016252148137077593	0.10875818949971605	Visium37_D1	skin
TGIF1	0.20776494670572193	0.09056793084903358	0.2505115198888387	Visium37_D1	skin
LAMA1	0.013552002018762985	0.004891063208484912	0.05760993134993932	Visium37_D1	skin
GATA6	0.019169754267228573	0.006181479079227762	0.07136106966700785	Visium37_D1	skin
CTAGE1	0.0006002043571123961	0.00016498381959499628	0.034175996957082705	Visium37_D1	skin
LAMA3	0.09601034059642752	0.032738654357743285	0.1568330791985471	Visium37_D1	skin
PIK3C3	0.07357827888023777	0.02296024528411159	0.0632477384741798	Visium37_D1	skin
SETBP1	0.09729393842108701	0.035789326183464525	0.05966636317772026	Visium37_D1	skin
SMAD2	0.15498585868665266	0.05677721303549057	0.1814177449985528	Visium37_D1	skin
SMAD4	0.16469893647143885	0.061882923333043544	0.21422594354616586	Visium37_D1	skin
TCF4	0.08183486995215501	0.027082863862911838	0.10710897700532032	Visium37_D1	skin
MALT1	0.1359131528126099	0.04393795882592972	0.14898475136358894	Visium37_D1	skin
PMAIP1	0.05369019058033084	0.010590374942506996	0.045879904678063674	Visium37_D1	skin
TNFRSF11A	0.02846202757891698	0.008607461018628259	0.10861138282813756	Visium37_D1	skin
BCL2	0.16244957720357386	0.05620921379017264	0.22913583458786635	Visium37_D1	skin
SERPINB2	0.11313385478646189	0.040418897816539276	0.32410338364132496	Visium37_D1	skin
NFATC1	0.054601845532774855	0.013380642397818688	0.09871994339108046	Visium37_D1	skin
SHC2	0.06028300536568424	0.012305321392302103	0.08682440124413765	Visium37_D1	skin
GZMM	0.017138701029624046	0.0027009309525396564	0.0149453994097807	Visium37_D1	skin
FGF22	0.028954043465948626	0.007369598859802523	0.091736850101141	Visium37_D1	skin
AZU1	0.0014256862839984537	0.0001671803233680203	-0.016840210567018708	Visium37_D1	skin
ELANE	0.03491464380489213	0.01195532683053958	0.0006647060611179984	Visium37_D1	skin
CFD	0.4630778730146208	0.295295443543938	0.3072667952676891	Visium37_D1	skin
SBNO2	0.25238536802303696	0.10309923686031332	0.2495470421102247	Visium37_D1	skin
STK11	0.20118782401630628	0.07636246387542395	0.22322678311233302	Visium37_D1	skin
EFNA2	0.0021630666457772845	0.0008238005352124707	0.03352396281190722	Visium37_D1	skin
AMH	0.006632454104690441	0.0010231058430702582	0.003465251038591864	Visium37_D1	skin
GADD45B	0.1225132543490841	0.04485467431639638	0.12434587173348907	Visium37_D1	skin
GNG7	0.06396113324292617	0.0193171247913523	0.16451798175715854	Visium37_D1	skin
GNA11	0.15899171175222532	0.06365226802578476	0.15612812262549258	Visium37_D1	skin
GNA15	0.05885439838320875	0.017639104478128616	0.1348578411156655	Visium37_D1	skin
MAP2K2	0.3286551377259482	0.17257754911998646	0.3472575629431184	Visium37_D1	skin
CREB3L3	0.00019595338900002245	1.1472399546651495e-07		Visium37_D1	skin
EBI3	0.006130442027918583	0.0008631872982734231	-0.01067144029367092	Visium37_D1	skin
TICAM1	0.07353407724749583	0.021122071291935874	0.11886835479169791	Visium37_D1	skin
PTPRS	0.20040130143167842	0.07777723853037959	0.1455451528318326	Visium37_D1	skin
FUT5	0.0019128667081256378	0.00016895824225245378	-0.0010761868295675586	Visium37_D1	skin
TNFSF9	0.011926641500077148	0.003554544438875495	0.005319078446300264	Visium37_D1	skin
CD70	0.0028893041277688086	0.00033562573793224367	0.02397154961296708	Visium37_D1	skin
TNFSF14	0.027413333490856975	0.005114081927795448	0.044516408298661964	Visium37_D1	skin
C3	0.24487666866294988	0.09782607503236633	0.2197288207346983	Visium37_D1	skin
VAV1	0.059460893172470976	0.015761541298903864	0.03257280214366561	Visium37_D1	skin
ADGRE1	0.000948001620043745	0.00016528445786601767	0.02753508853584737	Visium37_D1	skin
INSR	0.11121053871105552	0.03502828964920585	0.09423177671239166	Visium37_D1	skin
CD209	0.08314124050667379	0.02948881434291969	0.01605777359922797	Visium37_D1	skin
CCL25	0.0007467769133999313	1.0574889977816088e-06		Visium37_D1	skin
PIN1	0.15868551315012114	0.06650388465581847	0.19489772574309872	Visium37_D1	skin
DNMT1	0.18967296539913436	0.07809797246150019	0.2535221336177574	Visium37_D1	skin
ICAM1	0.12012873571049013	0.03347886325819439	0.1545242360802625	Visium37_D1	skin
ICAM4	0.00054036965817629	4.5165703062808767e-07		Visium37_D1	skin
ICAM3	0.09999113195582819	0.03278964335222316	0.11636992231299861	Visium37_D1	skin
TYK2	0.23963181879063952	0.10523707837595865	0.2892823252713638	Visium37_D1	skin
KEAP1	0.10919787747669514	0.036214145889379566	0.11279143776532749	Visium37_D1	skin
CDKN2D	0.05662163871955678	0.014557603142287072	0.1058297374505453	Visium37_D1	skin
ILF3	0.4181774939747304	0.2430620165864652	0.4194059729530432	Visium37_D1	skin
SMARCA4	0.1180923800832852	0.04274409056214311	0.12208375290711483	Visium37_D1	skin
EPOR	0.03708290063264937	0.01391047105420671	0.07660297415229005	Visium37_D1	skin
ECSIT	0.08283782913221464	0.028055866956823296	0.13609394507047523	Visium37_D1	skin
JUNB	0.284202926690361	0.11161062423680067	0.17704506667567954	Visium37_D1	skin
CACNA1A	0.005607869670221406	0.0024699859126067125	-0.0053157099828912945	Visium37_D1	skin
PRKACA	0.23902048992807817	0.10499621739291384	0.19275858212782754	Visium37_D1	skin
ADGRE5	0.13123616380802774	0.03561382588848815	0.10455131794927448	Visium37_D1	skin
DNAJB1	0.1224421723358246	0.039323484880645444	0.19562535012166177	Visium37_D1	skin
NOTCH3	0.17309360886171993	0.06432071766501128	0.14200426213425404	Visium37_D1	skin
BRD4	0.26933295200316254	0.11685227533990152	0.2662486256928812	Visium37_D1	skin
BST2	0.1791802432248433	0.06258411611449194	0.2239363704615556	Visium37_D1	skin
JAK3	0.08831733279282476	0.02034294321668701	0.1329176133243541	Visium37_D1	skin
IL12RB1	0.011424553278454758	0.0017310853851523404	0.04170495225225044	Visium37_D1	skin
PIK3R2	0.12447999810871695	0.04612800450971511	0.16770431086331342	Visium37_D1	skin
LRRC25	0.013096694502488475	0.003152737515859665	0.023884705414211983	Visium37_D1	skin
CCNE1	0.02616332995818119	0.009495003073334226	0.05412828249877746	Visium37_D1	skin
FAAP24	0.012978881914878778	0.005225729438577972	0.03973066214093526	Visium37_D1	skin
CEBPA	0.2412914609077913	0.0943028763257959	0.3149915466533761	Visium37_D1	skin
GPI	0.27013432766225043	0.13481492088982716	0.28415958005807557	Visium37_D1	skin
HAMP	0.003075011315428989	0.0009856282871381693	0.06281343213314321	Visium37_D1	skin
CD22	0.009611040901843788	0.0023090820426935853	0.06694195964707601	Visium37_D1	skin
ZBTB32	0.005191745294753684	0.000203651833553297	-0.016521951828720696	Visium37_D1	skin
ACTN4	0.24270986872334468	0.09516850677883475	0.26687326068835304	Visium37_D1	skin
IFNL1	0.0006317921246077595	0.0001649539051707156	0.03800963893096546	Visium37_D1	skin
DLL3	0.0196218899264128	0.007810864680605637	0.10199551834329618	Visium37_D1	skin
AKT2	0.23808414883850118	0.09791538672862361	0.23978969504676056	Visium37_D1	skin
NUMBL	0.05869968317247648	0.02111806833381284	0.06868501386302633	Visium37_D1	skin
AXL	0.14754541068013752	0.05863524166739249	0.09669550856516931	Visium37_D1	skin
TGFB1	0.17327909781552717	0.06206602655375804	0.19431422152294475	Visium37_D1	skin
CD79A	0.012736476506563529	0.0010699775350096103	0.013354153122373707	Visium37_D1	skin
POU2F2	0.02294342515225432	0.004856026287967843	0.07531911332047382	Visium37_D1	skin
CEACAM1	0.026184610473542914	0.008199041139473482	0.02937364155285047	Visium37_D1	skin
PLAUR	0.1050476596406962	0.040492099647741406	0.1317223429844641	Visium37_D1	skin
PVR	0.06755350426486674	0.02633882108932592	0.053770150339665396	Visium37_D1	skin
CBLC	0.1271514871767485	0.04534443039260685	0.26233830195322105	Visium37_D1	skin
APOE	0.49308728334459345	0.3395386526195884	0.36186078894835183	Visium37_D1	skin
RELB	0.03942342804814657	0.008076367459217255	0.05745246116971033	Visium37_D1	skin
ERCC2	0.03157628824583036	0.01075384980306489	0.06690401676654166	Visium37_D1	skin
ERCC1	0.25452864090521327	0.10792205577762745	0.23417279878185288	Visium37_D1	skin
FOSB	0.22681884403741487	0.07681751781613441	0.058684801107522264	Visium37_D1	skin
BBC3	0.08948104733894573	0.03445734632899097	0.15660969797328042	Visium37_D1	skin
C5AR1	0.028346794354641283	0.010157627917863817	0.028143456373128	Visium37_D1	skin
PLA2G4C	0.050453570387547164	0.010419449219204168	0.12056316535724587	Visium37_D1	skin
EMP3	0.3067770668970321	0.16433543611135615	0.330278862187637	Visium37_D1	skin
GRIN2D	0.023050333317202687	0.010682452791700691	0.06531186498083114	Visium37_D1	skin
FGF21	0.0011156915925681257	2.2916000548374405e-06		Visium37_D1	skin
BAX	0.12330732720065285	0.04848841659019945	0.1589874432761507	Visium37_D1	skin
CD37	0.15259330512051364	0.04939987903261471	0.1582861963343473	Visium37_D1	skin
FLT3LG	0.13325628421994432	0.039715936063666454	0.11667369258667037	Visium37_D1	skin
IRF3	0.21042404523980196	0.07048719441336522	0.12974703554671768	Visium37_D1	skin
POLD1	0.08396298923411828	0.03231597082444173	0.14908003998500774	Visium37_D1	skin
SPIB	0.022795140519652528	0.005675769453060032	0.09916228978352691	Visium37_D1	skin
CD33	0.025251953900558555	0.005898225218490547	0.010066305298082199	Visium37_D1	skin
NKG7	0.028177542072354764	0.0028087970337427057	0.010079089652023704	Visium37_D1	skin
SIGLEC5	0.0031457089217741744	0.0009947951714328323	-0.025358338888328984	Visium37_D1	skin
FPR1	0.006561602261626206	0.0014914903422653723	0.023762790947516155	Visium37_D1	skin
FPR2	0.0007548519709094897	1.0095066535989193e-06		Visium37_D1	skin
PRKCG	0.00034438582837259	2.487297768703656e-07		Visium37_D1	skin
CACNG6	0.0003555490682402588	0.00016520096598598484	-0.0022810475813978175	Visium37_D1	skin
LILRB2	0.054754327701994294	0.0150327488571242	0.041086541506277184	Visium37_D1	skin
LILRA5	0.00353820822504267	0.0006642130530592677	0.011259560450626507	Visium37_D1	skin
LILRA4	0.0050951645276314465	0.0013240657029145394	0.02175485675681666	Visium37_D1	skin
LAIR2	0.002126617364768726	0.0001737826154609465	0.00850675839504998	Visium37_D1	skin
LILRA1	0.003484125958120873	0.0013219349289011	-0.022160701660883977	Visium37_D1	skin
LILRB1	0.0055117290505155075	0.0010109027211401005	-0.022324052403190242	Visium37_D1	skin
LILRB4	0.0107773374086605	0.002194908164639697	0.01373408786865986	Visium37_D1	skin
KIR3DL3	8.836190969149549e-05	3.0042850490362744e-08		Visium37_D1	skin
FCAR	0.0011594926116173816	2.0975833454354445e-06		Visium37_D1	skin
NCR1	0.004760146698215956	0.0006819083391391482	-0.011243549302640526	Visium37_D1	skin
IL11	0.016908802399887388	0.006163244068661918	0.08734061672440965	Visium37_D1	skin
SIRPA	0.06607539739387373	0.030640627656305718	0.07298239661933129	Visium37_D1	skin
SIGLEC1	0.10255099664505653	0.030067210335794643	0.061320128701695675	Visium37_D1	skin
CDC25B	0.2116146459973749	0.09109747286306195	0.2736770029835638	Visium37_D1	skin
MAVS	0.19791157210618512	0.08161682862515664	0.19895019530245567	Visium37_D1	skin
PCNA	0.07853301327055554	0.029629064233938265	0.11308892737296966	Visium37_D1	skin
BMP2	0.02716262357018342	0.006444129880551913	0.045021456216104455	Visium37_D1	skin
PLCB1	0.020714986603426844	0.006997917975398703	0.03967459095231651	Visium37_D1	skin
PLCB4	0.03070513713218405	0.009097039835585023	0.09955186280740078	Visium37_D1	skin
PAK5	0.0003857057824347194	2.8316561093042246e-07		Visium37_D1	skin
JAG1	0.092224865426736	0.029343888807632466	0.12383247495375994	Visium37_D1	skin
FOXA2				Visium37_D1	skin
THBD	0.1477135527331992	0.05361438349820777	0.18611781253807447	Visium37_D1	skin
CST7	0.03321712670891489	0.006475570322870097	0.07379433673105813	Visium37_D1	skin
ID1	0.23437665369806163	0.10131655613832463	0.2082732795166347	Visium37_D1	skin
BCL2L1	0.23841946106660275	0.10146086054433824	0.22946364195040206	Visium37_D1	skin
TPX2	0.08079694338535033	0.037986969426953995	0.17269373679000866	Visium37_D1	skin
HCK	0.020937686183962568	0.003526431612798209	0.05672213527387671	Visium37_D1	skin
ASXL1	0.19784867710227652	0.0752706934937125	0.2458919198626334	Visium37_D1	skin
DNMT3B	0.021361161689924146	0.00786125015282895	0.0732393186451237	Visium37_D1	skin
E2F1	0.023222485190798513	0.009165336792607608	0.09849686755124659	Visium37_D1	skin
ITCH	0.07368527432859451	0.020881417109909966	0.08932889651901021	Visium37_D1	skin
RPN2	0.21452968781993326	0.09069620654185141	0.24309401376884437	Visium37_D1	skin
SRC	0.10649765896027398	0.03777339490965285	0.1298899193853114	Visium37_D1	skin
LBP	0.0007912727096856357	0.0003306314284211555	-0.013088766074637692	Visium37_D1	skin
MAFB	0.14219167732785454	0.0434787955893967	0.1439821337709484	Visium37_D1	skin
PLCG1	0.19794842454846923	0.06788076323748779	0.16958838931077952	Visium37_D1	skin
SGK2	0.014223403946576292	0.002293940372522338	-0.037483567308467115	Visium37_D1	skin
ADA	0.05889384018015783	0.021351061558291813	0.037581345405823335	Visium37_D1	skin
PI3	0.08283693004555506	0.044419206575728114	0.2956574279205647	Visium37_D1	skin
SEMG1	0.00027727491250184176	1.1328065859252269e-07		Visium37_D1	skin
UBE2C	0.07769018865524	0.03544075673675515	0.24446772403623002	Visium37_D1	skin
MMP9	0.05983242940660784	0.011213122566254442	0.1155933680981992	Visium37_D1	skin
CD40	0.06967037691943863	0.019303134090842142	0.057955028732546376	Visium37_D1	skin
NCOA3	0.14417410215479481	0.04668439579231025	0.17608714704630146	Visium37_D1	skin
NFATC2	0.11843352081533394	0.0333382979552748	0.11400832485330496	Visium37_D1	skin
AURKA	0.012762688540318241	0.005285562048714839	0.0821172520226808	Visium37_D1	skin
BMP7	0.05594518159775888	0.013607069356669343	0.18728727412194257	Visium37_D1	skin
SPO11	0.0007143850693070406	0.00016535650960530337	0.004008468179235478	Visium37_D1	skin
CTCFL	0.0006505659026610142	0.0001653154684488317	0.013165817432776429	Visium37_D1	skin
PCK1	0.001621533286010021	0.0008258067579950248	-0.008329697698677554	Visium37_D1	skin
GNAS	0.3954189690547333	0.22258763062409284	0.34672393111609834	Visium37_D1	skin
LAMA5	0.20707620477029717	0.07163653839576044	0.13843690793284819	Visium37_D1	skin
BIRC7	0.052646676701589	0.02017406239776301	0.17188231741426682	Visium37_D1	skin
APP	0.34740431515302667	0.18694579324940683	0.26319288798622437	Visium37_D1	skin
TIAM1	0.0984795204785869	0.027848148772234346	0.19304811125648172	Visium37_D1	skin
OLIG2	0.00031397794113222034	3.165268799775647e-07		Visium37_D1	skin
IFNAR2	0.08141009788671982	0.025513268534160992	0.1217407616343911	Visium37_D1	skin
IL10RB	0.10179830249527051	0.03316790739047404	0.13556595913532954	Visium37_D1	skin
IFNAR1	0.22145929425330949	0.08772848118157636	0.22219916808721518	Visium37_D1	skin
RUNX1	0.26916704925758433	0.13472758697286394	0.24814560962390297	Visium37_D1	skin
ERG	0.05458872310378162	0.019520789398415225	0.02010513700154594	Visium37_D1	skin
ETS2	0.19316101614116823	0.06967839104344618	0.18652907819105277	Visium37_D1	skin
MX1	0.11840407361684462	0.03504161904108789	0.18211146421722713	Visium37_D1	skin
TMPRSS2	0.004638589836381101	0.0021366394731015346	0.04323614152853616	Visium37_D1	skin
AIRE	0.0061190965080081825	0.002469935895309929	0.0028757078971673776	Visium37_D1	skin
ITGB2	0.17966407699865306	0.059809084460144914	0.15358506956263673	Visium37_D1	skin
S100B	0.4316177133764134	0.36898066964952225	0.4135814829080524	Visium37_D1	skin
IL17RA	0.09260027053553939	0.027911215994792564	0.08983887835176241	Visium37_D1	skin
BID	0.10175036976531537	0.03230472143014076	0.16461042492316036	Visium37_D1	skin
CRKL	0.08368134384166495	0.02900563785130657	0.11599397862775634	Visium37_D1	skin
MAPK1	0.08439739616738282	0.02389705532666451	0.10419779663474818	Visium37_D1	skin
PRAME	0.2645052209097131	0.17233737341786015	0.23919366996072458	Visium37_D1	skin
BCR	0.20012152904966152	0.08079992495447087	0.19213817787890033	Visium37_D1	skin
IGLL1	0.0012575562775661438	0.0004956838292567706	-0.012944182155665951	Visium37_D1	skin
VPREB3	0.0017096861677086657	0.00016699294661851313	0.027647363192367543	Visium37_D1	skin
SMARCB1	0.13759711000650732	0.051935669121967704	0.18277859969900895	Visium37_D1	skin
MIF	0.3752215401957419	0.23648428479313088	0.3395889198292682	Visium37_D1	skin
ADORA2A	0.014222756586352393	0.002712781124167801	0.02252137425442023	Visium37_D1	skin
CHEK2	0.056973297641486245	0.020920909773705264	0.10381418105322604	Visium37_D1	skin
XBP1	0.26512719795781675	0.0955083629635855	0.17442966283453876	Visium37_D1	skin
NF2	0.10561418986192006	0.04125614010303999	0.14910616392852663	Visium37_D1	skin
LIF	0.02051401983045344	0.00395731261382539	-0.008543637280144385	Visium37_D1	skin
OSM	0.005798789282689315	0.000991394256782372	0.08380262183446524	Visium37_D1	skin
PLA2G3	0.033868464777864864	0.007176340485304873	0.11100385542617341	Visium37_D1	skin
MCM5	0.12396264637588553	0.05045432461227522	0.2000121605024144	Visium37_D1	skin
MYH9	0.403924138450475	0.23198124340823	0.4159950515715777	Visium37_D1	skin
NCF4	0.043150155824627355	0.011404483175385213	-0.021597251007654306	Visium37_D1	skin
CSF2RB	0.10012343634055106	0.02548742318902561	0.10564196497936693	Visium37_D1	skin
IL2RB	0.04685887224325959	0.007880856568913071	0.05810054313158834	Visium37_D1	skin
RAC2	0.07445289327308569	0.017371753315793832	0.06329694125490602	Visium37_D1	skin
MFNG	0.06787233395028623	0.018435572008083153	0.06369945647676183	Visium37_D1	skin
LGALS1	0.5085825360056008	0.3931753872853136	0.42106564773388544	Visium37_D1	skin
SOX10	0.1900213429966283	0.0834777481108693	0.20775627043648942	Visium37_D1	skin
PLA2G6	0.10034600852032997	0.03484972468225633	0.11101738485265791	Visium37_D1	skin
PDGFB	0.051446220276353975	0.013071104999013278	0.06382835962409725	Visium37_D1	skin
TAB1	0.05739596299907165	0.016725787724192382	0.09660850498620627	Visium37_D1	skin
RBX1	0.3269964562180712	0.1668666651791554	0.3255195347804284	Visium37_D1	skin
EP300	0.22110205827834292	0.08385298600489456	0.18069543165539254	Visium37_D1	skin
RANGAP1	0.12264965815973075	0.04109247792717923	0.18557308347660445	Visium37_D1	skin
TNFRSF13C	0.007680645988919303	0.002467188556507801	0.03495769069388581	Visium37_D1	skin
MPPED1	0.017381004665959432	0.0011299751940894432	-0.005186216124370511	Visium37_D1	skin
SMC1B	0.004234520896144558	0.0019747085412773206	0.03275627959358241	Visium37_D1	skin
WNT7B	0.049127160707987304	0.011432657519309827	0.11593171464037916	Visium37_D1	skin
HDAC10	0.11415024470820372	0.04037777759391472	0.14063693048065312	Visium37_D1	skin
MAPK12	0.04311383182459615	0.013527272638804514	0.07454837720886236	Visium37_D1	skin
MAPK11	0.050769501474770516	0.015309439282033648	0.06090305260962069	Visium37_D1	skin
MAPK8IP2	0.030607983479731073	0.008203815625084793	0.05354840438040213	Visium37_D1	skin
CRLF2	0.011073827971486927	0.004333924036190374	0.04867269566602618	Visium37_D1	skin
IL3RA	0.02505521199482133	0.006889801770592354	0.05285834841563935	Visium37_D1	skin
CD99	0.4601903996472612	0.3089021123909618	0.35668811881073254	Visium37_D1	skin
PRKX	0.12947799549649433	0.036467996474452	0.14166931463268612	Visium37_D1	skin
TLR7	0.009109891642801713	0.002316365124078547	0.03467585165108483	Visium37_D1	skin
TLR8	0.019350512058881178	0.004841498192736764	0.05360019852117649	Visium37_D1	skin
FANCB	0.00404133308006655	0.0016444564896105187	0.04106680775165764	Visium37_D1	skin
VEGFD	0.019681178452615196	0.007902000240940791	0.016218173168627635	Visium37_D1	skin
POLA1	0.09930919912055089	0.038658469015784375	0.1526123442230988	Visium37_D1	skin
MAGEB2	0.0004899632695140974	0.00016531995121217568	-0.0025449608847090775	Visium37_D1	skin
DMD	0.0879180198022103	0.03309373870212759	0.12647356822309172	Visium37_D1	skin
CYBB	0.15349096741861673	0.05459415157668763	0.12952466558747888	Visium37_D1	skin
TSPAN7	0.078156871780397	0.019085719599919535	0.05029569170943981	Visium37_D1	skin
BCOR	0.06743397208501072	0.020152094555414387	0.10947274399358645	Visium37_D1	skin
USP9X	0.09096056107685298	0.031293494603469175	0.17368260713887948	Visium37_D1	skin
DDX3X	0.3781025308726209	0.2079421379586722	0.33831686722151577	Visium37_D1	skin
KDM6A	0.1658293242653399	0.06395715472556589	0.13925460424817113	Visium37_D1	skin
ARAF	0.11724986735906867	0.040778399289324516	0.16432245159659684	Visium37_D1	skin
TIMP1	0.3322901935675316	0.2030136608690471	0.34996995987186963	Visium37_D1	skin
CFP	0.008402399380234255	0.0016740375873013683	0.010140270998867856	Visium37_D1	skin
ELK1	0.09517383456558112	0.03254521530957743	0.12301178047017913	Visium37_D1	skin
GATA1	0.001732182695984932	0.0001676848831821789	0.00967471394703004	Visium37_D1	skin
HDAC6	0.10579252350041604	0.03683940881988322	0.10341153334708826	Visium37_D1	skin
TFE3	0.08383968245174654	0.02575269618679822	0.1256793887302184	Visium37_D1	skin
FOXP3	0.020057619764790466	0.002913518836563326	0.12824756890128733	Visium37_D1	skin
CCNB3	0.0013184189012405147	0.0004956529319767418	-0.009072040717028187	Visium37_D1	skin
SMC1A	0.11157048186604343	0.04355561132529372	0.2070473183843441	Visium37_D1	skin
HUWE1	0.21465037379060273	0.0875679984889817	0.21902704441407456	Visium37_D1	skin
AMER1	0.020712423476577414	0.00663850614817871	0.026159399272931882	Visium37_D1	skin
MSN	0.14851656301873267	0.04853977363727912	0.15308527985296916	Visium37_D1	skin
VSIG4	0.054422359992412114	0.01895243089257947	0.06899802151494755	Visium37_D1	skin
AR	0.013027722882366312	0.004280535772216482	0.004519925782575905	Visium37_D1	skin
IGBP1	0.10943369929883065	0.03725986796770321	0.1053678979545146	Visium37_D1	skin
FOXO4	0.06296713580201256	0.019585914912157918	0.08080440872167072	Visium37_D1	skin
IL2RG	0.04934415596821845	0.00944269575761054	0.08406754959393113	Visium37_D1	skin
MED12	0.08834287529283472	0.02695575605839405	0.11978807966855606	Visium37_D1	skin
TAF1	0.13533934313602786	0.05004366957679686	0.1772969124102841	Visium37_D1	skin
CXCR3	0.012506363437987576	0.00131797360051014	0.025278424952461513	Visium37_D1	skin
FGF16	0.00056059267866667	0.0003304339743946817	-0.019053181754782943	Visium37_D1	skin
ATRX	0.08689909380158611	0.028187088429608008	0.10657500132667114	Visium37_D1	skin
BTK	0.0266903735379169	0.006175531785600581	0.05587650626067258	Visium37_D1	skin
IL1RAPL2	0.0007908808771482774	0.0003303931471810185	-0.000585073628477655	Visium37_D1	skin
COL4A6	0.017619813685670116	0.00508688897438668	0.07876810542042915	Visium37_D1	skin
COL4A5	0.07728477869489636	0.01884684490432276	0.16361544210652465	Visium37_D1	skin
PAK3	0.003772795493943299	0.0013200916301161314	-0.005417943043602016	Visium37_D1	skin
DCX	0.001113527951773362	0.0001659130937540842	0.011250078759621675	Visium37_D1	skin
IL13RA2	0.001429098346537189	0.0006607071872237753	-0.01189872591301027	Visium37_D1	skin
IL13RA1	0.08421568610800553	0.033113740129636075	0.09564215820178368	Visium37_D1	skin
LAMP2	0.1925395542231774	0.07023135491939403	0.19053449080227428	Visium37_D1	skin
GRIA3	0.024793124212840977	0.008602775929806674	0.038593965197334296	Visium37_D1	skin
XIAP	0.11380954795240641	0.04063838007066508	0.1428893062093916	Visium37_D1	skin
STAG2	0.09910700094957862	0.03103451048174469	0.1268686996809994	Visium37_D1	skin
SH2D1A	0.022866275923268484	0.002385484673249331	0.02678670612388647	Visium37_D1	skin
GPC4	0.02954791409688575	0.01083931836264676	-0.00418741960317007	Visium37_D1	skin
PHF6	0.03449394082737974	0.009891327765166626	0.05666164144397113	Visium37_D1	skin
CD40LG	0.01128578105841493	0.0019077153495292351	0.007047536064648669	Visium37_D1	skin
FGF13	0.020537067409781732	0.007862113816946693	0.059076932749184075	Visium37_D1	skin
SPANXB1	0.0005697003829312321	0.0003302810761757962	0.024056773282134812	Visium37_D1	skin
MAGEC1	4.228517737381768e-05	6.165551733956356e-09		Visium37_D1	skin
MAGEC2	0.004709580929901948	0.0023065912708444677	0.009932782801052366	Visium37_D1	skin
PASD1	0.00015955431096664898	4.3679098670561536e-08		Visium37_D1	skin
MAGEA4	0.000508765159817143	6.468423115358734e-07		Visium37_D1	skin
MAGEA12	0.002477145860572357	0.0013199686573878767	0.008155106442365332	Visium37_D1	skin
MAGEA1	0.0004283682331970465	3.4019950035730034e-07		Visium37_D1	skin
IRAK1	0.24880677530992945	0.11452972331355633	0.2323288645507577	Visium37_D1	skin
FLNA	0.55352256232373	0.4489611475574322	0.4209626092971145	Visium37_D1	skin
DNASE1L1	0.09236500140579297	0.03180931515271245	0.15453860585041357	Visium37_D1	skin
G6PD	0.0692855286791612	0.02007795969315323	0.07524166046447048	Visium37_D1	skin
IKBKG	0.17072916366614688	0.06398483167574542	0.22710818590854706	Visium37_D1	skin
USP9Y	0.012075995848170819	0.00022611113475317124		Visium37_D1	skin
ISG15	0.18673828900811001	0.15940366351220095	0.339780710036065	Visium29_C1	skin
TNFRSF18	0.043905324515627425	0.020297444918396315	0.15542790034918902	Visium29_C1	skin
TNFRSF4	0.03617335795222256	0.019838250627398944	0.10379115046918869	Visium29_C1	skin
CALML6	0.014851205927734125	0.004838803314959079	0.06771146268291156	Visium29_C1	skin
HES5	0.02675050062206531	0.013864694556334056	0.301989084265464	Visium29_C1	skin
TNFRSF14	0.2639379767831065	0.13770540938303882	0.34447840853917133	Visium29_C1	skin
TNFRSF25	0.16026709875929715	0.07419150869318805	0.3040886967506208	Visium29_C1	skin
TNFRSF9	0.026376451071452374	0.0177834014991344	0.17122325340031683	Visium29_C1	skin
ERRFI1	0.11875711396249866	0.059702118311048824	0.24815538662658376	Visium29_C1	skin
PIK3CD	0.13020403560557975	0.07084477883704661	0.2588789335080628	Visium29_C1	skin
MASP2	0.0008784450346341159	0.0003064513315713403	-0.013500866762819246	Visium29_C1	skin
MTOR	0.11604920305496638	0.052337878015247974	0.1930201473197068	Visium29_C1	skin
MAD2L2	0.0872899377769038	0.03651974862619482	0.20544371823319293	Visium29_C1	skin
TNFRSF8	0.007890012587743614	0.0038000182362038764	0.050428068354064604	Visium29_C1	skin
TNFRSF1B	0.07624336924186588	0.04123175092712369	0.1764894363316047	Visium29_C1	skin
CASP9	0.03293031231052805	0.013251011120517395	0.06265369153988734	Visium29_C1	skin
EPHA2	0.18447731044155313	0.10157588523336278	0.3523249413703503	Visium29_C1	skin
SDHB	0.164015288824399	0.08607295663367737	0.22725626561650697	Visium29_C1	skin
PLA2G2A	0.022795609558815513	0.004719735745932818	0.0175575999787196	Visium29_C1	skin
PLA2G5	0.0070957585579540065	0.0028929943216080083	0.02162409349158633	Visium29_C1	skin
WNT4	0.11448112477050844	0.05373237229170539	0.3476231395031827	Visium29_C1	skin
C1QA	0.1642518018168695	0.09980153905220969	0.26275611854755976	Visium29_C1	skin
C1QB	0.4211200172984708	0.4545385524021456	0.449551478424315	Visium29_C1	skin
ID3	0.1354252146919171	0.05990803003815667	0.17981616644156795	Visium29_C1	skin
IL22RA1	0.11988618522224866	0.058057246160888	0.4085524701489198	Visium29_C1	skin
RUNX3	0.14422419145575657	0.07510173988954295	0.3032407271020065	Visium29_C1	skin
STMN1	0.05552737382877408	0.027609568134015407	0.160952830457538	Visium29_C1	skin
CD52	0.0882050742029759	0.04915318577145738	0.26164805943994324	Visium29_C1	skin
ARID1A	0.22824070811542424	0.11753446894223717	0.33276127023872726	Visium29_C1	skin
RPA2	0.011914148588761242	0.00491466547353332	0.06523519620899847	Visium29_C1	skin
YTHDF2	0.19346779003142028	0.09459102439596466	0.31360891096855165	Visium29_C1	skin
LCK	0.050965581060868737	0.02925415850869512	0.2337179218129142	Visium29_C1	skin
HDAC1	0.1860449649699348	0.09669812361505817	0.2956372563138754	Visium29_C1	skin
MARCKSL1	0.25445545841736383	0.12763699492930886	0.3774171122056459	Visium29_C1	skin
THRAP3	0.22523401235074403	0.11558374717300085	0.2367629756033413	Visium29_C1	skin
CSF3R	0.03932318610567	0.021400716212600188	0.15712236015918207	Visium29_C1	skin
ZC3H12A	0.16936456791909307	0.08521568552530927	0.32119816918496563	Visium29_C1	skin
MACF1	0.35863622796926903	0.24019749490612305	0.45042031603370647	Visium29_C1	skin
BMP8A	0.0026981578674441084	0.0004623105900215576	0.006832207686798905	Visium29_C1	skin
MPL	0.0019495457157816872	0.0009172162030767216	0.022267864703305267	Visium29_C1	skin
CDC20	0.03961754180518432	0.017726387418565796	0.12233977604421659	Visium29_C1	skin
KIF2C	0.016471682937289858	0.007016766835217768	0.12602899971044443	Visium29_C1	skin
MUTYH	0.09799384335606666	0.043093077675745516	0.18981081237502903	Visium29_C1	skin
NASP	0.07648301825922185	0.030568062438559463	0.1684289102875583	Visium29_C1	skin
PIK3R3	0.062299317865405955	0.021127811184315868	0.10541103190657779	Visium29_C1	skin
CDKN2C	0.05570688269959521	0.022176646324249483	0.15044126180140643	Visium29_C1	skin
PRPF38A	0.15323923975359893	0.0707895040364512	0.20296463027395933	Visium29_C1	skin
PRKAA2	0.002851423847298757	0.001070186442613216	0.00852718003651683	Visium29_C1	skin
C8A	0.00031306868969200116	0.0001531603293338013	-0.005897286619847442	Visium29_C1	skin
C8B	0.00018608642298767393	5.688655167273636e-08		Visium29_C1	skin
JUN	0.25353177670142407	0.12784387077422293	0.2451703416544279	Visium29_C1	skin
USP1	0.06176718072161188	0.026294195842463553	0.1488815509063497	Visium29_C1	skin
JAK1	0.13280219717528985	0.0639793199930226	0.24716006421541753	Visium29_C1	skin
LEPR	0.03051499069612984	0.015824953002831106	0.04085892824136737	Visium29_C1	skin
IL23R	0.0003991422290701336	3.305277378279046e-07		Visium29_C1	skin
IL12RB2	0.0348089247091252	0.01555900948771862	0.13294175677921372	Visium29_C1	skin
GADD45A	0.11489254225615161	0.056659472983062405	0.21550537901547395	Visium29_C1	skin
GNG12	0.17275525219272378	0.08146167266024722	0.2534833004752951	Visium29_C1	skin
NEGR1	0.09124824797344513	0.03943883850209755	0.14783948541153533	Visium29_C1	skin
MSH4	0.0015684475128656993	0.00015427329490180642	0.05604792737900278	Visium29_C1	skin
FUBP1	0.20677808037987838	0.10357654325537881	0.32914873395445576	Visium29_C1	skin
PRKACB	0.02495340792590112	0.011139170915839972	0.07316991069373033	Visium29_C1	skin
BCL10	0.03484451611129823	0.015981563703975726	0.09773472829093935	Visium29_C1	skin
COL24A1	0.008121406946704482	0.002310631431421801	0.007363636264300263	Visium29_C1	skin
CDC7	0.0230395911683533	0.008306664369277855	0.08796481050368363	Visium29_C1	skin
DPYD	0.0699812881796982	0.03189349469680368	0.12524070004153343	Visium29_C1	skin
CDC14A	0.024946794423478358	0.008768740585091743	0.06931784260694623	Visium29_C1	skin
VCAM1	0.02609910924677472	0.013474169734407867	0.1480204159050333	Visium29_C1	skin
COL11A1	0.025916929996648436	0.00457384449440168	0.0187714372336868	Visium29_C1	skin
CSF1	0.140046244883357	0.07031721667609415	0.18552855814750718	Visium29_C1	skin
CD53	0.1076513607935059	0.06555998034017835	0.30246597920901064	Visium29_C1	skin
WNT2B	0.03752587735962795	0.015966757394123458	0.12887330156389237	Visium29_C1	skin
NRAS	0.10848789095550843	0.054978216821165445	0.22200026567470485	Visium29_C1	skin
SYCP1	0.0006059819692629023	0.0001533860015259397	-0.018474197023907218	Visium29_C1	skin
NGF	0.0035128640640136573	0.0016797040261670548	0.023216188162204766	Visium29_C1	skin
CD58	0.10787857495498293	0.05636231457118834	0.21422130478407664	Visium29_C1	skin
CD2	0.02299709944736388	0.013600119035705863	0.17830817374294916	Visium29_C1	skin
NOTCH2	0.22708304518115893	0.1170216891114255	0.2958335202630272	Visium29_C1	skin
CD160	0.002071479875148171	0.0007654519164959801	-0.0021165746848634225	Visium29_C1	skin
TXNIP	0.35474993064370186	0.20983852936207534	0.38808234052737756	Visium29_C1	skin
MCL1	0.42894404153507304	0.3134212001206425	0.41362417449287553	Visium29_C1	skin
CTSS	0.15511660158407367	0.11434915629242837	0.34728908067342285	Visium29_C1	skin
RORC	0.03404268483271491	0.010407060697286358	0.14800798764667356	Visium29_C1	skin
THEM4	0.006875815037488394	0.0015334061239691602	0.042168148618970114	Visium29_C1	skin
S100A10	0.5299554182027114	0.4717799444727991	0.5805742951295805	Visium29_C1	skin
S100A9	0.9327589737540565	1.545966866352224	0.37728017496771915	Visium29_C1	skin
S100A12	0.00817992289416337	0.004076060201164254	0.10301895691212817	Visium29_C1	skin
S100A8	0.9119932221276653	1.431289482423655	0.4154456119215446	Visium29_C1	skin
S100A7	0.4489459166404811	0.5589811581899586	0.4628347013048298	Visium29_C1	skin
CREB3L4	0.025156915443711896	0.007824644375957224	0.06603927744290392	Visium29_C1	skin
IL6R	0.18964420356910947	0.10127979449712175	0.29684766509115745	Visium29_C1	skin
SHC1	0.19309485245289404	0.09805502364435138	0.28189117136240427	Visium29_C1	skin
EFNA3	0.09153701630014253	0.04102950199948208	0.25422552892797706	Visium29_C1	skin
EFNA1	0.11474577397473838	0.04849292608481132	0.21013917521784456	Visium29_C1	skin
MUC1	0.10384332241845555	0.054176924716806976	0.35317982884714205	Visium29_C1	skin
NTRK1	0.002239165127356981	0.0009172059540718767	0.01611909784780479	Visium29_C1	skin
FCRL2	0.003182055865998039	0.0013726481354796134	0.042924536277340046	Visium29_C1	skin
CD1D	0.004635706797551127	0.0016784132470927277	0.021615548986302753	Visium29_C1	skin
CD1A	0.018815382212592074	0.008161885541796301	0.19565197874538134	Visium29_C1	skin
CD1C	0.029420708167600628	0.009978834111018277	0.06738576295870526	Visium29_C1	skin
CD1B	0.012404400666976814	0.0047562281866773935	0.08353197647076215	Visium29_C1	skin
CD1E	0.01970904882886537	0.0069016570999947515	0.0887623043138721	Visium29_C1	skin
SPTA1	0.003153705906190065	0.0015265166330482552	0.038639165386189	Visium29_C1	skin
IFI16	0.28590681970447235	0.18038355298115974	0.34925114683539105	Visium29_C1	skin
FCER1A	0.05784279905754068	0.02311859586570701	0.13055396392954668	Visium29_C1	skin
CRP	0.00015859442127671216	5.000755478844227e-08		Visium29_C1	skin
SLAMF6	0.029015012672264515	0.015333625895302419	0.20151861041644034	Visium29_C1	skin
CD84	0.058128475025229415	0.03342093719467905	0.1930882654799448	Visium29_C1	skin
SLAMF1	0.029543398714141612	0.014423909149209168	0.16766963664323958	Visium29_C1	skin
CD48	0.0047192848785822675	0.0019813747032086156	0.034932926114239385	Visium29_C1	skin
SLAMF7	0.04978011236228632	0.0321913861459049	0.2499936893396451	Visium29_C1	skin
LY9	0.023945779557355655	0.013640795658806187	0.17208680539913834	Visium29_C1	skin
CD244	0.011888224917965987	0.00588721001210632	0.1118742127664433	Visium29_C1	skin
FCER1G	0.1447249219004257	0.09904055683885754	0.3480360558619571	Visium29_C1	skin
FCGR2A	0.04648557064842058	0.02565018042163597	0.19825151947873568	Visium29_C1	skin
HSPA6	0.01038546467949533	0.005077878877800377	0.06965372882099848	Visium29_C1	skin
FCGR3A	0.10648090362690664	0.0839425743664114	0.32126895858921484	Visium29_C1	skin
FCGR2B	0.12767427550598498	0.0685771228031468	0.2066240139016356	Visium29_C1	skin
SH2D1B	0.0011252974453972852	0.000459360286255631	-0.0027517156093214397	Visium29_C1	skin
DDR2	0.032129698663437546	0.010785146273322714	0.05360018956626721	Visium29_C1	skin
NUF2	0.02139203177495516	0.010017507306571444	0.10401926584770976	Visium29_C1	skin
PBX1	0.225772401351205	0.1010900173680322	0.23733479512490052	Visium29_C1	skin
RXRG	0.019145208462390838	0.0029802886699174798	0.044671051732943404	Visium29_C1	skin
CD247	0.019618648255603794	0.010712164337020741	0.14420779474412004	Visium29_C1	skin
SELP	0.04658717991131666	0.019847617796390882	0.09650671623875072	Visium29_C1	skin
SELL	0.03197239390348765	0.017233529472066453	0.1840263743075422	Visium29_C1	skin
SELE	0.04066087084469882	0.02112275582688118	0.11784737024181977	Visium29_C1	skin
FASLG	0.010706881283538644	0.005584940389836065	0.13023109582224235	Visium29_C1	skin
TNFSF18	0.0026924577186804343	0.001375212785886114	0.026598770820814924	Visium29_C1	skin
TNFSF4	0.0036985176538909276	0.0015254674095298154	0.03412080967659812	Visium29_C1	skin
TNN	0.021770435900489077	0.013517955368233199	0.07318285606139974	Visium29_C1	skin
TNR	0.0009760119327173886	0.00015389294636363685	-0.0011911852186778692	Visium29_C1	skin
ABL2	0.039097867060644484	0.019174264251077686	0.16304575488122838	Visium29_C1	skin
MR1	0.03775700374128927	0.014813024532713446	0.09966521663760416	Visium29_C1	skin
IER5	0.20124046377698718	0.10768424558627965	0.2949076327857522	Visium29_C1	skin
CACNA1E	0.006166371607546397	0.002510603777026511	0.054799307506895975	Visium29_C1	skin
DHX9	0.14560358189515457	0.06795157070638695	0.2574893529909349	Visium29_C1	skin
LAMC2	0.11710013299481276	0.07004699953993114	0.28604769560061516	Visium29_C1	skin
PTGS2	0.00785640924031279	0.0034852083169187925	0.07610102743184344	Visium29_C1	skin
PLA2G4A	0.018966614189415226	0.0087896426969179	0.13558508374583303	Visium29_C1	skin
RGS1	0.04083861970633233	0.025365642647088713	0.1651663978234735	Visium29_C1	skin
CDC73	0.0796056708509793	0.03415620558533573	0.18298428539409067	Visium29_C1	skin
PTPRC	0.260018490450525	0.19739731123621687	0.40768675931275744	Visium29_C1	skin
ELF3	0.030359061048657075	0.011536316418086806	0.09183259484288575	Visium29_C1	skin
UBE2T	0.01997125913977561	0.009886154155767383	0.10532854839614995	Visium29_C1	skin
CHI3L1	0.14773206111099504	0.06455156302260881	0.3473161113474776	Visium29_C1	skin
CHIT1	0.05901615063148354	0.05201594657548588	0.23926503109095026	Visium29_C1	skin
BTG2	0.2328307536915467	0.12871728632600885	0.3974297516627807	Visium29_C1	skin
PIK3C2B	0.08821662692626261	0.036026110078657074	0.2611696515184987	Visium29_C1	skin
MDM4	0.3096899921914689	0.1645810157171308	0.38755000170705883	Visium29_C1	skin
IKBKE	0.0892376267478276	0.042858648630611104	0.2776880136791644	Visium29_C1	skin
MAPKAPK2	0.2145433770949873	0.1291450450467973	0.2881455397733139	Visium29_C1	skin
IL10	0.010357705235872703	0.0052959493597424245	0.10873073237695603	Visium29_C1	skin
IL19	0.002127450740845825	0.0010700415024718216	0.02471437382323185	Visium29_C1	skin
IL24	0.008001421648886673	0.004781897958584687	0.12931887656582294	Visium29_C1	skin
C4BPA				Visium29_C1	skin
CD55	0.19327198587753447	0.09978031077142041	0.22779016854052853	Visium29_C1	skin
CR2	0.0009515707209148778	0.0003060591816932741	0.01661101898569169	Visium29_C1	skin
CR1	0.005521968530251558	0.0021380851069391395	-0.012347830442495381	Visium29_C1	skin
CD46	0.16222009059649756	0.07744082629295451	0.21011112516623798	Visium29_C1	skin
CD34	0.11564361627766157	0.0447152529289215	0.10659208147021262	Visium29_C1	skin
LAMB3	0.10659734554651734	0.05376771276215522	0.13738829252443358	Visium29_C1	skin
HSD11B1	0.07915533970248614	0.03532022545441887	0.3130338161248064	Visium29_C1	skin
DTL	0.017315958699954132	0.007277837747819618	0.09469362495405124	Visium29_C1	skin
CENPF	0.02507307621252797	0.011303951916049325	0.1108003028464748	Visium29_C1	skin
TGFB2	0.03146055830839414	0.01162387801937306	0.10964475187514386	Visium29_C1	skin
DUSP10	0.0404119081925102	0.019940324754134067	0.07106391198377937	Visium29_C1	skin
TLR5	0.027211416506975627	0.00969976161362753	0.05655838695121111	Visium29_C1	skin
CAPN2	0.27397364146020625	0.15775538895489347	0.3038692588983559	Visium29_C1	skin
LBR	0.040665370021676715	0.019350507127843232	0.08267725086103128	Visium29_C1	skin
PSEN2	0.06151946138274097	0.029036073777445076	0.15788762867892675	Visium29_C1	skin
NUP133	0.04309875447551548	0.019167985714536557	0.11748128145928033	Visium29_C1	skin
GNG4	0.0014106720780037202	0.000764732687985657	0.03200923153166151	Visium29_C1	skin
FH	0.05723078927066911	0.02314123209842103	0.1392805970823436	Visium29_C1	skin
EXO1	0.008296836850553713	0.0036355037030912315	0.07603970147325817	Visium29_C1	skin
AKT3	0.12801323952076135	0.06227261579882995	0.24940217152990568	Visium29_C1	skin
NLRP3	0.014467311371199474	0.005652449343291291	0.08457189222722039	Visium29_C1	skin
TPO	0.028198090177506983	0.015941631296275554	0.07999397100808822	Visium29_C1	skin
SOX11	0.006420361304877202	0.0002321779512256171	-0.004118499187307339	Visium29_C1	skin
ID2	0.21580560619155806	0.12074444944508324	0.34623052481939287	Visium29_C1	skin
RRM2	0.031248525652423167	0.014084376901225774	0.1296342037970623	Visium29_C1	skin
PDIA6	0.23637987363989713	0.1311397224044303	0.32269128313456935	Visium29_C1	skin
MYCN	0.013508932523803911	0.002555722256332071	-0.0015319060848440454	Visium29_C1	skin
SDC1	0.3474685086129167	0.2505415801012653	0.46425444478282907	Visium29_C1	skin
RHOB	0.43156706829872105	0.29727632153732575	0.3471932966812541	Visium29_C1	skin
APOB	0.009595363722368548	0.005351621334419576	0.14621125204204627	Visium29_C1	skin
DNMT3A	0.09100152196083247	0.0387959595693186	0.20077964817272162	Visium29_C1	skin
ALK	0.002043495906839789	0.00030830906571088307	0.021272911140312656	Visium29_C1	skin
LTBP1	0.09134366579173007	0.04072280314189298	0.14401482149590505	Visium29_C1	skin
SOS1	0.09507433860956112	0.04338065923330161	0.1845579954824631	Visium29_C1	skin
EML4	0.13255878315349653	0.0612194912617955	0.2219303847340385	Visium29_C1	skin
ZFP36L2	0.46983410999449643	0.3507732620748129	0.45356236261705396	Visium29_C1	skin
PRKCE	0.10091479937583066	0.044245652294797655	0.20042003491446664	Visium29_C1	skin
EPAS1	0.12542502299514632	0.05933643538881883	0.16358770106284262	Visium29_C1	skin
EPCAM	0.025443023302299018	0.0053440299202716065	0.013389259723124757	Visium29_C1	skin
MSH2	0.129965156436698	0.052308963403425654	0.21898701456735606	Visium29_C1	skin
MSH6	0.042903105062493445	0.016296471518420046	0.12397305204232528	Visium29_C1	skin
FANCL	0.03719951752770679	0.015183945350775555	0.11915655425538335	Visium29_C1	skin
REL	0.05870305644320802	0.02680266194094511	0.1811449994883118	Visium29_C1	skin
XPO1	0.17664861046641728	0.08759214907517988	0.24160336086997686	Visium29_C1	skin
PPP3R1	0.11973186383934696	0.050124217607475985	0.2004478129034672	Visium29_C1	skin
ANXA4	0.1457115222121315	0.07353752076077963	0.26081106340910837	Visium29_C1	skin
CD207	0.04761599702623269	0.017378900758167386	0.22313227503757277	Visium29_C1	skin
TCF7L1	0.08064030651074375	0.025501691227730917	0.10951123356389723	Visium29_C1	skin
GNLY	0.10416236526749471	0.07746762852059721	0.22649658434930298	Visium29_C1	skin
CD8A	0.04757596881693371	0.0296545708831317	0.1734655913220169	Visium29_C1	skin
CD8B	0.02301817004617341	0.013066737582640571	0.16956344665064566	Visium29_C1	skin
IGKC	0.48448728049779	0.4286292907213138	0.3502101643547557	Visium29_C1	skin
DUSP2	0.07695270716174095	0.040717635216120825	0.22987022251284223	Visium29_C1	skin
ZAP70	0.07395758156991686	0.041366211012434886	0.2525102668683187	Visium29_C1	skin
INPP4A	0.07729432878527133	0.036072075599340975	0.18432216920773242	Visium29_C1	skin
IL1R2	0.051322537127778775	0.02113352901098767	0.14736206914714112	Visium29_C1	skin
IL1R1	0.20682545955440432	0.10402681052848595	0.2839283007107921	Visium29_C1	skin
IL1RL2	0.01824084293262733	0.0074345199336235054	0.12617950518876747	Visium29_C1	skin
IL1RL1	0.010540509704346949	0.0042492822035153765	0.03349956730660688	Visium29_C1	skin
IL18R1	0.023795260065180644	0.01083082583657695	0.09340959925388287	Visium29_C1	skin
IL18RAP	0.005640720283788197	0.002890307444378078	0.07855745883637838	Visium29_C1	skin
BCL2L11	0.06556622702030154	0.0294138608486868	0.15714120858565356	Visium29_C1	skin
MERTK	0.08555737017007568	0.03317794779558222	0.12640769260337326	Visium29_C1	skin
IL1A	0.003355792113720319	0.001520908444869482	0.07424285724587107	Visium29_C1	skin
IL1B	0.02593092748589201	0.012891485593554047	0.11127259470980502	Visium29_C1	skin
IL1RN	0.18210518571667214	0.14002595553440464	0.34861415658180545	Visium29_C1	skin
PAX8	0.0019868499502552956	0.0009154672613204592	0.0679519539722141	Visium29_C1	skin
MARCO	0.037742455018928305	0.022127369451444147	0.03933177014987355	Visium29_C1	skin
INHBB	0.020981677006171578	0.0071892373903186205	0.04543938659388035	Visium29_C1	skin
ERCC3	0.08290762439731462	0.037837826764679144	0.1838402440176075	Visium29_C1	skin
MCM6	0.1025054627444012	0.046717918538616766	0.21284361766876714	Visium29_C1	skin
CXCR4	0.11187177059274186	0.0686318177124345	0.31547105361704925	Visium29_C1	skin
ACVR2A	0.08068467006841386	0.03152512770698536	0.14920206089336868	Visium29_C1	skin
CACNB4	0.0386326374092867	0.01292157289375144	0.13418986682823886	Visium29_C1	skin
ACVR1C	0.006990646713541774	0.003579872857325144	0.038182477467207376	Visium29_C1	skin
ACVR1	0.04645007571662252	0.022025876315470296	0.13255381088889626	Visium29_C1	skin
ITGB6	0.03119407350787564	0.01656517573545368	0.0905757914164688	Visium29_C1	skin
TANK	0.11420216279098118	0.055440411887574245	0.17241513792250784	Visium29_C1	skin
DPP4	0.032646200032551455	0.013625889751556326	0.0945178698481217	Visium29_C1	skin
IFIH1	0.15802401924879309	0.10316920927881887	0.2985103634009879	Visium29_C1	skin
LRP2	0.0036641182607033184	0.00047413121480232537	0.016601682765955285	Visium29_C1	skin
ITGA6	0.19116159468449256	0.1111833102237255	0.3059785664303646	Visium29_C1	skin
PDK1	0.025237792012408486	0.011652564834342648	0.16081958911672406	Visium29_C1	skin
MAP3K20	0.08574140905531745	0.037148069882735564	0.1294367284437392	Visium29_C1	skin
ATF2	0.14145705252360335	0.06980029553497843	0.22828017321487765	Visium29_C1	skin
NFE2L2	0.2830551417804554	0.16227037640693762	0.39607892270466705	Visium29_C1	skin
ITGA4	0.06440956690728696	0.03167428898119429	0.23288714783925446	Visium29_C1	skin
COL3A1	0.6790607116681814	0.7308454944173071	0.40978306946947574	Visium29_C1	skin
COL5A2	0.12832683096213784	0.05195862119734523	0.20634558315450097	Visium29_C1	skin
STAT1	0.3103096253779836	0.271570959211633	0.36328376402184304	Visium29_C1	skin
STAT4	0.00777154436602181	0.003328213132102684	0.08941879515178772	Visium29_C1	skin
TMEFF2	0.0023869702744626184	0.0007662524320774698	-0.006351184676838916	Visium29_C1	skin
SF3B1	0.32427723016999577	0.19395874887065126	0.33673547104173485	Visium29_C1	skin
CASP10	0.040432459409176474	0.01840684246410486	0.09432621414964186	Visium29_C1	skin
CASP8	0.10613298851212592	0.06105553462156522	0.2560072916211369	Visium29_C1	skin
FZD7	0.08045724036506323	0.02330987981341907	0.08769952222491786	Visium29_C1	skin
CD28	0.039627543994766486	0.01778885025698533	0.20802537694796583	Visium29_C1	skin
CTLA4	0.04605973076786555	0.025411973213125154	0.19615873725348526	Visium29_C1	skin
ICOS	0.015529743028464134	0.007275284912219141	0.11251977415863607	Visium29_C1	skin
CREB1	0.13546016631003113	0.060737459201202805	0.2356177419131134	Visium29_C1	skin
IKZF2	0.05394526690983617	0.030189958772336923	0.1617999878681745	Visium29_C1	skin
BARD1	0.03893292093644534	0.017208743511445704	0.13987995262770478	Visium29_C1	skin
FN1	0.3741587841652327	0.26773449378470704	0.31319480600706884	Visium29_C1	skin
CXCR2	0.008291627174388534	0.004280254796853086	0.20118242607874864	Visium29_C1	skin
CXCR1	0.014129389621660602	0.008720905184256996	0.09517730317738646	Visium29_C1	skin
SLC11A1	0.040079208669860714	0.02097963693179755	0.08574749874015236	Visium29_C1	skin
WNT6	0.012049426447700436	0.004812464882496931	-0.0015178119325817438	Visium29_C1	skin
WNT10A	0.04854633944347479	0.022145029887469695	0.19060281965562886	Visium29_C1	skin
INHA	0.008745471950582968	0.0021610700740315237	0.03332601168840893	Visium29_C1	skin
PAX3	0.13909712073992572	0.06786676149805534	0.25810945962227283	Visium29_C1	skin
CUL3	0.19698949224159126	0.09984537087841122	0.35468060964311454	Visium29_C1	skin
IRS1	0.09290508893717782	0.035807538781568844	0.08979018578143348	Visium29_C1	skin
COL4A4	0.012118454134688619	0.005353165165624773	0.09597024233174874	Visium29_C1	skin
COL4A3	0.006019333196720392	0.002729778250223589	0.10466003992280684	Visium29_C1	skin
CCL20	0.008586510660105356	0.004127332921210428	0.12488367035689918	Visium29_C1	skin
SP100	0.09119936626599427	0.045838212124568296	0.21165211340693846	Visium29_C1	skin
INPP5D	0.07818081431620175	0.041002089337372954	0.20389714137709614	Visium29_C1	skin
ATG16L1	0.07513877006466887	0.03333180652755042	0.17722812375671634	Visium29_C1	skin
HDAC4	0.08735781705115617	0.03878535426827662	0.19651898463781947	Visium29_C1	skin
NEU4	0.0011293502596614545	0.0006122045430426397	0.008885922870691447	Visium29_C1	skin
PDCD1	0.023782914574642586	0.015421553690877967	0.13633612724359845	Visium29_C1	skin
IL5RA	0.0021127944183881	0.0009159338780780035	0.054594985877670664	Visium29_C1	skin
VHL	0.11234190297907691	0.054391029960486136	0.23690413897624463	Visium29_C1	skin
IRAK2	0.03199975924330514	0.012243490477593771	0.11791849219516394	Visium29_C1	skin
ATG7	0.09819741949651617	0.048547887151002285	0.14213132337918566	Visium29_C1	skin
PPARG	0.09855829044750627	0.045904156493621034	0.3191680420077901	Visium29_C1	skin
RAF1	0.12644838568688288	0.0634215055713942	0.25338400398587424	Visium29_C1	skin
HDAC11	0.08670510181877791	0.03536089158357319	0.18031949055115037	Visium29_C1	skin
WNT7A	0.025427624130998444	0.012666336666399358	0.13442052966687779	Visium29_C1	skin
KAT2B	0.13992057769961005	0.0671476429128979	0.24511444012236522	Visium29_C1	skin
EOMES	0.02341158509144312	0.012150692284058672	0.1893278839944083	Visium29_C1	skin
TGFBR2	0.34894302379248493	0.20831290498547278	0.34532354535791066	Visium29_C1	skin
CCR4	0.020467427595286813	0.008308934976274761	0.13552539688970286	Visium29_C1	skin
MLH1	0.040506777506850715	0.016479930044046028	0.09575065172572875	Visium29_C1	skin
ITGA9	0.06148798941644393	0.024314396271894585	0.10409935991623084	Visium29_C1	skin
MYD88	0.22551664327154608	0.12653708037560685	0.35599867002930924	Visium29_C1	skin
CX3CR1	0.013645140321572994	0.005989889098174881	0.03779636170183273	Visium29_C1	skin
CTNNB1	0.43311047048839674	0.31493061874022776	0.4503255806995108	Visium29_C1	skin
CCR9	9.719322231817692e-05	2.3984300871539392e-08		Visium29_C1	skin
CXCR6	0.011632968439086133	0.005898258407551638	0.09843568805235145	Visium29_C1	skin
XCR1	0.02471361390125659	0.013619733524379632	0.11300500277643438	Visium29_C1	skin
CCR3	0.0016616644452418943	0.0007647122321023579	0.01399746850945664	Visium29_C1	skin
CCR1	0.056130124104159074	0.03355031128618711	0.25494370116065124	Visium29_C1	skin
CCR2	0.015632936981990975	0.006378196186815906	0.09511381607128258	Visium29_C1	skin
CCR5	0.01082472512907269	0.005442369193053772	0.10572512004272251	Visium29_C1	skin
CCRL2	0.011179944501319813	0.006377221870388363	0.09912657632271361	Visium29_C1	skin
LTF	0.01951010533042043	0.0035395917041278154	0.016070593257551266	Visium29_C1	skin
SETD2	0.11991264571623973	0.056029581062694817	0.2358806422128011	Visium29_C1	skin
CDC25A	0.00314891198435458	0.0016063558483424248	0.0159309488855698	Visium29_C1	skin
CAMP	0.0014279306798852332	0.00030771153490693765	-0.006823720277559777	Visium29_C1	skin
PRKAR2A	0.1464126248774794	0.07407387760475456	0.2573492518761396	Visium29_C1	skin
RHOA	0.4720737148381492	0.36252853977078325	0.5045334093420903	Visium29_C1	skin
MST1R	0.10927846087905815	0.0505019754712556	0.28576837060419147	Visium29_C1	skin
GNAI2	0.30204387075942546	0.19711068084010802	0.43446202908560105	Visium29_C1	skin
CACNA2D2	0.01111933976980128	0.003213631583045606	0.015590437621426357	Visium29_C1	skin
TLR9	0.002089623803191516	0.0009156108008554047	0.061225969381367096	Visium29_C1	skin
BAP1	0.1113106577614412	0.04945047612239233	0.2577484615006973	Visium29_C1	skin
PBRM1	0.22341258766721597	0.11853404047131429	0.31108787033720664	Visium29_C1	skin
PRKCD	0.13017658714310718	0.06450351772877205	0.27782599001451136	Visium29_C1	skin
IL17RB	0.0052976429034902505	0.00227984132608937	0.0652327019749754	Visium29_C1	skin
CACNA2D3	0.015041115704602788	0.004719297413145607	0.029029891462712808	Visium29_C1	skin
WNT5A	0.07856199444040946	0.031789591706300614	0.25662207091274347	Visium29_C1	skin
MAGI1	0.14213686759126748	0.0621583929497295	0.19761614870257524	Visium29_C1	skin
FOXP1	0.2334688312816708	0.11209202857361303	0.26895757903040357	Visium29_C1	skin
RYBP	0.13259190686431838	0.0562441058469593	0.18146821808280705	Visium29_C1	skin
EPHA3	0.009594907848772715	0.0035086860866186454	-0.00919040806453834	Visium29_C1	skin
NFKBIZ	0.17033417920077593	0.08746282353473765	0.3911358528842941	Visium29_C1	skin
ALCAM	0.11379481039908357	0.049660541441628576	0.2037940685081236	Visium29_C1	skin
CBLB	0.14509828894594753	0.07980933106501727	0.22541278891966104	Visium29_C1	skin
CD47	0.11479797120788543	0.06062909632817146	0.19262113209909515	Visium29_C1	skin
TRAT1	0.018241313590069107	0.009130966953043423	0.191358821431665	Visium29_C1	skin
CD96	0.05854256563641221	0.033264090643590566	0.23857863186363315	Visium29_C1	skin
CD200	0.07145980092114064	0.03498107924773515	0.11408881550748137	Visium29_C1	skin
BTLA	0.004949717723638693	0.002432656384990217	0.09194278776013168	Visium29_C1	skin
TIGIT	0.04704480711067329	0.028956552652107097	0.2516777933399502	Visium29_C1	skin
ZBTB20	0.12072259381325583	0.05219584443444209	0.14439822574908065	Visium29_C1	skin
CD80	0.010676153483693804	0.005598813822333498	0.09850179524721418	Visium29_C1	skin
PLA1A	0.028929443623865268	0.017488121374936445	0.12784701274953836	Visium29_C1	skin
GSK3B	0.20745395231727187	0.10608040071916669	0.3230037806933845	Visium29_C1	skin
CD86	0.03099439978582626	0.017170424964097646	0.12650835568727015	Visium29_C1	skin
CSTA	0.5690112604795556	0.6555426651755153	0.5127469884770366	Visium29_C1	skin
MCM2	0.03642331146900677	0.014763993252735096	0.1144690932622455	Visium29_C1	skin
GATA2	0.03177842389819517	0.00973712678804473	0.04701162426712323	Visium29_C1	skin
COL6A6	0.06303223890833858	0.02538758477638654	0.20400706290853288	Visium29_C1	skin
EPHB1	0.013271936625687928	0.006578855077995177	0.06436251694890935	Visium29_C1	skin
STAG1	0.13753244061195782	0.0651580729925654	0.21814544160616106	Visium29_C1	skin
NCK1	0.11369208847093884	0.051023635776120894	0.2626351860138053	Visium29_C1	skin
IL20RB	0.16581534134677695	0.09732201845124713	0.4502396506930335	Visium29_C1	skin
PIK3CB	0.1851560373531977	0.09957496840761014	0.35201144693274367	Visium29_C1	skin
FOXL2	0.0013240470144469064	0.0006110535905854647	0.06275470359953346	Visium29_C1	skin
ATR	0.05853570329345576	0.025497007707824135	0.12477155118204292	Visium29_C1	skin
CPA3	0.08507835309997623	0.029540705131235412	0.136436153760469	Visium29_C1	skin
MME	0.024410571308221975	0.008438305142635438	0.05539183732569618	Visium29_C1	skin
MLF1	0.024468301775550413	0.011352595840022557	0.14204326149469815	Visium29_C1	skin
IL12A	0.002225307828464623	0.0007655164800464133	-0.012754742600175563	Visium29_C1	skin
SMC4	0.05894958363496513	0.027043338248893312	0.1383179409152173	Visium29_C1	skin
MECOM	0.009798307351724671	0.0028967723676345497	0.03096881345561918	Visium29_C1	skin
PRKCI	0.13355642352843997	0.0640967694375815	0.24841604722239613	Visium29_C1	skin
PLD1	0.04858455652120034	0.022758223752993214	0.2364925016829844	Visium29_C1	skin
TNFSF10	0.19807326754066437	0.1020997052640215	0.34031817310003026	Visium29_C1	skin
TBL1XR1	0.20266715106891292	0.09739728642491652	0.32119398001121807	Visium29_C1	skin
PIK3CA	0.043821512543386135	0.019549946644385464	0.1092939848698515	Visium29_C1	skin
SOX2	0.011478319370507264	0.004761136418397957	0.07211554354302283	Visium29_C1	skin
LAMP3	0.06824516022222661	0.035553656272668197	0.21296151544170372	Visium29_C1	skin
PSMD2	0.27842680205480286	0.16256431675566935	0.438403186185629	Visium29_C1	skin
POLR2H	0.16918528553173848	0.07980327414477173	0.27434158656213764	Visium29_C1	skin
MAP3K13	0.051399083936466444	0.02141055896896119	0.13084644755868988	Visium29_C1	skin
ETV5	0.11939043025843915	0.051928232845216596	0.2314433368462385	Visium29_C1	skin
EIF4A2	0.3812382975115227	0.22726217837267565	0.4299585648082305	Visium29_C1	skin
RFC4	0.07291607510632188	0.03287643204392238	0.16830972766165986	Visium29_C1	skin
ST6GAL1	0.06441379309957565	0.028178285473381883	0.1511457213466514	Visium29_C1	skin
MASP1	0.05536894351780589	0.027326154635460297	0.15331449236089717	Visium29_C1	skin
BCL6	0.30040345439948035	0.16587507505380483	0.35799628619352936	Visium29_C1	skin
[truncated: 6,151 more rows]
