# Supplementary material for: Robust and interpretable prediction of gene markers and cell types from spatial transcriptomics data
Source: Nat Commun. 2026 Jan 16;17:1781. doi: 10.1038/s41467-026-68487-0 (PMC12917206; doi:10.1038/s41467-026-68487-0)
Supplement: Supplementary file 4 — Source Data [file 41467_2026_68487_MOESM4_ESM.zip › Source_Data/FigS6metrics_liver.csv]

gene	MAE	MSE	PCC	library_id	dataset
ISG15	0.1862209586572881	0.06547089759644986	0.22822822973213874	C73_D1_VISIUM	liver
TNFRSF18	0.0009996412102746778	0.00028820709145935795	0.03652801312447351	C73_D1_VISIUM	liver
TNFRSF4	0.008315921913703343	0.0018556536449984946	0.016005176408591004	C73_D1_VISIUM	liver
CALML6	0.004521797290095719	0.0015390836031939652	-0.007964085671047614	C73_D1_VISIUM	liver
HES5	0.0010145237766375286	9.883175644871495e-05	-0.00564268702728929	C73_D1_VISIUM	liver
TNFRSF14	0.21055596173764804	0.08967386457853269	0.30979081310261314	C73_D1_VISIUM	liver
TNFRSF25	0.010938343194795426	0.0035156534856238533	0.07550943819795806	C73_D1_VISIUM	liver
TNFRSF9	0.000454370082597627	9.585745120779898e-05	0.0678353490667191	C73_D1_VISIUM	liver
ERRFI1	0.4829004075772201	0.34719802337032735	0.5485791521649638	C73_D1_VISIUM	liver
PIK3CD	0.023223764762242822	0.006845325194590712	0.06390239266522478	C73_D1_VISIUM	liver
MASP2	0.472641113650006	0.3437428058785307	0.5260186363882053	C73_D1_VISIUM	liver
MTOR	0.11722289208260825	0.040763963466694066	0.22373525221899532	C73_D1_VISIUM	liver
MAD2L2	0.1884356239446415	0.06967027249133606	0.27957686316659613	C73_D1_VISIUM	liver
TNFRSF8	0.0014293074459924872	0.0004813982185503014	-0.0007526062610349249	C73_D1_VISIUM	liver
TNFRSF1B	0.08805870034829684	0.031931973782754135	0.17315011998140034	C73_D1_VISIUM	liver
CASP9	0.033366334925514635	0.010868364656256926	0.09631512983410043	C73_D1_VISIUM	liver
EPHA2	0.04355357229332395	0.013075388830739127	0.12552710211392076	C73_D1_VISIUM	liver
SDHB	0.424160797175808	0.2786712666239837	0.4694131541484451	C73_D1_VISIUM	liver
PLA2G2A	0.006283223797650769	0.0014449514622185515	0.03656840354610003	C73_D1_VISIUM	liver
PLA2G5	0.05010841299964597	0.017256731163267272	0.15892337071615997	C73_D1_VISIUM	liver
WNT4	0.010840687893875885	0.003898054495319322	0.06397736909062089	C73_D1_VISIUM	liver
C1QA	0.4632832189896502	0.3221254330327888	0.3616445924282247	C73_D1_VISIUM	liver
C1QB	0.4028769506004233	0.2497641145001868	0.25994952373052593	C73_D1_VISIUM	liver
ID3	0.2403178000128649	0.10470032219781285	0.28878166324932003	C73_D1_VISIUM	liver
IL22RA1	0.039513498519693546	0.012774219804469812	0.10278319871649054	C73_D1_VISIUM	liver
RUNX3	0.005964933233576047	0.0010752138015681413	0.013107104865396855	C73_D1_VISIUM	liver
STMN1	0.060842277481592294	0.01781947962955106	0.14284063296443927	C73_D1_VISIUM	liver
CD52	0.023939252683936874	0.005280848071979884	0.08798375813001642	C73_D1_VISIUM	liver
ARID1A	0.1364801904419437	0.05197318339361919	0.24393053663369296	C73_D1_VISIUM	liver
RPA2	0.11416200230525693	0.03778642360306992	0.23101900512000081	C73_D1_VISIUM	liver
YTHDF2	0.16375771259668115	0.06188550279215397	0.2804094056951715	C73_D1_VISIUM	liver
LCK	0.007898568797512641	0.0020198240284943635	0.01883122095872669	C73_D1_VISIUM	liver
HDAC1	0.14123040022483715	0.05286718354996458	0.24864369144056803	C73_D1_VISIUM	liver
MARCKSL1	0.19524305722920987	0.08110293295915962	0.2239036616344745	C73_D1_VISIUM	liver
THRAP3	0.21468338966503955	0.09524295506642758	0.2630729305769061	C73_D1_VISIUM	liver
CSF3R	0.03967287276072266	0.009465714456056663	0.11746091730000036	C73_D1_VISIUM	liver
ZC3H12A	0.028040973964776547	0.00813180918840336	0.11432122266576461	C73_D1_VISIUM	liver
MACF1	0.20683066511171488	0.08651054799618337	0.26817867505177495	C73_D1_VISIUM	liver
BMP8A	0.001335476298981857	0.0005770769249027149	-0.011579600630503154	C73_D1_VISIUM	liver
MPL	4.049980741084378e-06	3.153922891195877e-11		C73_D1_VISIUM	liver
CDC20	0.0050900723653553425	0.0010679978164890827	0.011436055990989218	C73_D1_VISIUM	liver
KIF2C	0.0022175998252024352	0.0005321399447540157	0.03826192306481408	C73_D1_VISIUM	liver
MUTYH	0.03461538063553841	0.01222240359946502	0.11396807994160468	C73_D1_VISIUM	liver
NASP	0.166919494699239	0.06476631881704979	0.2635943658059035	C73_D1_VISIUM	liver
PIK3R3	0.0177860316228898	0.004900373924384032	0.03787617321475293	C73_D1_VISIUM	liver
CDKN2C	0.035550530086486384	0.010703485339448992	0.06795724056942612	C73_D1_VISIUM	liver
PRPF38A	0.07499181203158327	0.02613866523198232	0.1546033422950378	C73_D1_VISIUM	liver
PRKAA2	0.018993033671088202	0.005793105579181217	0.10694222337885881	C73_D1_VISIUM	liver
C8A	0.4723481388989454	0.33763611103974317	0.5530248787459904	C73_D1_VISIUM	liver
C8B	0.4923633042340859	0.36366825528838626	0.5246625834736311	C73_D1_VISIUM	liver
JUN	0.10683406142701503	0.04164853738849974	0.18414492418205536	C73_D1_VISIUM	liver
USP1	0.06374001447497554	0.0207078403012689	0.12955334939618193	C73_D1_VISIUM	liver
JAK1	0.25601455483970664	0.11304096759643656	0.32384001460892375	C73_D1_VISIUM	liver
LEPR	0.19396009696169925	0.08115219349354907	0.3271052510919342	C73_D1_VISIUM	liver
IL23R	0.00016394064159330307	3.4625385922100515e-08		C73_D1_VISIUM	liver
IL12RB2	0.0007766619045072203	9.696906765922202e-05	-0.009272913441940492	C73_D1_VISIUM	liver
GADD45A	0.1421133089399798	0.054376022978521496	0.22794821897007325	C73_D1_VISIUM	liver
GNG12	0.13605116287138885	0.05036578044224395	0.20626718058849275	C73_D1_VISIUM	liver
NEGR1	0.0031011345542468075	0.0009836363518972806	0.006068031341659117	C73_D1_VISIUM	liver
MSH4	0.0004863408911257663	0.0001922072150721625	0.05789530915332133	C73_D1_VISIUM	liver
FUBP1	0.08304078564292584	0.030383057044067956	0.15164795423331695	C73_D1_VISIUM	liver
PRKACB	0.06676808821878065	0.023817255763754624	0.14994757226444771	C73_D1_VISIUM	liver
BCL10	0.05433989926356075	0.02092905302552229	0.1254028434660066	C73_D1_VISIUM	liver
COL24A1	6.690471296765971e-06	9.92478233385454e-11		C73_D1_VISIUM	liver
CDC7	0.0024691301035365256	0.0007693968377559664	0.010855584609632103	C73_D1_VISIUM	liver
DPYD	0.1746951136439561	0.0665023910114982	0.23671933590539404	C73_D1_VISIUM	liver
CDC14A	0.009180120331084488	0.0033514875564859517	0.026180405913856564	C73_D1_VISIUM	liver
VCAM1	0.10515175442392669	0.02861456314683063	0.14379124786212386	C73_D1_VISIUM	liver
COL11A1	1.448983777592416e-06	3.694950703845808e-12		C73_D1_VISIUM	liver
CSF1	0.09021568163193595	0.03240949318953392	0.1723580781576378	C73_D1_VISIUM	liver
CD53	0.037802510531690085	0.008457469874361655	0.059103674109622015	C73_D1_VISIUM	liver
WNT2B	0.002790776336961078	0.0008637689229208382	0.034717418568281394	C73_D1_VISIUM	liver
NRAS	0.10504051725580119	0.04156902215855159	0.23838536213953837	C73_D1_VISIUM	liver
SYCP1	9.50441789984249e-06	1.8442346051320395e-10		C73_D1_VISIUM	liver
NGF	0.0148677278330769	0.004386511337099578	0.05361361942782501	C73_D1_VISIUM	liver
CD58	0.04107591900621908	0.0168509665245818	0.09647783514077424	C73_D1_VISIUM	liver
CD2	0.009360656060042133	0.0023205493575333383	0.02765329838038851	C73_D1_VISIUM	liver
NOTCH2	0.2364543187290203	0.10650563459710938	0.34428041354613625	C73_D1_VISIUM	liver
CD160	0.0031990763333920604	0.0009625001830824725	0.010524312873794116	C73_D1_VISIUM	liver
TXNIP	0.31545560209092516	0.16050304385146946	0.3730503172260029	C73_D1_VISIUM	liver
MCL1	0.3435121297534818	0.18961017466462346	0.4180952165650042	C73_D1_VISIUM	liver
CTSS	0.13948829306620888	0.042798988193555536	0.15807112955669328	C73_D1_VISIUM	liver
RORC	0.2615744943673818	0.1281670381563769	0.3649990417040551	C73_D1_VISIUM	liver
THEM4	0.06973507833474567	0.024680435447776074	0.16894096889241683	C73_D1_VISIUM	liver
S100A10	0.29106250401281825	0.14279152967126962	0.35338305030579276	C73_D1_VISIUM	liver
S100A9	0.34084783194329926	0.17501146828041764	0.25209982581568463	C73_D1_VISIUM	liver
S100A12	0.029361068934565245	0.004158134120653674	0.018603309256001444	C73_D1_VISIUM	liver
S100A8	0.33822357659347546	0.17342848170377353	0.20023801819884274	C73_D1_VISIUM	liver
S100A7	2.6563798995128155e-06	1.2664857680116031e-11		C73_D1_VISIUM	liver
CREB3L4	0.06577209364760887	0.02283961700811755	0.16637571384032	C73_D1_VISIUM	liver
IL6R	0.2813331448019315	0.13838301417735935	0.40664844932363775	C73_D1_VISIUM	liver
SHC1	0.21964915026835977	0.09434862800733754	0.2843612559517262	C73_D1_VISIUM	liver
EFNA3	0.004968797400767226	0.001633898472518213	0.01605021151950119	C73_D1_VISIUM	liver
EFNA1	0.38222671997022983	0.24541164524957118	0.5017654215014432	C73_D1_VISIUM	liver
MUC1	0.008230753621027804	0.005007570361362902	0.13202559948076986	C73_D1_VISIUM	liver
NTRK1	0.00202172558157197	0.00038538344485944577	0.035569152842054225	C73_D1_VISIUM	liver
FCRL2	0.00042274870067437635	0.00028871733619168226	0.048442749384429634	C73_D1_VISIUM	liver
CD1D	0.050946929664254036	0.01523995379106362	0.13095649720011177	C73_D1_VISIUM	liver
CD1A	1.2622248116977748e-06	2.7116401305256105e-12		C73_D1_VISIUM	liver
CD1C	0.0004343785490526387	3.7092208847325943e-07		C73_D1_VISIUM	liver
CD1B	6.824625457248894e-05	1.3906844545943294e-08		C73_D1_VISIUM	liver
CD1E	0.00028688976514448084	0.00019248699674739663	-0.013550007568333976	C73_D1_VISIUM	liver
SPTA1	0.008669749581649273	0.0018089123630012748	0.041818538154507506	C73_D1_VISIUM	liver
IFI16	0.059902363800341474	0.019641163116816875	0.11984906734458217	C73_D1_VISIUM	liver
FCER1A	0.00016532109126387855	1.0750078621392494e-07		C73_D1_VISIUM	liver
CRP	0.3840932158592085	0.22574156060066963	0.3694078524811541	C73_D1_VISIUM	liver
SLAMF6	0.0034692089768027356	0.0007706767024231144	0.02966734148093224	C73_D1_VISIUM	liver
CD84	0.01739256147592618	0.003774961538154179	0.03589952002533327	C73_D1_VISIUM	liver
SLAMF1	0.0018999447898613753	0.0004831467009367522	-0.00896599529086052	C73_D1_VISIUM	liver
CD48	0.007596548745409447	0.0015510807536296654	0.03609270067742031	C73_D1_VISIUM	liver
SLAMF7	0.005638250038963668	0.0015441871486213175	0.010670763295803803	C73_D1_VISIUM	liver
LY9	0.0016477258809469142	0.0005783779518470244	-0.014187689571949161	C73_D1_VISIUM	liver
CD244	0.0066969744283537054	0.002023196133941025	-0.008799594298345122	C73_D1_VISIUM	liver
FCER1G	0.15650996307167822	0.046031506667787186	0.16748656574572973	C73_D1_VISIUM	liver
FCGR2A	0.02039510740490723	0.0044455472045333505	0.05411744754999957	C73_D1_VISIUM	liver
HSPA6	0.004204766490394864	0.0010619522291740225	0.025672540714257425	C73_D1_VISIUM	liver
FCGR3A	0.12753705965662496	0.03367681993829091	0.15065438985697774	C73_D1_VISIUM	liver
FCGR2B	0.16344694175850003	0.056774392042740214	0.24650453685609286	C73_D1_VISIUM	liver
SH2D1B	0.0011926958803747732	0.0003845897395880842	0.02216781531272551	C73_D1_VISIUM	liver
DDR2	0.03578527113075744	0.012650498952920957	0.09400848434057987	C73_D1_VISIUM	liver
NUF2	0.0020624380160189624	0.0006742713337615445	0.000990843176045978	C73_D1_VISIUM	liver
PBX1	0.058805699569067935	0.020981262584211072	0.14160539886917234	C73_D1_VISIUM	liver
RXRG	0.002124647646853398	0.0006715815335086598	0.04377007162262804	C73_D1_VISIUM	liver
CD247	0.009883892178168142	0.003603158314643492	0.02167983696419845	C73_D1_VISIUM	liver
SELP	0.020558830763827876	0.005652197287305287	0.038961600453860545	C73_D1_VISIUM	liver
SELL	0.01680143923824336	0.004819035930325984	0.058773913290527856	C73_D1_VISIUM	liver
SELE	0.05629700043731972	0.020735352714398914	0.12933291808169	C73_D1_VISIUM	liver
FASLG	0.0010461461679297712	9.792765773491297e-05	9.168679614381635e-06	C73_D1_VISIUM	liver
TNFSF18	0.0001411997215374509	9.62445121917673e-05	-0.010333713839884334	C73_D1_VISIUM	liver
TNFSF4	0.006068519307741	0.001827024488034289	0.023461129365835692	C73_D1_VISIUM	liver
TNN	0.010991632547045764	0.003244451198503383	0.06172194034744494	C73_D1_VISIUM	liver
TNR	0.0011602106937787244	0.0002897253989614028	-0.0038083008322359405	C73_D1_VISIUM	liver
ABL2	0.02983782174620641	0.01010937965617255	0.06495310062855975	C73_D1_VISIUM	liver
MR1	0.06341785804957348	0.018871984991003093	0.13706548807521968	C73_D1_VISIUM	liver
IER5	0.03982667565240916	0.010732857931772942	0.10631153687192527	C73_D1_VISIUM	liver
CACNA1E	0.0001423596053954188	7.9698014424663e-08		C73_D1_VISIUM	liver
DHX9	0.12471832847259999	0.04552085585926195	0.20549585197397813	C73_D1_VISIUM	liver
LAMC2	0.0009175557031970164	9.709796121022461e-05	-0.022023583700022123	C73_D1_VISIUM	liver
PTGS2	0.0027576011586915683	0.0010571345635260233	0.013357892394871299	C73_D1_VISIUM	liver
PLA2G4A	0.0025001275490284824	0.0006748365252525717	0.0006999413347086247	C73_D1_VISIUM	liver
RGS1	0.003921273120014144	0.001248769045484112	0.022430361219038616	C73_D1_VISIUM	liver
CDC73	0.08022854233739707	0.0277994297874021	0.16246508114587754	C73_D1_VISIUM	liver
PTPRC	0.03845115220190984	0.008683874795978656	0.04768261616374596	C73_D1_VISIUM	liver
ELF3	0.0794545258126723	0.029450436558697096	0.2009177131385967	C73_D1_VISIUM	liver
UBE2T	0.006074855525597309	0.0014464073349038837	0.049932372259329214	C73_D1_VISIUM	liver
CHI3L1	0.03058961088880516	0.010160022698694217	0.05188414864839276	C73_D1_VISIUM	liver
CHIT1	0.0038390598865822912	0.0005789146840678754	0.06798825903197485	C73_D1_VISIUM	liver
BTG2	0.03104486734231707	0.009063029793336744	0.09956142358634636	C73_D1_VISIUM	liver
PIK3C2B	0.032800742317051164	0.010496419213466295	0.10861633452850755	C73_D1_VISIUM	liver
MDM4	0.10399434666816468	0.04111204484388951	0.19072073519242366	C73_D1_VISIUM	liver
IKBKE	0.008217592010754952	0.002959215217717172	0.05093827439977805	C73_D1_VISIUM	liver
MAPKAPK2	0.22348754239590982	0.09688325659188181	0.3278852308209559	C73_D1_VISIUM	liver
IL10	0.0023130920553215287	0.00029697767890662577	0.04330235249441766	C73_D1_VISIUM	liver
IL19	5.434717128476299e-05	7.65185929667814e-09		C73_D1_VISIUM	liver
IL24	1.1685223969949638e-05	2.20028213837049e-10		C73_D1_VISIUM	liver
C4BPA	0.5867614002826695	0.5635086317066598	0.6063257515040053	C73_D1_VISIUM	liver
CD55	0.053873275914296616	0.01663641594289901	0.07250825056309212	C73_D1_VISIUM	liver
CR2	0.00035029910528349193	0.00019249601544641878	-0.011581577521851037	C73_D1_VISIUM	liver
CR1	0.008515892600301483	0.0014816203392682106	0.007762248257494516	C73_D1_VISIUM	liver
CD46	0.3012692597067843	0.1556658645179671	0.41654026622499074	C73_D1_VISIUM	liver
CD34	0.019795704766518332	0.0060067491420401995	0.12618207494021544	C73_D1_VISIUM	liver
LAMB3	0.0202944852471074	0.007002091455275011	0.060777196183904536	C73_D1_VISIUM	liver
HSD11B1	0.5425889761222956	0.4582854017071313	0.5985730322848579	C73_D1_VISIUM	liver
DTL	0.0029575736164951594	0.0011980488204483115	0.06143097895482626	C73_D1_VISIUM	liver
CENPF	0.0047359406025774525	0.0016316901072829487	0.010415277681129551	C73_D1_VISIUM	liver
TGFB2	0.0007530673288654478	0.0002889223947985309	-0.004063360407902704	C73_D1_VISIUM	liver
DUSP10	0.09391796857026072	0.03695463258958857	0.1646724355862309	C73_D1_VISIUM	liver
TLR5	0.005658383399851375	0.0014995586930583063	0.010986466537901626	C73_D1_VISIUM	liver
CAPN2	0.1637311594311494	0.06691571134848473	0.2553240563717307	C73_D1_VISIUM	liver
LBR	0.19060958776017053	0.08283732025290395	0.254373180307497	C73_D1_VISIUM	liver
PSEN2	0.04464431781310944	0.013623997370409731	0.1122619590860517	C73_D1_VISIUM	liver
NUP133	0.06395813761469654	0.020048452118115706	0.1707782062590044	C73_D1_VISIUM	liver
GNG4	4.797332712540158e-06	4.9388506959523856e-11		C73_D1_VISIUM	liver
FH	0.34222278957858154	0.18673487974377442	0.40250061210180543	C73_D1_VISIUM	liver
EXO1	0.00015350989539772563	8.232253375576749e-08		C73_D1_VISIUM	liver
AKT3	0.03880456333452177	0.011964987468106267	0.10630852465740653	C73_D1_VISIUM	liver
NLRP3	0.0021210792993655012	0.0006726399868681973	0.027183202781099702	C73_D1_VISIUM	liver
TPO	5.398252729858939e-06	4.6463383870677416e-11		C73_D1_VISIUM	liver
SOX11	7.362056999719649e-06	9.757415848689871e-11		C73_D1_VISIUM	liver
ID2	0.4057114204475417	0.26122976048536745	0.5158788601173048	C73_D1_VISIUM	liver
RRM2	0.008618597696649652	0.0019394997688141936	0.0362903364336761	C73_D1_VISIUM	liver
PDIA6	0.3282490794887193	0.17506291003169794	0.4064664634570633	C73_D1_VISIUM	liver
MYCN	0.028542444381925564	0.008580689882776417	0.07835460236112489	C73_D1_VISIUM	liver
SDC1	0.5003195899383476	0.37737775173976984	0.5806448373148843	C73_D1_VISIUM	liver
RHOB	0.49443158810026944	0.3581548511032814	0.6339975088104769	C73_D1_VISIUM	liver
APOB	0.6065116721229293	0.6270319528786964	0.6970550719458832	C73_D1_VISIUM	liver
DNMT3A	0.040930855662176885	0.012894714293237929	0.07681834567939763	C73_D1_VISIUM	liver
ALK	5.548193081366229e-05	9.343520768224284e-09		C73_D1_VISIUM	liver
LTBP1	0.06220974431319822	0.02502509569015298	0.1557522113476422	C73_D1_VISIUM	liver
SOS1	0.08013022444375122	0.028336085456485954	0.1829875009401351	C73_D1_VISIUM	liver
EML4	0.1797795326057941	0.0793170906410651	0.25190511206000266	C73_D1_VISIUM	liver
ZFP36L2	0.36042906735719255	0.21317483695154926	0.45250721985668213	C73_D1_VISIUM	liver
PRKCE	0.012775965708081061	0.004154100640569573	0.05982273250288691	C73_D1_VISIUM	liver
EPAS1	0.34190107644565454	0.19042768092446372	0.40715310417477935	C73_D1_VISIUM	liver
EPCAM	0.005868436074855219	0.0016662083333830507	0.10853232069919935	C73_D1_VISIUM	liver
MSH2	0.020361171583853997	0.0056048836433799445	0.04828314160862789	C73_D1_VISIUM	liver
MSH6	0.08209434650649573	0.030135406292211373	0.185980288671547	C73_D1_VISIUM	liver
FANCL	0.06872959779250848	0.02309366336615587	0.17072174936543513	C73_D1_VISIUM	liver
REL	0.009290939311907866	0.0032668048331080377	0.008064893875309849	C73_D1_VISIUM	liver
XPO1	0.14440889818965494	0.054366131260915974	0.22089614465503987	C73_D1_VISIUM	liver
PPP3R1	0.09172766240338276	0.037377905060485224	0.19312473397090305	C73_D1_VISIUM	liver
ANXA4	0.23196909559341386	0.10329770662967122	0.3108983114172686	C73_D1_VISIUM	liver
CD207	2.3529084464440747e-06	1.3267037919919557e-11		C73_D1_VISIUM	liver
TCF7L1	0.06192599362074338	0.02104282625575491	0.16093578646897613	C73_D1_VISIUM	liver
GNLY	0.004179601820584804	0.0012964714079229367	0.039781462932931305	C73_D1_VISIUM	liver
CD8A	0.006770690423478207	0.0024497270867995147	0.01606440202981015	C73_D1_VISIUM	liver
CD8B	0.002615242582412345	0.0008672111474638159	-0.0015821555828199638	C73_D1_VISIUM	liver
IGKC	0.4445802577239915	0.32285992923298595	0.2451892852967119	C73_D1_VISIUM	liver
DUSP2	0.0036617589549293303	0.0007699922256263934	0.05654856929525509	C73_D1_VISIUM	liver
ZAP70	0.010306810295298	0.003851445128286843	0.0677323103300642	C73_D1_VISIUM	liver
INPP4A	0.027311434001842664	0.008586158203523424	0.07793118722767381	C73_D1_VISIUM	liver
IL1R2	0.09498866471086587	0.03264423115170678	0.15692493753225656	C73_D1_VISIUM	liver
IL1R1	0.21295717100535208	0.09059098208750815	0.27499750155263636	C73_D1_VISIUM	liver
IL1RL2	0.008335155234415371	0.0034426279320296403	0.0341893170647091	C73_D1_VISIUM	liver
IL1RL1	0.02662017608800409	0.008718616782392502	0.10722456622238047	C73_D1_VISIUM	liver
IL18R1	0.042382662570955104	0.012915609636589106	0.1023417803063589	C73_D1_VISIUM	liver
IL18RAP	0.006674868735103701	0.0021644651654666777	0.005701043479119758	C73_D1_VISIUM	liver
BCL2L11	0.03264258725646822	0.011402875386226663	0.06911066313155315	C73_D1_VISIUM	liver
MERTK	0.07639406922074461	0.02516199082615143	0.16534780424782905	C73_D1_VISIUM	liver
IL1A	9.123739057404862e-06	1.395754752136434e-10		C73_D1_VISIUM	liver
IL1B	0.0011483160058911972	0.0002892395375651232	0.007924704197631392	C73_D1_VISIUM	liver
IL1RN	0.1829933428327935	0.07394547083201028	0.2710032144789749	C73_D1_VISIUM	liver
PAX8	0.002815280852355401	0.0007682313991026512	0.03731300592779348	C73_D1_VISIUM	liver
MARCO	0.14286550138450155	0.03812265312055101	0.1556031776597303	C73_D1_VISIUM	liver
INHBB	0.032272463554736765	0.01019419488720684	0.12405608013291489	C73_D1_VISIUM	liver
ERCC3	0.0641443153526313	0.020498862638254654	0.14840478334276733	C73_D1_VISIUM	liver
MCM6	0.027201948762898935	0.00661527589851079	0.09426540516142748	C73_D1_VISIUM	liver
CXCR4	0.02525610406066848	0.007051503134601316	0.07191744872057096	C73_D1_VISIUM	liver
ACVR2A	0.048974062856686006	0.017788752264577063	0.13362792258771078	C73_D1_VISIUM	liver
CACNB4	0.0004782009824861695	0.00019249761469026266	-0.011617164731936268	C73_D1_VISIUM	liver
ACVR1C	0.010281520507753146	0.003349239561542474	0.028639442262150476	C73_D1_VISIUM	liver
ACVR1	0.05695624572595429	0.019909497295872	0.16663975909671247	C73_D1_VISIUM	liver
ITGB6	0.00043657658802289154	0.0002887294967744466	-0.007586851622176954	C73_D1_VISIUM	liver
TANK	0.16363095036425734	0.06288972301777065	0.24847397811478633	C73_D1_VISIUM	liver
DPP4	0.17562730561118	0.07235524908039223	0.267408810384112	C73_D1_VISIUM	liver
IFIH1	0.04830564971575185	0.017440884063274733	0.1142776420612971	C73_D1_VISIUM	liver
LRP2	0.00045865680505877496	9.603948417469221e-05	0.05475014367611299	C73_D1_VISIUM	liver
ITGA6	0.06279611494289547	0.02438035807562005	0.15628542778930254	C73_D1_VISIUM	liver
PDK1	0.057298701852768995	0.019864825996754695	0.10073912650363676	C73_D1_VISIUM	liver
MAP3K20	0.10556175715184789	0.040016642296155154	0.1617796953105877	C73_D1_VISIUM	liver
ATF2	0.10086197572617003	0.03795284201170917	0.1764718718033042	C73_D1_VISIUM	liver
NFE2L2	0.20910369569602877	0.08401695810814996	0.2882388655475044	C73_D1_VISIUM	liver
ITGA4	0.01764286481827581	0.004512248772131322	0.038451028548197125	C73_D1_VISIUM	liver
COL3A1	0.23901908489269538	0.10740557085137756	0.2991366579960616	C73_D1_VISIUM	liver
COL5A2	0.11924803094119013	0.04575634359358903	0.25986214312460043	C73_D1_VISIUM	liver
STAT1	0.15144001861223771	0.0555172194840429	0.19549899694400674	C73_D1_VISIUM	liver
STAT4	0.010746416056279556	0.0031623987857436484	0.055972732776550266	C73_D1_VISIUM	liver
TMEFF2	0.0006784925208319223	0.00028884936956558277	-0.012914020604534164	C73_D1_VISIUM	liver
SF3B1	0.2785686640306197	0.13873301513316724	0.38462128992667	C73_D1_VISIUM	liver
CASP10	0.04127296690766786	0.012871909521772548	0.09252446410901416	C73_D1_VISIUM	liver
CASP8	0.034672721185182664	0.011001627902464811	0.0998427208024888	C73_D1_VISIUM	liver
FZD7	0.007191813594924194	0.0027756431231212727	0.02838351115595915	C73_D1_VISIUM	liver
CD28	0.0005316485511831717	6.360554786819311e-07		C73_D1_VISIUM	liver
CTLA4	0.00014056550742918729	9.624422401682302e-05	-0.0033511421451983578	C73_D1_VISIUM	liver
ICOS	3.934085979150968e-06	2.8734104553090663e-11		C73_D1_VISIUM	liver
CREB1	0.05245902209459858	0.01913184273411649	0.12237795601087756	C73_D1_VISIUM	liver
IKZF2	0.0035967153254840667	0.0012999055945509277	0.009674710652909606	C73_D1_VISIUM	liver
BARD1	0.00551554511548019	0.0017323356489756404	0.007332951099083383	C73_D1_VISIUM	liver
FN1	0.594371753744781	0.5679250841157663	0.6627357952451254	C73_D1_VISIUM	liver
CXCR2	0.004345556457390278	0.000779566945741851	-0.005606082529086093	C73_D1_VISIUM	liver
CXCR1	0.003261426562245945	0.0006761230992576273	0.012728653041993651	C73_D1_VISIUM	liver
SLC11A1	0.023323926642054477	0.005659762700950768	0.09040129590246679	C73_D1_VISIUM	liver
WNT6	0.002283628973521865	0.0006277817996516785	0.003913143266666583	C73_D1_VISIUM	liver
WNT10A	0.0001789539728222133	8.250408855124819e-08		C73_D1_VISIUM	liver
INHA	0.0014297659468097818	0.0002908474379621092	-0.016367144566737907	C73_D1_VISIUM	liver
PAX3	3.9530636562890455e-06	2.2442768146645297e-11		C73_D1_VISIUM	liver
CUL3	0.17671188410410346	0.06569540485515227	0.2662294658027195	C73_D1_VISIUM	liver
IRS1	0.24298365508841996	0.11241388109844043	0.33385565270664863	C73_D1_VISIUM	liver
COL4A4	0.012987623157612642	0.004758225351694374	0.05667060026019095	C73_D1_VISIUM	liver
COL4A3	0.0034221199779675515	0.0008640490706426793	0.04348601336180952	C73_D1_VISIUM	liver
CCL20	0.0006210820522724292	0.00019243515874177786	0.011487005081564987	C73_D1_VISIUM	liver
SP100	0.14366227170065918	0.05568325300202591	0.2541365655876433	C73_D1_VISIUM	liver
INPP5D	0.025719697919227586	0.005706546797338603	0.050695687590265194	C73_D1_VISIUM	liver
ATG16L1	0.06246515066959546	0.022676061528475667	0.16317879910466174	C73_D1_VISIUM	liver
HDAC4	0.03386530492072126	0.011491416124500891	0.06561921405855518	C73_D1_VISIUM	liver
NEU4	0.27422031106648204	0.13499138822635592	0.3729118355919252	C73_D1_VISIUM	liver
PDCD1	0.0011823246441024775	0.0003853007643227953	0.013790365392772008	C73_D1_VISIUM	liver
IL5RA	5.335411215273646e-05	1.0182713055001638e-08		C73_D1_VISIUM	liver
VHL	0.009136716284029508	0.0024124940384022756	0.014586948451652995	C73_D1_VISIUM	liver
IRAK2	0.036543484739433134	0.012529846904968552	0.12423694975821098	C73_D1_VISIUM	liver
ATG7	0.060854096514865376	0.018894242110086057	0.12487326724769054	C73_D1_VISIUM	liver
PPARG	0.030149570708976496	0.008765468109736333	0.08356529174770896	C73_D1_VISIUM	liver
RAF1	0.2622443901349564	0.12795206832253853	0.3250711576769991	C73_D1_VISIUM	liver
HDAC11	0.032036542769184544	0.009763405093210161	0.10464955871034975	C73_D1_VISIUM	liver
WNT7A	7.124968008423876e-06	1.019721310767341e-10		C73_D1_VISIUM	liver
KAT2B	0.1536940410233234	0.06036140781766706	0.22320485199690288	C73_D1_VISIUM	liver
EOMES	0.0032239913115188965	0.0009625804018942411	0.017864585640745563	C73_D1_VISIUM	liver
TGFBR2	0.23831369883667392	0.10128427642386433	0.36149596478859236	C73_D1_VISIUM	liver
CCR4	6.610807194471062e-06	9.212053871446717e-11		C73_D1_VISIUM	liver
MLH1	0.08343983033969729	0.028591676287539346	0.16990519786584113	C73_D1_VISIUM	liver
ITGA9	0.12543176775141499	0.0436438455287385	0.21783235402308845	C73_D1_VISIUM	liver
MYD88	0.17010956172732852	0.06634383741712155	0.2368817800852348	C73_D1_VISIUM	liver
CX3CR1	0.0033977699220735067	0.000868520357063573	0.006210147057546739	C73_D1_VISIUM	liver
CTNNB1	0.35490133114702377	0.20251989039913856	0.39795508279551506	C73_D1_VISIUM	liver
CCR9	0.001004293443189251	0.00028828057603697466	0.032759909633282264	C73_D1_VISIUM	liver
CXCR6	0.0031421686523104998	0.001244840969637882	0.05187038112344691	C73_D1_VISIUM	liver
XCR1	4.9086802107656925e-06	5.99552832953049e-11		C73_D1_VISIUM	liver
CCR3	3.342312227922645e-06	2.151722267197964e-11		C73_D1_VISIUM	liver
CCR1	0.020531056277482442	0.004416199252574419	0.06446927922477642	C73_D1_VISIUM	liver
CCR2	0.005316150932464016	0.0014978452515283652	0.0016803291040738619	C73_D1_VISIUM	liver
CCR5	0.00333507911401016	0.0012484405145217535	0.01639384864738686	C73_D1_VISIUM	liver
CCRL2	0.0036641834057590107	0.0011106247311482055	0.02157407223164417	C73_D1_VISIUM	liver
LTF	0.06892580519315043	0.01617290044579455	0.09820713427991515	C73_D1_VISIUM	liver
SETD2	0.11061417890372328	0.04109501378690209	0.20230493986091497	C73_D1_VISIUM	liver
CDC25A	0.0033434396763087734	0.0012530390344192655	-0.011721495890799629	C73_D1_VISIUM	liver
CAMP	0.022534568576725762	0.004008024894574329	0.05707576806300822	C73_D1_VISIUM	liver
PRKAR2A	0.16342053400951093	0.06697002132978208	0.2435190700427054	C73_D1_VISIUM	liver
RHOA	0.4291058153224488	0.27531544927594426	0.5268939537051236	C73_D1_VISIUM	liver
MST1R	0.0011474012942355144	0.0005303219649847047	0.004463082703162018	C73_D1_VISIUM	liver
GNAI2	0.3438981927988024	0.19058594651830926	0.35721488234751053	C73_D1_VISIUM	liver
CACNA2D2	0.0026883289156066836	0.0010105004805355184	0.018818556926498052	C73_D1_VISIUM	liver
TLR9	0.00232989556874631	0.0008810334719114802	-0.007231361118440098	C73_D1_VISIUM	liver
BAP1	0.19107135118452462	0.08021722800159516	0.3217959116454507	C73_D1_VISIUM	liver
PBRM1	0.10214722589798605	0.03660151383245392	0.1816895711152144	C73_D1_VISIUM	liver
PRKCD	0.029626047605770277	0.009209433580248814	0.08197978503273387	C73_D1_VISIUM	liver
IL17RB	0.2078444771035813	0.08946474344867976	0.31582382044372814	C73_D1_VISIUM	liver
CACNA2D3	0.0002837980444171071	9.616778986299049e-05	0.024837008950984465	C73_D1_VISIUM	liver
WNT5A	0.011865098260926014	0.0039451352597721385	0.0718423427815363	C73_D1_VISIUM	liver
MAGI1	0.13605138367468803	0.04916355250507376	0.23749127968808784	C73_D1_VISIUM	liver
FOXP1	0.1312946158118743	0.04981791971658396	0.17529937867089312	C73_D1_VISIUM	liver
RYBP	0.06976254943975409	0.024247535004417405	0.13593227087587242	C73_D1_VISIUM	liver
EPHA3	0.009614416927737087	0.003238394910420993	0.06084394298547616	C73_D1_VISIUM	liver
NFKBIZ	0.13197759744164217	0.05459365774845273	0.2247999498293139	C73_D1_VISIUM	liver
ALCAM	0.15142653057596478	0.06149123424159645	0.27361628599560833	C73_D1_VISIUM	liver
CBLB	0.05081185360335766	0.01644316336061608	0.12323538530214026	C73_D1_VISIUM	liver
CD47	0.13300912595131636	0.05049756005011484	0.2393526719646986	C73_D1_VISIUM	liver
TRAT1	0.0007741126265651849	0.00028890802470548055	-0.021097526227758262	C73_D1_VISIUM	liver
CD96	0.0033016326275896856	0.0007727324505091236	-0.004112620631983534	C73_D1_VISIUM	liver
CD200	0.0010643325951826764	0.0002891315381521931	0.008326704139549558	C73_D1_VISIUM	liver
BTLA	0.0002701198958776306	1.2373509654967374e-07		C73_D1_VISIUM	liver
TIGIT	0.0007180991060026032	9.664976404822358e-05	-0.009044928404845864	C73_D1_VISIUM	liver
ZBTB20	0.06680762872005849	0.02209272464955034	-0.004148100478061354	C73_D1_VISIUM	liver
CD80	6.287592312226791e-05	1.2682549632034052e-08		C73_D1_VISIUM	liver
PLA1A	0.06879553674293558	0.024781513470599502	0.18275561006648497	C73_D1_VISIUM	liver
GSK3B	0.1220003362802508	0.0458977438595622	0.19689787402760017	C73_D1_VISIUM	liver
CD86	0.012020408960313197	0.0021649604229470967	0.046357772157753954	C73_D1_VISIUM	liver
CSTA	0.08263717199495146	0.023131624178469912	0.12588742220555432	C73_D1_VISIUM	liver
MCM2	0.01153552814724744	0.003004765403487899	0.032074328711461	C73_D1_VISIUM	liver
GATA2	0.006012587557232762	0.0017235772964483238	0.056957372448838584	C73_D1_VISIUM	liver
COL6A6	0.001341624134681612	0.00019380355512270444	0.019244445551897044	C73_D1_VISIUM	liver
EPHB1	0.009682802918026331	0.003866334762061271	0.03870353642363787	C73_D1_VISIUM	liver
STAG1	0.07477229843033666	0.026440180570549903	0.1579278518709626	C73_D1_VISIUM	liver
NCK1	0.12383082132146228	0.04786950328762387	0.19585490196271357	C73_D1_VISIUM	liver
IL20RB	0.01726291087184925	0.006319999087328952	0.08820838768987821	C73_D1_VISIUM	liver
PIK3CB	0.06726014608657585	0.025942574733388152	0.13748848761169158	C73_D1_VISIUM	liver
FOXL2	1.7871582642947431e-06	5.4876623195750375e-12		C73_D1_VISIUM	liver
ATR	0.042309718782025114	0.013710055061858642	0.1164536349185563	C73_D1_VISIUM	liver
CPA3	0.0025756119882866337	0.000674616835198278	-0.0219860164429205	C73_D1_VISIUM	liver
MME	0.24343266778324063	0.11077095035958215	0.34029895730833304	C73_D1_VISIUM	liver
MLF1	0.002799382443066488	0.0006771336948696594	-0.0019353404179090743	C73_D1_VISIUM	liver
IL12A	0.000206323016590357	9.620764217010264e-05	0.017285903951985766	C73_D1_VISIUM	liver
SMC4	0.05129067921109545	0.016224100776649347	0.11109015021996214	C73_D1_VISIUM	liver
MECOM	0.007058810482074198	0.002383735671973155	0.06825610658911484	C73_D1_VISIUM	liver
PRKCI	0.05184872252746759	0.01913980834740666	0.14321928050788968	C73_D1_VISIUM	liver
PLD1	0.10626178167895443	0.04251035485032254	0.23986566814883048	C73_D1_VISIUM	liver
TNFSF10	0.28705715679321797	0.1427608859418276	0.3675740547956523	C73_D1_VISIUM	liver
TBL1XR1	0.16182140686037316	0.0687881573585831	0.22752514199167895	C73_D1_VISIUM	liver
PIK3CA	0.06526597515981755	0.023234137060852013	0.19200620419984404	C73_D1_VISIUM	liver
SOX2	0.00014590334846419556	9.624397757725856e-05	-0.009458304119211811	C73_D1_VISIUM	liver
LAMP3	0.00014110625388197835	9.624393413773055e-05	0.001001561477402139	C73_D1_VISIUM	liver
PSMD2	0.22756693733763547	0.09290608223809804	0.27628899183218253	C73_D1_VISIUM	liver
POLR2H	0.16844347798569986	0.06520372404608235	0.26627928490979025	C73_D1_VISIUM	liver
MAP3K13	0.10987055596267918	0.0382004461454163	0.17149571361685406	C73_D1_VISIUM	liver
ETV5	0.03442693874883564	0.010727970093754978	0.09339948861804104	C73_D1_VISIUM	liver
EIF4A2	0.2975901614274615	0.15229547560596537	0.388059890048118	C73_D1_VISIUM	liver
RFC4	0.021533764350444986	0.006858439935354786	0.08089991781451929	C73_D1_VISIUM	liver
ST6GAL1	0.5194540202605705	0.41845849888822984	0.6347238167657692	C73_D1_VISIUM	liver
MASP1	0.3157463584748956	0.16782919506110297	0.38581853600254395	C73_D1_VISIUM	liver
BCL6	0.13674755529306518	0.05313934693944534	0.2517691868805146	C73_D1_VISIUM	liver
IL1RAP	0.3303549370328442	0.18284338046126744	0.4365528969784411	C73_D1_VISIUM	liver
FGF12	0.00233339007386035	0.00048231143708157425	0.004673677963219187	C73_D1_VISIUM	liver
TFRC	0.1706742713106975	0.068777758118346	0.271190473791033	C73_D1_VISIUM	liver
TACC3	0.03095109085466109	0.00920775084768411	0.09161689297041609	C73_D1_VISIUM	liver
FGFR3	0.1872458432988377	0.08435103775002875	0.322259170270537	C73_D1_VISIUM	liver
NSD2	0.037803309497366384	0.012584656992846626	0.12021063734354999	C73_D1_VISIUM	liver
PPP2R2C	5.722201490411955e-05	1.4079119468285212e-08		C73_D1_VISIUM	liver
BST1	0.046242837066156194	0.015581078559521292	0.12889778902550905	C73_D1_VISIUM	liver
CD38	0.013052586283284503	0.002868553354914876	0.0589904631105347	C73_D1_VISIUM	liver
PROM1	0.019720030837211546	0.007022820830292695	0.08925776865165198	C73_D1_VISIUM	liver
SLIT2	0.0068975070763103875	0.002578981641090453	0.04992267464381202	C73_D1_VISIUM	liver
PPARGC1A	0.13477383426633865	0.055140044711284766	0.24689934697691374	C73_D1_VISIUM	liver
DHX15	0.13858783297884003	0.050706570359495	0.27590957920741443	C73_D1_VISIUM	liver
PTTG2	0.00034800970514732577	0.00019250564420454302	-0.012452438450524945	C73_D1_VISIUM	liver
TLR10	0.0006862783881636195	0.00019276552567959904	-0.010671177218367254	C73_D1_VISIUM	liver
TLR1	0.036076217731603646	0.011189367808146725	0.12518929724312655	C73_D1_VISIUM	liver
TLR6	0.0023197663163658103	0.0003414113565801752	0.019321151668655293	C73_D1_VISIUM	liver
RFC1	0.14276721608901147	0.05075074198453562	0.22394741842119598	C73_D1_VISIUM	liver
RBM47	0.20998192585345046	0.08920378838394405	0.29849186261752675	C73_D1_VISIUM	liver
APBB2	0.12117721583080054	0.04522180736921352	0.21344945049460776	C73_D1_VISIUM	liver
TXK	0.003035920600172545	0.0011078211354496447	0.0032893881217020407	C73_D1_VISIUM	liver
FRYL	0.06608322350262032	0.023325361661671422	0.15232859351492342	C73_D1_VISIUM	liver
PDGFRA	0.1733953298706836	0.07384132767233173	0.25515767097771924	C73_D1_VISIUM	liver
KIT	0.0028591888576848315	0.0006704292115054501	0.06964488840207171	C73_D1_VISIUM	liver
KDR	0.09557004090012737	0.030151719984954306	0.17450938801666985	C73_D1_VISIUM	liver
JCHAIN	0.10733772059439872	0.04668455854559374	0.1171061033938019	C73_D1_VISIUM	liver
CXCL8	0.002065213750896374	0.0007694860157405826	0.0031876943275458234	C73_D1_VISIUM	liver
CXCL1	0.0051456129864886745	0.0007882317031279232	0.03346773883260189	C73_D1_VISIUM	liver
PPBP	0.003792863428671831	0.0005819851372084817	0.02228449496587846	C73_D1_VISIUM	liver
CXCL5	0.0004494874478736732	9.624079020835662e-05	0.014240346854778775	C73_D1_VISIUM	liver
CXCL3	0.0017906228366890138	0.0006720204015905246	0.033891422420068755	C73_D1_VISIUM	liver
CXCL2	0.29421457345895946	0.15733252191151573	0.38782661758477166	C73_D1_VISIUM	liver
CXCL9	0.001820151607267334	0.000978384373807903	0.050519360306548654	C73_D1_VISIUM	liver
CXCL10	0.005597318942103031	0.0016347459436308863	0.023097867864636086	C73_D1_VISIUM	liver
CXCL11	0.00042655760690394354	9.633387227752061e-05	-0.005466184554060035	C73_D1_VISIUM	liver
CXCL13	0.04461111933662137	0.01565126860951318	0.12872456162025825	C73_D1_VISIUM	liver
FGF5	6.672904605606911e-07	7.701285864610026e-13		C73_D1_VISIUM	liver
ABRAXAS1	0.023666657827934846	0.006632954517658343	0.07142354170364607	C73_D1_VISIUM	liver
MAPK10	0.008079659837559844	0.002641137548838589	0.020170835641488586	C73_D1_VISIUM	liver
IBSP	5.185113119730478e-06	5.2801681309944785e-11		C73_D1_VISIUM	liver
SPP1	0.01936582205071784	0.008358702416412806	0.15431339872010397	C73_D1_VISIUM	liver
SNCA	0.01339435234103803	0.003726936152853445	0.01578095274496129	C73_D1_VISIUM	liver
BMPR1B	0.011936397773886198	0.004149794174692019	0.04150793356512833	C73_D1_VISIUM	liver
EIF4E	0.1302672490818599	0.05166209514649369	0.24461227788207346	C73_D1_VISIUM	liver
PPP3CA	0.11242854140082506	0.03875847845391585	0.1446708214380351	C73_D1_VISIUM	liver
NFKB1	0.06777781437080986	0.023059380796738662	0.19708736900805868	C73_D1_VISIUM	liver
CENPE	0.0022907709409120494	0.0005333517249958579	-0.007731973017208881	C73_D1_VISIUM	liver
CXXC4	0.011859524285507806	0.003253445108235029	0.05846081429147447	C73_D1_VISIUM	liver
TET2	0.030271091214019226	0.009704641410259302	0.11491219032759992	C73_D1_VISIUM	liver
DKK2	0.0004012470594804181	0.00019249039464893175	-0.0034238747677413214	C73_D1_VISIUM	liver
LEF1	0.0007136292910946162	0.0002424776213253313	-0.008818979030142825	C73_D1_VISIUM	liver
CFI	0.5348969333602164	0.44021828831074444	0.5907603501865255	C73_D1_VISIUM	liver
EGF	6.301340068403875e-05	1.218494371723522e-08		C73_D1_VISIUM	liver
PITX2	2.4658442847865665e-06	1.4489567185666731e-11		C73_D1_VISIUM	liver
ALPK1	0.036438089290757675	0.012660720051960558	0.11667101829230139	C73_D1_VISIUM	liver
ANXA5	0.22705973567626175	0.09447237319000998	0.31608238425809954	C73_D1_VISIUM	liver
CCNA2	0.007397016591959562	0.0024521695050856917	0.02532459025009664	C73_D1_VISIUM	liver
IL2	2.981427689546592e-06	1.7360885775059477e-11		C73_D1_VISIUM	liver
IL21	1.635016070150017e-06	6.055615441944272e-12		C73_D1_VISIUM	liver
FGF2	0.01059992802834714	0.00390695399877248	0.04948256471630548	C73_D1_VISIUM	liver
SPRY1	0.05870296909882036	0.01996892030416599	0.12036155402879647	C73_D1_VISIUM	liver
IL15	0.013246337939772975	0.0037924023345452577	0.03845241457775562	C73_D1_VISIUM	liver
INPP4B	0.016225417126686528	0.005543727753513805	0.07271419516469657	C73_D1_VISIUM	liver
HHIP	0.10387908325299997	0.03932565761738944	0.2215044839648322	C73_D1_VISIUM	liver
LRBA	0.10669447808677199	0.035640716273364355	0.1883527604796913	C73_D1_VISIUM	liver
FBXW7	0.04657115883067794	0.014750327946799997	0.0961398008742415	C73_D1_VISIUM	liver
TLR2	0.013098992940857174	0.0036279697936477595	0.026747154982525265	C73_D1_VISIUM	liver
SFRP2	0.0014439594996429384	0.0007589870405166161	0.19039187645253206	C73_D1_VISIUM	liver
PDGFC	0.0948089565548192	0.035423695847864055	0.17516422793171119	C73_D1_VISIUM	liver
HPGD	0.19946634024680138	0.08550739090562201	0.3003212903297207	C73_D1_VISIUM	liver
VEGFC	0.01302027387944877	0.004327425732556981	0.06371381053413254	C73_D1_VISIUM	liver
IRF2	0.13690093580860263	0.05392799701533516	0.22858099909062005	C73_D1_VISIUM	liver
CASP3	0.09743630806247566	0.032928252268127296	0.14190729684023004	C73_D1_VISIUM	liver
CENPU	0.01111175797025109	0.0038871170979997184	0.08241452076080832	C73_D1_VISIUM	liver
TLR3	0.04336121825653185	0.015145851589549321	0.10629532389598145	C73_D1_VISIUM	liver
SDHA	0.40590292962196356	0.26982941102886343	0.4908499710247435	C73_D1_VISIUM	liver
TERT	4.997511103554346e-06	5.543005859887627e-11		C73_D1_VISIUM	liver
PRLR	0.09582640253733515	0.032953453604114745	0.17348110187508983	C73_D1_VISIUM	liver
IL7R	0.018908038487820588	0.00600141814024851	0.06576965728874595	C73_D1_VISIUM	liver
SKP2	0.10636364473164296	0.04050916339348312	0.1620744255305586	C73_D1_VISIUM	liver
NIPBL	0.07575364039243701	0.0263232517466498	0.14578747265958483	C73_D1_VISIUM	liver
LIFR	0.2398501361768024	0.10271619593914992	0.2952340262776742	C73_D1_VISIUM	liver
OSMR	0.06038823895841443	0.019008493262969415	0.12548499543452862	C73_D1_VISIUM	liver
RICTOR	0.05895047782159497	0.022564354568462373	0.13159610456493562	C73_D1_VISIUM	liver
FYB1	0.029656494916894306	0.006512454168424158	0.08411521423950853	C73_D1_VISIUM	liver
C9	0.5824940436257001	0.5438853515431611	0.6170718891178193	C73_D1_VISIUM	liver
C7	0.4359348481729961	0.28871572869113915	0.4676928266488981	C73_D1_VISIUM	liver
C6	0.5119299705152233	0.3938417354813591	0.5760902413662456	C73_D1_VISIUM	liver
GHR	0.2777116272400002	0.12949378631667335	0.29395037088014553	C73_D1_VISIUM	liver
CCL28	0.007784136541760908	0.002958202577282236	0.050055216548552675	C73_D1_VISIUM	liver
FGF10	3.78698693943616e-06	2.4973493962212492e-11		C73_D1_VISIUM	liver
ITGA1	0.2909729565726593	0.14201375008795822	0.3601110102835199	C73_D1_VISIUM	liver
ITGA2	0.0023693177664196987	0.0004826619695429959	0.02704810944432582	C73_D1_VISIUM	liver
FST	0.033316225480494045	0.010496518067020401	0.10224639413727302	C73_D1_VISIUM	liver
GZMK	0.007794127745143169	0.002144032073891404	0.00883287049175943	C73_D1_VISIUM	liver
GZMA	0.009972194123934176	0.001779806037455535	0.051830482548529414	C73_D1_VISIUM	liver
CCNO	0.00021149543066991774	1.3349410538300707e-07		C73_D1_VISIUM	liver
IL6ST	0.39679868772136384	0.23860113300308639	0.4272665405251586	C73_D1_VISIUM	liver
MAP3K1	0.043163049785877004	0.013698672486071746	0.07810535019729306	C73_D1_VISIUM	liver
PLK2	0.032663205208220275	0.010268816684593412	0.07962099805096337	C73_D1_VISIUM	liver
CD180	0.003162768267707643	0.0008694074668324766	0.0002486024719196983	C73_D1_VISIUM	liver
PIK3R1	0.2778476201026187	0.13182150401205447	0.342221216369879	C73_D1_VISIUM	liver
CCNB1	0.00838060640479363	0.0021083903127236633	0.05063530389611173	C73_D1_VISIUM	liver
F2RL1	0.043406304045231825	0.013938722270652164	0.09335820865556117	C73_D1_VISIUM	liver
THBS4	0.0016663766501453599	0.0005771732774548033	0.018098062204942506	C73_D1_VISIUM	liver
RASGRF2	0.0028118543244729085	0.0009597024069573951	0.03265839829535197	C73_D1_VISIUM	liver
ATG10	0.03476986494784703	0.010998484928301716	0.09954042883491615	C73_D1_VISIUM	liver
XRCC4	0.015497289175154713	0.004070773429463773	0.024184068658040063	C73_D1_VISIUM	liver
RASA1	0.05714379959914741	0.020400063582495572	0.1458373149626651	C73_D1_VISIUM	liver
MEF2C	0.028577520941629093	0.009921673123245633	0.04924462921316084	C73_D1_VISIUM	liver
CAST	0.238881434432607	0.1001300536763241	0.24781450831612922	C73_D1_VISIUM	liver
ERAP1	0.10716504840801906	0.03960252793543247	0.20051595278505838	C73_D1_VISIUM	liver
EFNA5	0.0036366809448174	0.0010581459865935826	0.012359001744727057	C73_D1_VISIUM	liver
TSLP	0.041698224590921505	0.01484131311529703	0.11288081649246012	C73_D1_VISIUM	liver
APC	0.04394031486831059	0.013254432686883724	0.09515251504887685	C73_D1_VISIUM	liver
TICAM2	0.016674968724414495	0.005709661258900452	0.04746852999636304	C73_D1_VISIUM	liver
ATG12	0.1366490975640959	0.04991714886791128	0.2102137644695684	C73_D1_VISIUM	liver
IL3	5.093105951997127e-06	6.05104982031873e-11		C73_D1_VISIUM	liver
CSF2	5.264070434732624e-06	8.022574962284438e-11		C73_D1_VISIUM	liver
IRF1	0.08776003978542016	0.02987904379438441	0.17750828878199218	C73_D1_VISIUM	liver
IL5	2.030164336542361e-06	7.403235493299275e-12		C73_D1_VISIUM	liver
RAD50	0.11270884825409247	0.03841274562981467	0.1811668607851999	C73_D1_VISIUM	liver
IL13	0.0001662472328645434	8.608167544784222e-08		C73_D1_VISIUM	liver
IL4	2.1792203479946717e-06	1.0118324189566314e-11		C73_D1_VISIUM	liver
TCF7	0.05268216344148431	0.017173497047872504	0.12177072500686248	C73_D1_VISIUM	liver
CXCL14	0.2528702845104421	0.11433364340079549	0.321476378286396	C73_D1_VISIUM	liver
IL9	5.919637219931171e-06	7.08267140226105e-11		C73_D1_VISIUM	liver
TGFBI	0.13347259308442844	0.0459640765875604	0.19676107646459579	C73_D1_VISIUM	liver
BRD8	0.08118328914478741	0.028207026826394675	0.1592054861375793	C73_D1_VISIUM	liver
CDC25C	0.0006569787694023541	9.673553966097858e-05	-0.00390963023558012	C73_D1_VISIUM	liver
EGR1	0.2856586613671448	0.1334892622008856	0.2859336431265912	C73_D1_VISIUM	liver
CTNNA1	0.2933022922415358	0.1520984899443203	0.3681052800375727	C73_D1_VISIUM	liver
MZB1	0.02155776166868096	0.004629016115166302	0.04221589846814292	C73_D1_VISIUM	liver
CD14	0.4772232911752489	0.3387621806105723	0.46650414383843364	C73_D1_VISIUM	liver
HDAC3	0.15546043687656771	0.05960012152432702	0.2341970563694869	C73_D1_VISIUM	liver
SPRY4	0.019982789985172136	0.0059807834152923655	0.07633132855248141	C73_D1_VISIUM	liver
FGF1	0.001005942551817242	0.0003847757397969489	0.006191578499911735	C73_D1_VISIUM	liver
PPP2R2B	0.0003767990823947096	0.00019222716801624152	0.037318620111247064	C73_D1_VISIUM	liver
SPINK5	0.00018627742076387745	9.624821805023064e-05	-0.009595736301672538	C73_D1_VISIUM	liver
IL17B	0.00034480943328046366	9.635082404199895e-05	-0.008670099476848823	C73_D1_VISIUM	liver
CSF1R	0.08381512621734799	0.020918606596380285	0.12495240372859218	C73_D1_VISIUM	liver
PDGFRB	0.08001197735015572	0.029112275948715505	0.18566417807468127	C73_D1_VISIUM	liver
CD74	0.3770576054110932	0.22253990819809735	0.3227003575249527	C73_D1_VISIUM	liver
IRGM	0.003288399155592696	0.0013416682447416845	0.04164041441384703	C73_D1_VISIUM	liver
HAVCR2	0.01491029388131	0.0034973105112466843	0.023241866319378815	C73_D1_VISIUM	liver
ITK	0.0017079331796949588	0.0008655638411277367	-0.0016390594281214567	C73_D1_VISIUM	liver
CYFIP2	0.1832188843691256	0.07613049180904105	0.24754729461871905	C73_D1_VISIUM	liver
IL12B	2.012324508757241e-06	5.9991534933824545e-12		C73_D1_VISIUM	liver
HMMR	0.004799193676431876	0.0007887679029184493	-0.008600501534953444	C73_D1_VISIUM	liver
FGF18	0.00048809246307522327	9.648011205308254e-05	-0.01410813024358407	C73_D1_VISIUM	liver
DUSP1	0.31812412867871803	0.17499068927820466	0.43421387384379684	C73_D1_VISIUM	liver
FGFR4	0.2671859094213384	0.12484355952401043	0.3652662127736367	C73_D1_VISIUM	liver
NSD1	0.06750227952309218	0.024890501100572584	0.1344024338846162	C73_D1_VISIUM	liver
F12	0.5783743127129781	0.5474268261419082	0.6131830333600148	C73_D1_VISIUM	liver
DDX41	0.14426206105604367	0.05369170620620616	0.22250729332703348	C73_D1_VISIUM	liver
MAPK9	0.08711389889410781	0.028352756708973324	0.1740531385084097	C73_D1_VISIUM	liver
MGAT1	0.39174824185932106	0.2434055291033347	0.5140250830183365	C73_D1_VISIUM	liver
IRF4	0.001376609112603488	0.00048133469813550365	0.0015815615183959596	C73_D1_VISIUM	liver
F13A1	0.012295684372941488	0.0032795936757800625	0.03770166582807894	C73_D1_VISIUM	liver
LY86	0.016547388880402043	0.002467845384544263	0.059481627696248054	C73_D1_VISIUM	liver
ID4	0.01621886677962837	0.00545572937958269	0.038043496639248005	C73_D1_VISIUM	liver
E2F3	0.005833098686885763	0.0018273513137526077	-0.003689736084909543	C73_D1_VISIUM	liver
PRL	0.00034096406272212586	0.00019250154265284766	-0.012924700246383963	C73_D1_VISIUM	liver
GMNN	0.06423943789447478	0.02179819613243682	0.18298369026215885	C73_D1_VISIUM	liver
BTN3A1	0.026914918777108072	0.0074631620851080506	0.09620910266237648	C73_D1_VISIUM	liver
HLA-F	0.0736663584186597	0.021179210370876958	0.17408562612969997	C73_D1_VISIUM	liver
HLA-G	7.314328414269418e-05	1.9168633961586378e-08		C73_D1_VISIUM	liver
HLA-E	0.45278830980607426	0.3152834354897548	0.46829745816008805	C73_D1_VISIUM	liver
MDC1	0.04697781628307824	0.015205965501612254	0.09527032775866041	C73_D1_VISIUM	liver
IER3	0.06965784006808043	0.022206818633420167	0.18273447974685086	C73_D1_VISIUM	liver
MICA	0.06274111521708665	0.019634944174217732	0.13975571093843625	C73_D1_VISIUM	liver
MICB	0.005326625016392537	0.001538959963385188	0.02726241657735475	C73_D1_VISIUM	liver
LTA	0.00047481092044753426	0.00028869664325167075	-0.001628463136489376	C73_D1_VISIUM	liver
TNF	0.0029143858489241656	0.0003911312708210249	0.0043161956354306474	C73_D1_VISIUM	liver
LTB	0.020446277827268673	0.005495149829397143	0.06785686670732947	C73_D1_VISIUM	liver
NCR3	0.00305902935900002	0.0005802318728947867	0.0010522301511829732	C73_D1_VISIUM	liver
HSPA1A	0.24228811012178014	0.10603554557101191	0.31175528776413486	C73_D1_VISIUM	liver
C2	0.5323625508552561	0.43352002560528463	0.6147626891543535	C73_D1_VISIUM	liver
CFB	0.5937290254932566	0.5854391095154694	0.6336142140674383	C73_D1_VISIUM	liver
ATF6B	0.04095545291835524	0.012181712607812945	0.11629123542464076	C73_D1_VISIUM	liver
NOTCH4	0.07519563841094332	0.02788053816832769	0.1857796873745276	C73_D1_VISIUM	liver
HLA-DRA	0.2486080273400801	0.09539937326446767	0.21713259741794685	C73_D1_VISIUM	liver
HLA-DQA1	0.014817797055328787	0.0038628043073859943	0.062374837763908064	C73_D1_VISIUM	liver
HLA-DQB1	0.06095016396302993	0.01635225808691442	0.10129631677108014	C73_D1_VISIUM	liver
HLA-DQA2	2.3122231945633867e-06	1.7991847860575433e-11		C73_D1_VISIUM	liver
HLA-DQB2	4.318917093832784e-06	2.8563215782448356e-11		C73_D1_VISIUM	liver
HLA-DOB	0.001027784927513263	0.00019343488229289841	-0.013244674882823082	C73_D1_VISIUM	liver
TAP2	0.035580651344576046	0.011590433539409346	0.12533223811812882	C73_D1_VISIUM	liver
PSMB8	0.237409706460312	0.0967314075114468	0.3192482537870224	C73_D1_VISIUM	liver
PSMB9	0.10266282734926044	0.03274802106216528	0.16146940519059622	C73_D1_VISIUM	liver
TAP1	0.07977654642794126	0.0263615195897869	0.12426912661227638	C73_D1_VISIUM	liver
HLA-DMB	0.037396720909153094	0.00891053423839753	0.09071946328803869	C73_D1_VISIUM	liver
HLA-DMA	0.13478235677645828	0.04648956716978738	0.17733595323407572	C73_D1_VISIUM	liver
HLA-DPA1	0.13969917554641142	0.04556492872232486	0.16108819808850677	C73_D1_VISIUM	liver
HLA-DPB1	0.10116377495974004	0.02958695870826122	0.14028196662962547	C73_D1_VISIUM	liver
COL11A2	0.005572534433262706	0.0021077990453485635	0.026205899635706277	C73_D1_VISIUM	liver
TAPBP	0.3826920522305255	0.23126014021061264	0.4526508320356666	C73_D1_VISIUM	liver
DAXX	0.0872392973599348	0.030075092059560972	0.18976451283478926	C73_D1_VISIUM	liver
HMGA1	0.046536787161480436	0.014214893049589993	0.0516465216335337	C73_D1_VISIUM	liver
FANCE	0.008173554390976116	0.002541392667064939	0.04889559717186073	C73_D1_VISIUM	liver
MAPK14	0.2031956284705442	0.08033580909840875	0.25056590468234813	C73_D1_VISIUM	liver
ETV7	0.0015615747140770952	0.0004816981398748234	-0.01704614671714806	C73_D1_VISIUM	liver
CDKN1A	0.0915056209552672	0.03169907694754289	0.19698467824773197	C73_D1_VISIUM	liver
PIM1	0.07619642760759095	0.027285410762344114	0.1665545508738805	C73_D1_VISIUM	liver
TREM2	0.0014933026803385602	0.0004810802868249621	0.00645906967464536	C73_D1_VISIUM	liver
TREM1	0.0011715289258983665	9.874042515668206e-05	-0.010227292248893818	C73_D1_VISIUM	liver
TFEB	0.03418112089433961	0.010145911894491032	0.10843344642825446	C73_D1_VISIUM	liver
CCND3	0.12515200220140962	0.04364490757506612	0.1725426182291139	C73_D1_VISIUM	liver
PTCRA	0.0014869085195630012	0.00019363811761525076	0.02814615306048175	C73_D1_VISIUM	liver
VEGFA	0.23981236242644416	0.1145890855884304	0.3438232563754323	C73_D1_VISIUM	liver
IL17A	1.5050329457850305e-06	5.494427733950202e-12		C73_D1_VISIUM	liver
IL17F	3.821115535887502e-06	2.661514919637917e-11		C73_D1_VISIUM	liver
BMP5	0.015354861800262416	0.005363952165359196	0.10464014359373887	C73_D1_VISIUM	liver
DDX43	0.0023023576461180064	0.0009598253376948076	0.03102472226888585	C73_D1_VISIUM	liver
CD109	0.007801976459019828	0.0023811641732432855	0.07590123426421024	C73_D1_VISIUM	liver
TTK	0.0011797269797295957	0.00019399023484688294	-0.010488917409095971	C73_D1_VISIUM	liver
NT5E	0.1791505524978185	0.07219306074104934	0.31193493634867664	C73_D1_VISIUM	liver
BACH2	0.002591113284616927	0.0010589570096437727	-0.018754370632552957	C73_D1_VISIUM	liver
MAP3K7	0.06820938395984018	0.022175778849808234	0.15494873097242157	C73_D1_VISIUM	liver
EPHA7	0.0003967985082641401	4.818956451794236e-07		C73_D1_VISIUM	liver
PRDM1	0.004178778923652806	0.0010603414012649158	-0.004049310440250985	C73_D1_VISIUM	liver
ATG5	0.09512962918550982	0.0356475236607729	0.12867828017600386	C73_D1_VISIUM	liver
CD24	0.07834544822122926	0.029043159765839165	0.1676689156036027	C73_D1_VISIUM	liver
FOXO3	0.16657668965583583	0.06585595336405574	0.23140005859374455	C73_D1_VISIUM	liver
CD164	0.31354429349840546	0.15989794301859264	0.3991159750406299	C73_D1_VISIUM	liver
FYN	0.16170648194122642	0.05980216162195704	0.25821155328135037	C73_D1_VISIUM	liver
HDAC2	0.08972614209498996	0.031799367215671503	0.18704559797980547	C73_D1_VISIUM	liver
ASF1A	0.06265071937760251	0.021787377282425684	0.13661272883361286	C73_D1_VISIUM	liver
ARG1	0.5345652896481065	0.4657557158354602	0.6398962426825867	C73_D1_VISIUM	liver
MYB	0.0007858320185790036	0.00019200396745152205	0.04903490778502786	C73_D1_VISIUM	liver
MAP3K5	0.025796013811603374	0.00887214133067385	0.07795414682580301	C73_D1_VISIUM	liver
IL20RA	0.0013816592846576615	0.00028923550972732056	0.014347029099798129	C73_D1_VISIUM	liver
IL22RA2	5.010716792511693e-06	4.652588006058579e-11		C73_D1_VISIUM	liver
IFNGR1	0.18052076029879316	0.07317717821813799	0.2806964073212254	C73_D1_VISIUM	liver
TNFAIP3	0.0307442278104785	0.00978643980738809	0.09918598345228155	C73_D1_VISIUM	liver
REPS1	0.1791418281776341	0.07202153248425668	0.28768021736468863	C73_D1_VISIUM	liver
LATS1	0.053448243924858384	0.018928599115781018	0.10741075475210415	C73_D1_VISIUM	liver
ULBP2	0.000895024159742428	9.696196744905325e-05	0.03710067442348016	C73_D1_VISIUM	liver
ESR1	0.07064545620661915	0.022423054975447904	0.10873917757119853	C73_D1_VISIUM	liver
ARID1B	0.10371035579457664	0.038625785748017644	0.16982273954216365	C73_D1_VISIUM	liver
SNX9	0.1644217749391175	0.06635656535278524	0.23293102973025503	C73_D1_VISIUM	liver
IGF2R	0.20789856986382987	0.08999670331925781	0.2976171790083946	C73_D1_VISIUM	liver
MAP3K4	0.040704346330853576	0.01355248043767713	0.16322194867266374	C73_D1_VISIUM	liver
PRKN	0.010924819565932152	0.0035096277624814196	0.03063517566461824	C73_D1_VISIUM	liver
CCR6	0.0017301821387618187	0.0005773188056671538	-0.0025963075492110715	C73_D1_VISIUM	liver
AFDN	0.2132582257498796	0.09076456370383386	0.29409883437610973	C73_D1_VISIUM	liver
DLL1	0.018017326778881865	0.0055309449646758916	0.0680983336106887	C73_D1_VISIUM	liver
PDGFA	0.007719498348991785	0.0032057613282178246	0.026837310633604082	C73_D1_VISIUM	liver
PRKAR1B	0.035497563947174994	0.009726398550382561	0.10753753207202929	C73_D1_VISIUM	liver
LFNG	0.017907617892488722	0.006053176870003359	0.04514842809536502	C73_D1_VISIUM	liver
CARD11	0.0027704423994527826	0.0005803122838370292	0.009352398844194785	C73_D1_VISIUM	liver
PMS2	0.06138433890681391	0.021284005760489118	0.15802491440678118	C73_D1_VISIUM	liver
RAC1	0.3445248290200909	0.188851864295904	0.40982846167398385	C73_D1_VISIUM	liver
RPA3	0.17717472273925056	0.06822166691279026	0.2756542904069984	C73_D1_VISIUM	liver
ETV1	0.02091500996114822	0.007128359050029094	0.041872810291826816	C73_D1_VISIUM	liver
ITGB8	0.003200950591707834	0.0010601567288611173	0.02376002089856335	C73_D1_VISIUM	liver
IL6	0.00014066432990040466	9.624390092381853e-05	0.004591564704289009	C73_D1_VISIUM	liver
HOXA9	0.0002908042924933292	9.61773398134055e-05	0.022397620813826197	C73_D1_VISIUM	liver
HOXA10	0.00017863735840487177	9.623367020127131e-05	0.0043367415697734635	C73_D1_VISIUM	liver
HOXA11	1.9077561714423745e-06	6.818072867839178e-12		C73_D1_VISIUM	liver
CREB5	0.0027454401210306035	0.0009581338907323289	0.049824343573416814	C73_D1_VISIUM	liver
NOD1	0.023364938746430523	0.007743110735517596	0.12020287960907645	C73_D1_VISIUM	liver
ANLN	0.0012179402949206847	0.0002899750564641286	-0.003396248268829883	C73_D1_VISIUM	liver
SFRP4	0.0008265501124668905	0.0003846013204226705	0.020425063801391967	C73_D1_VISIUM	liver
INHBA	0.015015213420272816	0.0040056707379814566	0.04433455681084769	C73_D1_VISIUM	liver
GLI3	0.004738562099247154	0.0018191691747171767	0.03972636536478285	C73_D1_VISIUM	liver
IGFBP3	0.5037147903438801	0.3904325228877468	0.5871123439589645	C73_D1_VISIUM	liver
IKZF1	0.015546121337068213	0.003596506066070875	0.04748542604107535	C73_D1_VISIUM	liver
EGFR	0.24421015835534304	0.1107361858168742	0.3207381981005302	C73_D1_VISIUM	liver
FZD9	0.0045827325038451305	0.001247565378929646	0.04452258303566502	C73_D1_VISIUM	liver
LAT2	0.033111244224225324	0.01017867082735503	0.05879573526742153	C73_D1_VISIUM	liver
RFC2	0.09190230204862579	0.03206671073049163	0.190263327820821	C73_D1_VISIUM	liver
GTF2I	0.33546138497499317	0.186129039481784	0.4155041559020283	C73_D1_VISIUM	liver
CCL26	0.002180694315146143	0.00038534011626959716	0.046750572506879105	C73_D1_VISIUM	liver
CCL24	2.4479332738906863e-06	1.0734570113868348e-11		C73_D1_VISIUM	liver
HSPB1	0.4117463123895085	0.270624112731426	0.4843314446937374	C73_D1_VISIUM	liver
CD36	0.14605492896561584	0.051662815563945086	0.1961020548289163	C73_D1_VISIUM	liver
HGF	0.1075422703991838	0.042683398334785544	0.20396721718297428	C73_D1_VISIUM	liver
CACNA2D1	0.005218215262998591	0.0019164960984254435	0.025965118530292253	C73_D1_VISIUM	liver
GRM3	1.543394563071988e-06	3.890487366798678e-12		C73_D1_VISIUM	liver
ABCB1	0.08410900016166031	0.02749428137652198	0.17189389703526048	C73_D1_VISIUM	liver
CDK6	0.07633624670621103	0.027421958541138335	0.11641614230090928	C73_D1_VISIUM	liver
GNGT1	1.9831382187024915e-06	7.548077142279129e-12		C73_D1_VISIUM	liver
COL1A2	0.1491531504684528	0.06129309095082863	0.20196951520059558	C73_D1_VISIUM	liver
MCM7	0.10603697244070458	0.03807513950482496	0.1916427222490037	C73_D1_VISIUM	liver
EPO	0.030869404339589377	0.010405483803699421	0.11778808859530639	C73_D1_VISIUM	liver
TRIM56	0.09812825024075722	0.03538505774072619	0.1422509552590704	C73_D1_VISIUM	liver
SERPINE1	0.01612031142168491	0.004678743381798007	0.07593910955758539	C73_D1_VISIUM	liver
CUX1	0.21281858098481257	0.08981916066003574	0.2773340499485209	C73_D1_VISIUM	liver
SH2B2	0.00948354869635109	0.002877405772852115	0.032760728428718286	C73_D1_VISIUM	liver
RELN	0.1732336970352872	0.06941340087382637	0.23119957121443063	C73_D1_VISIUM	liver
SYPL1	0.2101615164309549	0.08910422291182558	0.2958353185155794	C73_D1_VISIUM	liver
NAMPT	0.4186749203721635	0.2717866694226485	0.4706229858754106	C73_D1_VISIUM	liver
PIK3CG	0.004797648770894132	0.0009670812046390135	0.02609671607583871	C73_D1_VISIUM	liver
PRKAR2B	0.03188230812082064	0.010737524597455398	0.08175084688851593	C73_D1_VISIUM	liver
LAMB4	0.00029450026270414853	9.617069066897241e-05	0.03606531650091609	C73_D1_VISIUM	liver
LRRN3	0.014965816986613133	0.005766638112647919	0.036864655476991096	C73_D1_VISIUM	liver
MET	0.21367007282484943	0.09095401398744954	0.30914277786884753	C73_D1_VISIUM	liver
WNT2	0.004408850412516949	0.0016783535881973559	0.03624326362227415	C73_D1_VISIUM	liver
WNT16	8.044161222261044e-05	1.3069882035963564e-08		C73_D1_VISIUM	liver
LEP	4.65790285665248e-05	2.6117392783079932e-08		C73_D1_VISIUM	liver
FLNC	0.005208839475199348	0.0016359134707581934	0.023355207092805537	C73_D1_VISIUM	liver
IRF5	0.02538433727880683	0.00756932121087712	0.05382350043595958	C73_D1_VISIUM	liver
SMO	0.1077102179445389	0.039199372916216765	0.2126224338024823	C73_D1_VISIUM	liver
BRAF	0.05251454509431287	0.020144022263049895	0.10637542060231417	C73_D1_VISIUM	liver
CLEC5A	0.0009527580003327019	9.694858695932143e-05	-0.0019111704071286637	C73_D1_VISIUM	liver
TRBC2	0.019509081670921892	0.005827928348906153	0.07204614914516436	C73_D1_VISIUM	liver
EPHB6	0.01684908316065485	0.004929338068168264	0.04860430725686954	C73_D1_VISIUM	liver
CUL1	0.15662360976999387	0.05944574682107399	0.26734630062349085	C73_D1_VISIUM	liver
EZH2	0.01046892671911337	0.002682234915889772	0.05504757528490042	C73_D1_VISIUM	liver
PDIA4	0.41270837465969795	0.2682638883427653	0.489143599068414	C73_D1_VISIUM	liver
GIMAP7	0.039711242644606945	0.011534332245491786	0.12869566191563733	C73_D1_VISIUM	liver
NOS3	0.015357639253299847	0.005564940476310907	0.05732987937563723	C73_D1_VISIUM	liver
KMT2C	0.09109595549204805	0.033656373742231196	0.17983881011349473	C73_D1_VISIUM	liver
MNX1	5.7651952543029805e-05	1.0820103875065031e-08		C73_D1_VISIUM	liver
DEFB1	0.2835176028848554	0.13687164892305753	0.37025981310568923	C73_D1_VISIUM	liver
DEFA4	0.08977932845617687	0.01936814722592161	0.12228501111957826	C73_D1_VISIUM	liver
BLK	0.014918201655769408	0.004316973898343424	0.09126160175429021	C73_D1_VISIUM	liver
GATA4	0.09832115120475347	0.038079302307441464	0.20768494220505623	C73_D1_VISIUM	liver
CTSB	0.552460182350702	0.49412184087783306	0.5891238255555744	C73_D1_VISIUM	liver
MSR1	0.03736263060291561	0.009772803697161435	0.056286868956792635	C73_D1_VISIUM	liver
FGF20	0.0009127936003427795	0.000289058183526079	-0.011400877612551215	C73_D1_VISIUM	liver
NPM2	0.006518364997805001	0.002058293755334077	0.04904663526917878	C73_D1_VISIUM	liver
FGF17	0.0006020283621663078	9.656752141405378e-05	-0.016929605471132144	C73_D1_VISIUM	liver
PPP3CC	0.03679317318664033	0.012206230753982176	0.11223486789353129	C73_D1_VISIUM	liver
TNFRSF10B	0.14448242729420785	0.05527608231550431	0.22120725575012928	C73_D1_VISIUM	liver
TNFRSF10D	0.02349605006253487	0.0066824636501961595	0.0776094076161182	C73_D1_VISIUM	liver
TNFRSF10A	0.005491403871331157	0.0017257207091511367	0.02982795793454785	C73_D1_VISIUM	liver
SLC25A37	0.11227399741283779	0.03901067492156028	0.1914460455035532	C73_D1_VISIUM	liver
NKX3-1	0.02423304222322305	0.007148048493483683	0.09110487753916796	C73_D1_VISIUM	liver
NEFL	0.0001417003763760984	9.624444826834761e-05	-0.010304727215721808	C73_D1_VISIUM	liver
PPP2R2A	0.10009280623890869	0.03598462498435898	0.20249869667072018	C73_D1_VISIUM	liver
CLU	0.636611882239007	0.6885898431382889	0.7059122567419336	C73_D1_VISIUM	liver
PBK	0.0012578424675493073	0.00019361586586101143	0.02114527779059481	C73_D1_VISIUM	liver
PNOC	0.0008496135454143574	1.0140623598277338e-06		C73_D1_VISIUM	liver
FZD3	0.004339985318696248	0.001061355386528358	0.001572073565498063	C73_D1_VISIUM	liver
DUSP4	0.0036356476803897173	0.0008709336667022793	0.020343694095135645	C73_D1_VISIUM	liver
PPP2CB	0.20248410829495136	0.0782313989531135	0.32321777691860076	C73_D1_VISIUM	liver
NRG1	0.018618176559707187	0.006075709405813678	0.09744898613534671	C73_D1_VISIUM	liver
ADGRA2	0.060387661403439825	0.020861265558721944	0.12638718479272665	C73_D1_VISIUM	liver
EIF4EBP1	0.2691026282196757	0.12470209045237024	0.3298839543367808	C73_D1_VISIUM	liver
NSD3	0.07993784735056882	0.03135146808117841	0.1807620058780134	C73_D1_VISIUM	liver
FGFR1	0.04194672920983486	0.013537437968314766	0.07793837766237233	C73_D1_VISIUM	liver
IDO1	0.0013865101674096238	0.0002891291489093099	0.017691123102464682	C73_D1_VISIUM	liver
SFRP1	0.02736417586285638	0.01055523170289212	0.09658210367824416	C73_D1_VISIUM	liver
KAT6A	0.061738898311420765	0.021994845434884842	0.1433438759852432	C73_D1_VISIUM	liver
PLAT	0.019872244839240383	0.007183326631916245	0.07686176136600811	C73_D1_VISIUM	liver
IKBKB	0.08848000214829181	0.030118274851885715	0.2024017947154365	C73_D1_VISIUM	liver
POLB	0.10852225285522693	0.03787938051107425	0.23166884574924407	C73_D1_VISIUM	liver
DKK4	0.000912409888543518	0.00019261272808996545	0.02026552011386749	C73_D1_VISIUM	liver
CEBPD	0.3569931601747297	0.2292626948417343	0.46280231091721885	C73_D1_VISIUM	liver
PRKDC	0.13008850483161857	0.05135008900865795	0.2630252160283595	C73_D1_VISIUM	liver
MCM4	0.023125989814173246	0.007149934398866926	0.0843896828412075	C73_D1_VISIUM	liver
SOX17	0.008453752046359743	0.0025820000235674055	0.06820598180413481	C73_D1_VISIUM	liver
LYN	0.0762600713138594	0.02673537690331357	0.20741399577768604	C73_D1_VISIUM	liver
TOX	0.0021221186814856107	0.0006722134173960512	0.030588209151277246	C73_D1_VISIUM	liver
EYA1	5.024632646536063e-05	8.706833715079602e-09		C73_D1_VISIUM	liver
LY96	0.015873353579268158	0.004171819238796051	0.05233461092336804	C73_D1_VISIUM	liver
IL7	0.009962403955875597	0.0032509822636259465	0.03425972334337994	C73_D1_VISIUM	liver
E2F5	0.00928181508132662	0.0031104687822595635	0.033392498817223004	C73_D1_VISIUM	liver
RIPK2	0.015097436897168593	0.00524401406118853	0.08891080454065237	C73_D1_VISIUM	liver
NBN	0.09707056000386216	0.036632685039678106	0.1614160956008117	C73_D1_VISIUM	liver
CCNE2	0.0025638094037198846	0.0006766397248537389	-0.025126489860893227	C73_D1_VISIUM	liver
GDF6	0.004709575996620958	0.0020112489679508455	0.03644855140186011	C73_D1_VISIUM	liver
SDC2	0.4598681769089009	0.3163315646399469	0.481197433032602	C73_D1_VISIUM	liver
ANGPT1	0.011236346666301427	0.003983281801681569	0.008948205082964344	C73_D1_VISIUM	liver
RAD21	0.15513660977161728	0.059554763568835725	0.26179537331449404	C73_D1_VISIUM	liver
TNFRSF11B	0.0377660905829217	0.014038064157554486	0.09534359687570287	C73_D1_VISIUM	liver
MYC	0.029276764774598025	0.008642351214829206	0.0817650246434374	C73_D1_VISIUM	liver
VPS28	0.3225634242169177	0.16533898000452643	0.41905478002893815	C73_D1_VISIUM	liver
DOCK8	0.01866445306653147	0.0055239682368244105	0.025156787813127683	C73_D1_VISIUM	liver
JAK2	0.013253844128228547	0.004360252279977063	0.031359215514579444	C73_D1_VISIUM	liver
CD274	0.013455198338819266	0.003125446020028168	0.08047682898073599	C73_D1_VISIUM	liver
PDCD1LG2	0.015397968237499672	0.003846456178539276	0.06569942051224889	C73_D1_VISIUM	liver
IL33	0.12958224356687145	0.04335610811064421	0.1701386561584814	C73_D1_VISIUM	liver
PSIP1	0.07158026264136051	0.02443238988059919	0.12075007127348625	C73_D1_VISIUM	liver
MLLT3	0.004943554696365318	0.0016276823483169112	0.0444130068907477	C73_D1_VISIUM	liver
IFNB1	3.876593255164672e-06	2.7587439458048734e-11		C73_D1_VISIUM	liver
IFNA8	3.8771384451671375e-06	2.841554561321583e-11		C73_D1_VISIUM	liver
IFNA1	5.065348817641714e-06	6.40629615396602e-11		C73_D1_VISIUM	liver
CDKN2B	0.0036913568069161184	0.0009613511691137471	0.02842217612559069	C73_D1_VISIUM	liver
CNTFR	0.0131687784686246	0.004232522689032072	0.07013527563012481	C73_D1_VISIUM	liver
IL11RA	0.10881613347252521	0.04172316508048021	0.22947221746396557	C73_D1_VISIUM	liver
CCL27	0.0015373130408680214	0.0003854055859915791	0.013418306344013382	C73_D1_VISIUM	liver
CCL19	0.004935527567324581	0.0013473589844056149	0.023225391945000784	C73_D1_VISIUM	liver
CCL21	0.1478159150096755	0.06415270086956237	0.30293486861433105	C73_D1_VISIUM	liver
FANCG	0.014219189310825898	0.003914503050649818	0.06628692403952602	C73_D1_VISIUM	liver
CD72	0.007092248560673817	0.0021114263190380278	0.05166540907970292	C73_D1_VISIUM	liver
PAX5	0.00011130465474489089	2.7785773600025036e-08		C73_D1_VISIUM	liver
PRKACG	1.4989814562473868e-06	4.105052096470912e-12		C73_D1_VISIUM	liver
ANXA1	0.07113494470775969	0.024895174768997358	0.12656361559064705	C73_D1_VISIUM	liver
GNAQ	0.1209654692535808	0.044602995721292164	0.16057479288412424	C73_D1_VISIUM	liver
NTRK2	0.006113165160918936	0.002189871261492544	0.078584200155726	C73_D1_VISIUM	liver
GAS1	0.02091342487200074	0.0072385988050423155	0.06549079163045679	C73_D1_VISIUM	liver
CTSL	0.34242314503241617	0.19615350866431996	0.41498903945293447	C73_D1_VISIUM	liver
SHC3	0.00132966008179907	0.0006726042127644125	0.03014519787648158	C73_D1_VISIUM	liver
GADD45G	0.3363788301492325	0.19731698623901076	0.44672238104643797	C73_D1_VISIUM	liver
SYK	0.014830194044943476	0.004006298987129764	0.08608085801573698	C73_D1_VISIUM	liver
NFIL3	0.0888791899840446	0.026175821349837917	0.1476433804060156	C73_D1_VISIUM	liver
FANCC	0.19616173603609263	0.08056367142053325	0.31558129140332114	C73_D1_VISIUM	liver
PTCH1	0.027877857802393873	0.009499917708670156	0.07615540408804819	C73_D1_VISIUM	liver
XPA	0.09828540312819548	0.033514506038741815	0.21843570490139735	C73_D1_VISIUM	liver
ANP32B	0.23611743227527954	0.09887790115296059	0.26610091160012195	C73_D1_VISIUM	liver
TGFBR1	0.08887328177456183	0.03342956139607858	0.18369215476472014	C73_D1_VISIUM	liver
NR4A3	0.003954717908048731	0.0016320793819616702	0.021713958838980682	C73_D1_VISIUM	liver
KLF4	0.020279456298176696	0.006505593370982042	0.12700690930506187	C73_D1_VISIUM	liver
AMBP	0.6603991361573721	0.7285930947043668	0.6652153385778379	C73_D1_VISIUM	liver
COL27A1	0.15793122851867408	0.06378412435860811	0.2947569814588822	C73_D1_VISIUM	liver
TNFSF15	0.0003385768357497774	0.00019248735351672837	-0.002984039529388564	C73_D1_VISIUM	liver
TNFSF8	0.0005808935341122214	9.640455996694805e-05	-0.00738711505316093	C73_D1_VISIUM	liver
TNC	0.010358251542141098	0.003946987926120525	0.07459290968866998	C73_D1_VISIUM	liver
TLR4	0.07190166079369821	0.023497746299636357	0.1750475098194998	C73_D1_VISIUM	liver
C5	0.5376067752830493	0.4624427414474587	0.5928705142167772	C73_D1_VISIUM	liver
STOM	0.46898916291777426	0.3326204920669005	0.5148146379163026	C73_D1_VISIUM	liver
PSMB7	0.38978849776471275	0.24135772888032578	0.4316538619738983	C73_D1_VISIUM	liver
PPP6C	0.1339421548644821	0.048402700125822276	0.20310972380870693	C73_D1_VISIUM	liver
PBX3	0.07514515448434768	0.027680583142119443	0.20353279121219287	C73_D1_VISIUM	liver
ENG	0.34035143975126675	0.18794871174046937	0.39935751934465474	C73_D1_VISIUM	liver
LCN2	0.10989360623501945	0.03475638339678563	0.149948826790686	C73_D1_VISIUM	liver
SPTAN1	0.15963882549131553	0.05902281086497881	0.2591357031119954	C73_D1_VISIUM	liver
ENDOG	0.16375629448978146	0.0606799685598704	0.2749888039389424	C73_D1_VISIUM	liver
ABL1	0.10170633679491659	0.03585953708121572	0.1702101404690087	C73_D1_VISIUM	liver
LAMC3	0.13743012359676263	0.053696454693226765	0.26779915306053453	C73_D1_VISIUM	liver
TSC1	0.06356722483915525	0.02254130587824248	0.1468811413306139	C73_D1_VISIUM	liver
RXRA	0.4103771959885191	0.2666614921328434	0.46904521691495676	C73_D1_VISIUM	liver
COL5A1	0.05042248574253067	0.01651672337385146	0.13084035806212346	C73_D1_VISIUM	liver
FCN1	0.020859999295540686	0.004149715965539252	0.06276001851387308	C73_D1_VISIUM	liver
CARD9	0.01012966665882395	0.0024334880440345474	0.013243993694387434	C73_D1_VISIUM	liver
NOTCH1	0.10844266562288304	0.038305908494926474	0.2675022323396115	C73_D1_VISIUM	liver
TRAF2	0.02714409565842055	0.007684171854125617	0.09919847750364715	C73_D1_VISIUM	liver
C8G	0.5198523706505791	0.41892338656817	0.5968156700798071	C73_D1_VISIUM	liver
FUT7	0.0020343610348251017	0.0005771304760628322	0.021275523844466154	C73_D1_VISIUM	liver
GRIN1	6.609540589272549e-05	1.3358684798473661e-08		C73_D1_VISIUM	liver
CALML5	1.0069785516417417e-06	1.7642016954314533e-12		C73_D1_VISIUM	liver
IL15RA	0.04595118428709938	0.01510018203892653	0.0948780425271041	C73_D1_VISIUM	liver
IL2RA	0.0006886520958213178	0.00028890711674911675	-0.011182128152307977	C73_D1_VISIUM	liver
GATA3	0.0069590419883321045	0.0016995261314827225	0.01630178742771025	C73_D1_VISIUM	liver
SUV39H2	0.00976535995011592	0.0028673548730313264	0.05589567516379422	C73_D1_VISIUM	liver
ITGA8	0.0014899004285754158	0.00048161432711066456	-0.004514992357131284	C73_D1_VISIUM	liver
MRC1	0.2082908832683013	0.07871188638708625	0.2550644798808966	C73_D1_VISIUM	liver
CACNB2	0.003976717115023121	0.0013480261550198763	-0.0017620169911937026	C73_D1_VISIUM	liver
COMMD3	0.16925203163499156	0.06477970958533644	0.2647769494676923	C73_D1_VISIUM	liver
BMI1	0.13609462365611064	0.05293946206605039	0.20411897600413453	C73_D1_VISIUM	liver
BAMBI	0.07930949520185748	0.026724147235894974	0.17673540049631442	C73_D1_VISIUM	liver
MAP3K8	0.0173047578600045	0.005191854041340672	0.07202579305557183	C73_D1_VISIUM	liver
KIF5B	0.0992341065058822	0.03602691015365043	0.16737939344665154	C73_D1_VISIUM	liver
ITGB1	0.337057619186966	0.18633970768642777	0.4127155674036187	C73_D1_VISIUM	liver
NRP1	0.12752390373572828	0.04650822802499445	0.18549317081981026	C73_D1_VISIUM	liver
FZD8	0.03601519161645392	0.012388996108870997	0.09547907912277762	C73_D1_VISIUM	liver
RET	0.0015469865892972971	0.00029072174922663323	-0.008894886009805456	C73_D1_VISIUM	liver
CXCL12	0.33090266996385675	0.18748840341956297	0.4417998490788879	C73_D1_VISIUM	liver
MAPK8	0.1102138885669261	0.041750230955695716	0.21231823493816682	C73_D1_VISIUM	liver
ERCC6	0.030561995062481192	0.010135954629778844	0.09634704197895602	C73_D1_VISIUM	liver
DKK1	0.0010025672444362833	0.0005773726889419495	-0.009003714307616468	C73_D1_VISIUM	liver
MBL2	0.3138655250121911	0.16075137769598563	0.40122830133063137	C73_D1_VISIUM	liver
CDK1	0.004397374669959111	0.0013457436373891661	0.03387985303904254	C73_D1_VISIUM	liver
ARID5B	0.031687479792918354	0.010318931177863767	0.09089409940063262	C73_D1_VISIUM	liver
EGR2	0.003201084240802907	0.001057872388331899	0.00943110232376087	C73_D1_VISIUM	liver
TET1	0.0018171891085213242	0.0003858854504182933	0.007292160702923677	C73_D1_VISIUM	liver
NODAL	5.989917991181905e-05	9.621952910180797e-09		C73_D1_VISIUM	liver
PRF1	0.016161872689980764	0.004705655607201559	0.0535382983775912	C73_D1_VISIUM	liver
VSIR	0.06645981054447102	0.01850691569736081	0.13591769497194767	C73_D1_VISIUM	liver
SPOCK2	0.010411158817754394	0.0030796679744305375	0.033931536093161435	C73_D1_VISIUM	liver
DDIT4	0.36997705868158776	0.22963651380530264	0.519864274997164	C73_D1_VISIUM	liver
PPP3CB	0.08622908370288758	0.031186666534818934	0.17565082602544757	C73_D1_VISIUM	liver
PLAU	0.0034947131790717414	0.0011505325327962957	0.03792655428193116	C73_D1_VISIUM	liver
BMPR1A	0.05119524404728555	0.018725379395536746	0.11629311850792895	C73_D1_VISIUM	liver
PTEN	0.2925405294473211	0.13902952129998022	0.3035583319977222	C73_D1_VISIUM	liver
FAS	0.07275834578327843	0.028401061972062245	0.1581611804410675	C73_D1_VISIUM	liver
LIPA	0.19090733179249442	0.07163919662748015	0.28890738562571594	C73_D1_VISIUM	liver
IFIT2	0.04255498297686408	0.012588145549037378	0.10422236107520505	C73_D1_VISIUM	liver
IFIT1	0.16069748903212783	0.0645272317572753	0.24350667094797143	C73_D1_VISIUM	liver
KIF11	0.006169374149023427	0.0019175760353336224	0.03736896762239525	C73_D1_VISIUM	liver
HHEX	0.289317747809363	0.15203069950332931	0.40031282934629	C73_D1_VISIUM	liver
PLCE1	0.0033638610014667717	0.0011060504639872938	0.03337002389108269	C73_D1_VISIUM	liver
HELLS	0.005977480506830127	0.0017828067906495654	0.019076543376093446	C73_D1_VISIUM	liver
ENTPD1	0.014212617308214995	0.002912914455530852	0.0746454076196771	C73_D1_VISIUM	liver
BLNK	0.08143290360170888	0.02674795843419674	0.13245089312441707	C73_D1_VISIUM	liver
PIK3AP1	0.19761070156938587	0.08104500861965848	0.2858508784194692	C73_D1_VISIUM	liver
CHUK	0.0665279354966165	0.02424134610682933	0.15752893674111232	C73_D1_VISIUM	liver
TLX1	0.007241218525829633	0.0024929133323008134	0.034319872312792314	C73_D1_VISIUM	liver
FGF8	2.4378567479561874e-06	9.365962418005227e-12		C73_D1_VISIUM	liver
NFKB2	0.05742827317478189	0.02140828216169578	0.17983025246539047	C73_D1_VISIUM	liver
SMC3	0.0922536923784579	0.0347981018475394	0.1842291195030834	C73_D1_VISIUM	liver
TCF7L2	0.12581409096944696	0.046276630118048216	0.19805897516044346	C73_D1_VISIUM	liver
CASP7	0.04391984033529111	0.014760963721083912	0.11289837883341004	C73_D1_VISIUM	liver
FGFR2	0.1176093849077379	0.044864983021790344	0.2516351841708348	C73_D1_VISIUM	liver
DMBT1	3.866000462336627e-06	3.208608000583369e-11		C73_D1_VISIUM	liver
MKI67	0.006784255245648661	0.0015559273929842553	0.03965217315651581	C73_D1_VISIUM	liver
MGMT	0.4688955363459312	0.34106736271545796	0.5080415304730732	C73_D1_VISIUM	liver
BNIP3	0.3942215945631361	0.24490587662152882	0.4347199394841217	C73_D1_VISIUM	liver
IFITM2	0.4778410055441782	0.3497670399441118	0.47747153379664126	C73_D1_VISIUM	liver
IFITM1	0.02853642083872005	0.005834804341679183	0.09979349644972338	C73_D1_VISIUM	liver
SIGIRR	0.32961489047514847	0.17936868339266465	0.40524105577042857	C73_D1_VISIUM	liver
HRAS	0.10164820345921609	0.032228214154738755	0.20659189772321254	C73_D1_VISIUM	liver
IRF7	0.17146401978635156	0.06535776002952409	0.2731956245149395	C73_D1_VISIUM	liver
TOLLIP	0.33624790201280025	0.19508662468147164	0.45596926324242815	C73_D1_VISIUM	liver
DUSP8	0.00319694320047895	0.0010136444654816302	0.013164252657720591	C73_D1_VISIUM	liver
CTSD	0.5363321754579934	0.4594225873220026	0.6290548898302152	C73_D1_VISIUM	liver
TSPAN32	0.0023567371233799606	0.0004842184314503124	-0.0033254051001181464	C73_D1_VISIUM	liver
CD81	0.624167092048969	0.6063662068384822	0.5811066060282749	C73_D1_VISIUM	liver
CDKN1C	0.10304959512405987	0.03601218441527612	0.17930566354016353	C73_D1_VISIUM	liver
WEE1	0.048813893276066014	0.015613145877736096	0.11949418101652463	C73_D1_VISIUM	liver
RRAS2	0.13316441936461695	0.048949241135610354	0.18481396123574478	C73_D1_VISIUM	liver
SOX6	0.03521421154982818	0.010819231068118502	0.07976923395724228	C73_D1_VISIUM	liver
SAA1	0.7784282242735991	1.0283472598602559	0.638307477374506	C73_D1_VISIUM	liver
PTPN5	1.6394248433456548e-06	6.675252252564374e-12		C73_D1_VISIUM	liver
FANCF	0.044608771942549565	0.01673024785667601	0.11272223733932944	C73_D1_VISIUM	liver
BDNF	0.00018032329142337035	4.222874157405864e-08		C73_D1_VISIUM	liver
WT1	0.002231252519596165	0.0005834852621940872	0.007856360375231668	C73_D1_VISIUM	liver
CD44	0.03717309531184116	0.009273322371862762	0.09509894034747543	C73_D1_VISIUM	liver
TRAF6	0.043439345576282505	0.01394681895992418	0.11015952612561461	C73_D1_VISIUM	liver
RAG1	0.008197250131662516	0.0030517385950272597	0.055721576809002846	C73_D1_VISIUM	liver
ALKBH3	0.0777094380680818	0.026034236626805794	0.21597113608797577	C73_D1_VISIUM	liver
MAPK8IP1	0.04911050396903869	0.01700707644357671	0.1568435355559511	C73_D1_VISIUM	liver
CREB3L1	0.0049876118794072565	0.0013102953482651797	0.010651612814524624	C73_D1_VISIUM	liver
CKAP5	0.04357582650314166	0.016606992902950205	0.12248139525129981	C73_D1_VISIUM	liver
DDB2	0.07593835467839828	0.025076699746249688	0.18451208660428162	C73_D1_VISIUM	liver
PRG2	0.12091785199001419	0.04469911203145001	0.21035402023605648	C73_D1_VISIUM	liver
SERPING1	0.6311893047860417	0.6712468650587596	0.6941212043712909	C73_D1_VISIUM	liver
CTNND1	0.26477337311744353	0.12291132733831293	0.3793433390015353	C73_D1_VISIUM	liver
DTX4	0.10901812863411554	0.04215277277066397	0.21145745312951403	C73_D1_VISIUM	liver
MS4A2	0.00013102537649882612	5.446884042500857e-08		C73_D1_VISIUM	liver
MS4A4A	0.04725887828625183	0.009853235663169972	0.0508423096728551	C73_D1_VISIUM	liver
MS4A1	0.002044067177801541	0.00048119942914261443	0.02670330416187452	C73_D1_VISIUM	liver
PTGDR2	0.00046699677507780886	0.0001922900351729585	0.026837429984810663	C73_D1_VISIUM	liver
CD6	0.0066642841495802956	0.0016449382694174338	0.0055391732631438675	C73_D1_VISIUM	liver
CD5	0.002165933365953985	0.0004861200522094834	5.9207109858439976e-05	C73_D1_VISIUM	liver
VEGFB	0.12425770734187562	0.042414156145508704	0.21434684610083876	C73_D1_VISIUM	liver
BAD	0.25413590206881054	0.10751751891357464	0.2943477437258687	C73_D1_VISIUM	liver
RASGRP2	0.17319113162841696	0.06297210200321866	0.2643886667445884	C73_D1_VISIUM	liver
MAP4K2	0.036061031999102294	0.011339063083321462	0.09971414786446892	C73_D1_VISIUM	liver
MEN1	0.10154921382882794	0.036253977226193064	0.21882564809152882	C73_D1_VISIUM	liver
RELA	0.22716681798173782	0.09664103978997395	0.2886033814053128	C73_D1_VISIUM	liver
CTSW	0.006793651289615063	0.0017458020431410214	0.007161783612022296	C73_D1_VISIUM	liver
FOSL1	0.0007851318703707386	9.723410390265438e-05	0.005898209321312996	C73_D1_VISIUM	liver
RIN1	0.005146038665531869	0.0017261590467994516	0.026520189441877968	C73_D1_VISIUM	liver
POLD4	0.3681642263903856	0.22951482379038865	0.438895468245346	C73_D1_VISIUM	liver
CLCF1	0.0026916344202090724	0.0006713139990037235	0.054983701467309326	C73_D1_VISIUM	liver
CCND1	0.14719304488449453	0.0565356179240776	0.19653252005531058	C73_D1_VISIUM	liver
FGF19	5.108547085303329e-06	4.318850451390318e-11		C73_D1_VISIUM	liver
FGF4	1.690835749324332e-06	6.054154079280586e-12		C73_D1_VISIUM	liver
FGF3	2.5296534272166755e-06	1.1052397572512015e-11		C73_D1_VISIUM	liver
FADD	0.06576524739760387	0.020635408165639798	0.15770666916274473	C73_D1_VISIUM	liver
INPPL1	0.12648022160301947	0.045530443967962256	0.2746019975559374	C73_D1_VISIUM	liver
POLD3	0.025843491899766563	0.010309203799393126	0.08882428390149134	C73_D1_VISIUM	liver
WNT11	0.0007773566302041592	0.00028850239810266926	0.021187246270219198	C73_D1_VISIUM	liver
LRRC32	0.06084621870832052	0.021365444224584855	0.1581681901018311	C73_D1_VISIUM	liver
PAK1	0.04250302450703039	0.014179280152045535	0.10193137455775823	C73_D1_VISIUM	liver
GAB2	0.006750541475505601	0.0016444597588786598	0.0014612937363750918	C73_D1_VISIUM	liver
EED	0.057547419490079986	0.022648544615494776	0.14047995030405988	C73_D1_VISIUM	liver
MRE11	0.0338536203226585	0.010995649863106575	0.09020257829193437	C73_D1_VISIUM	liver
FUT4	0.0100301875309481	0.0026099086077117253	0.034723843445682315	C73_D1_VISIUM	liver
MAML2	0.010669709095544442	0.003899267793791913	0.062296355851394855	C73_D1_VISIUM	liver
PGR	0.003433099258759197	0.0011527463319744716	0.022596819141205468	C73_D1_VISIUM	liver
YAP1	0.12034600386687089	0.04707540606359309	0.22788443342681158	C73_D1_VISIUM	liver
BIRC3	0.013836193294152439	0.004437057345297016	0.04181449558639725	C73_D1_VISIUM	liver
MMP7	0.0033069688434713895	0.0010999652738917524	0.07421694983893956	C73_D1_VISIUM	liver
MMP3	7.19763866965994e-06	9.294664369100717e-11		C73_D1_VISIUM	liver
MMP12	3.803496298893698e-06	2.9306898656669627e-11		C73_D1_VISIUM	liver
PDGFD	0.006878985572070516	0.0022537644694285855	0.03069028022279515	C73_D1_VISIUM	liver
ATM	0.06747018561070899	0.026005090902291837	0.10581050714899773	C73_D1_VISIUM	liver
POU2AF1	0.0031636733043641585	0.0006774424086649392	0.011416730719487365	C73_D1_VISIUM	liver
SDHD	0.3792422255739952	0.22485784171024656	0.437545488357599	C73_D1_VISIUM	liver
IL18	0.014999709684674692	0.0031909949664235136	0.028102362921667415	C73_D1_VISIUM	liver
NCAM1	0.010162693243040475	0.004044496399205686	0.06151550425327975	C73_D1_VISIUM	liver
ZBTB16	0.2679605317825917	0.1255708075878434	0.3476027872781011	C73_D1_VISIUM	liver
IL10RA	0.036169565582941945	0.008742308572185577	0.0777068764449477	C73_D1_VISIUM	liver
JAML	0.014669635687847076	0.0035180739043480127	0.07083727158255892	C73_D1_VISIUM	liver
CD3E	0.010834730539421309	0.0034550967130657782	0.03805378391091821	C73_D1_VISIUM	liver
CD3D	0.010553906704258108	0.003176460859605433	0.03073113231828667	C73_D1_VISIUM	liver
CD3G	0.0029567383316460995	0.000863784749245455	0.039934531334276796	C73_D1_VISIUM	liver
KMT2A	0.07719577476233005	0.026858797452886617	0.15042768617724595	C73_D1_VISIUM	liver
CXCR5	0.00118334735829392	0.00019380162912822213	0.011124483753051955	C73_D1_VISIUM	liver
CBL	0.019773721702152285	0.0053838468725748885	0.06165551895293296	C73_D1_VISIUM	liver
MCAM	0.029970725607106428	0.011008095726079857	0.1251891695660113	C73_D1_VISIUM	liver
THY1	0.011186106155037123	0.0030691661418949224	0.05750290442673266	C73_D1_VISIUM	liver
SPA17	0.0026378567707300324	0.0008626509325425039	0.04941488638853278	C73_D1_VISIUM	liver
FEZ1	0.021834010112284793	0.005234975161395325	0.11608519123452199	C73_D1_VISIUM	liver
CHEK1	0.002631088532947883	0.0007697951197012622	-0.00177208939569203	C73_D1_VISIUM	liver
TIRAP	0.01867912077031738	0.005370925029628878	0.02773050784791555	C73_D1_VISIUM	liver
ETS1	0.10631217524683169	0.03881649900570967	0.1601215160848461	C73_D1_VISIUM	liver
JAM3	0.014208471587153326	0.0052845410914189326	0.0932749563603468	C73_D1_VISIUM	liver
KDM5A	0.07141007729837721	0.02567637092723628	0.12724691022987167	C73_D1_VISIUM	liver
RAD52	0.01812775330626419	0.006522694655336554	0.07388217196748453	C73_D1_VISIUM	liver
WNT5B	0.02331438612189884	0.007406415114970126	0.08777924589492135	C73_D1_VISIUM	liver
CACNA2D4	0.012658548027234363	0.0030607010264176756	0.038710700850105736	C73_D1_VISIUM	liver
CACNA1C	0.0017742675305353027	0.00019492599653515353	0.012010390838390055	C73_D1_VISIUM	liver
PRMT8	1.619762902670259e-06	4.547641143017633e-12		C73_D1_VISIUM	liver
CCND2	0.016486829905471286	0.005440764942605189	0.08131988993702927	C73_D1_VISIUM	liver
FGF23	0.00023743993832672552	9.62643385331656e-05	-0.013936548094979823	C73_D1_VISIUM	liver
FGF6	4.68051993174355e-06	4.1657031195165614e-11		C73_D1_VISIUM	liver
NTF3	0.012806154132097921	0.004736936307233252	0.07655937104667851	C73_D1_VISIUM	liver
CD9	0.18961166573027208	0.0760463554426685	0.2963367592713369	C73_D1_VISIUM	liver
TNFRSF1A	0.3685856697534641	0.2257293617128795	0.4740382472362025	C73_D1_VISIUM	liver
LTBR	0.29310776494019547	0.15041864649031142	0.36852913018209343	C73_D1_VISIUM	liver
CD27	0.008411446291977253	0.0030028576832710975	0.06305189374900408	C73_D1_VISIUM	liver
CHD4	0.21173736226419584	0.08955602442541741	0.2668751320551196	C73_D1_VISIUM	liver
LAG3	0.03212330374446118	0.011811800807313044	0.10905270467152786	C73_D1_VISIUM	liver
CD4	0.2922555766074369	0.14064657061231822	0.355716811726694	C73_D1_VISIUM	liver
C1S	0.5843413472892001	0.5853444123873516	0.7055377494058055	C73_D1_VISIUM	liver
C1R	0.6106392068024247	0.6158232360237892	0.6788662280296407	C73_D1_VISIUM	liver
CD163	0.2151201591873243	0.07474350534892	0.2132278920642648	C73_D1_VISIUM	liver
CLEC4C	4.170793194002166e-06	4.197415100232816e-11		C73_D1_VISIUM	liver
C3AR1	0.025173776022944738	0.004711468535773315	0.07333724222506889	C73_D1_VISIUM	liver
CLEC4A	0.007781173592915225	0.0019249350933990578	0.03156393827815058	C73_D1_VISIUM	liver
CLEC6A	3.6441666894426988e-06	2.4124159059759744e-11		C73_D1_VISIUM	liver
CLEC4D	0.002745614163231016	0.0001046521847522947	0.04685784603554638	C73_D1_VISIUM	liver
CLEC4E	0.010036995652999628	0.0022392134818633217	0.016065664221539974	C73_D1_VISIUM	liver
AICDA	2.141385441976145e-06	8.113383271524827e-12		C73_D1_VISIUM	liver
KLRG1	0.01065815456037492	0.00299385346595483	0.020162850891925776	C73_D1_VISIUM	liver
A2M	0.5906128546414084	0.57841701376104	0.6782708460236329	C73_D1_VISIUM	liver
KLRB1	0.017023936558708114	0.0048683010636306956	0.024611578939672547	C73_D1_VISIUM	liver
CLEC2D	0.013969564700113178	0.004012958587977457	0.06353531226532835	C73_D1_VISIUM	liver
CD69	0.0032827353808752954	0.00105715060294104	0.02397974497692125	C73_D1_VISIUM	liver
KLRF1	0.005128540042363556	0.0014968686200076383	-0.006008753526287261	C73_D1_VISIUM	liver
CLEC7A	0.012086310922978346	0.0026325496797039746	0.016912224556581996	C73_D1_VISIUM	liver
KLRD1	0.009516069792577278	0.002690979375630413	0.02576409008113684	C73_D1_VISIUM	liver
KLRK1	0.004668823683723589	0.0015366381641317077	0.02161937461397829	C73_D1_VISIUM	liver
KLRC3	0.0002738873879971249	1.6422296382381927e-07		C73_D1_VISIUM	liver
ETV6	0.04121728072688058	0.01641308072913513	0.09674859503536033	C73_D1_VISIUM	liver
CDKN1B	0.18110320461579624	0.07484511776549264	0.2959342245529919	C73_D1_VISIUM	liver
GRIN2B	0.00014154593861465708	9.624337802640817e-05	0.011516623055712105	C73_D1_VISIUM	liver
ATF7IP	0.09715631669081258	0.03303868794491824	0.16998289604719324	C73_D1_VISIUM	liver
MGST1	0.5490234379943174	0.5092122759784371	0.6797630159675692	C73_D1_VISIUM	liver
KRAS	0.10550938623894651	0.03654107669043145	0.1729645573076147	C73_D1_VISIUM	liver
LRRK2	0.05140192874676312	0.016872812668129084	0.10768746776627408	C73_D1_VISIUM	liver
IRAK4	0.04560531956676874	0.015498118147798147	0.10524806651191487	C73_D1_VISIUM	liver
ARID2	0.04469490363743926	0.014558649281266592	0.13549765598604988	C73_D1_VISIUM	liver
COL2A1	5.728621545609279e-05	1.1287993241399661e-08		C73_D1_VISIUM	liver
CACNB3	0.005676234147201215	0.001968223525135378	0.016892797332864973	C73_D1_VISIUM	liver
WNT10B	0.00025989157001434903	9.616494778605089e-05	0.026102849449989814	C73_D1_VISIUM	liver
KMT2D	0.07515565191827661	0.025672006887153858	0.15952192796208575	C73_D1_VISIUM	liver
SMARCD1	0.08879665004049177	0.03426841344520368	0.14786041672235872	C73_D1_VISIUM	liver
ATF1	0.049693495443278106	0.016845552538971686	0.11595946809241513	C73_D1_VISIUM	liver
BIN2	0.01589479992435372	0.003219529175231707	0.06745528192891356	C73_D1_VISIUM	liver
ACVR1B	0.09520301262427193	0.03852512978167139	0.16703037504641507	C73_D1_VISIUM	liver
NR4A1	0.039916606071179	0.01543178694247037	0.1899233429788564	C73_D1_VISIUM	liver
ITGB7	0.036982725748692664	0.010353790408894167	0.07311673739892353	C73_D1_VISIUM	liver
SP1	0.11460722639868692	0.04594190574787847	0.19620461252925647	C73_D1_VISIUM	liver
MAP3K12	0.0870956558904324	0.04106092718176264	0.25302666790303907	C73_D1_VISIUM	liver
ITGA5	0.18824659860603368	0.07749620868743225	0.3314531591301231	C73_D1_VISIUM	liver
ITGA7	0.018599627255945543	0.005038293585823585	0.10928771271539564	C73_D1_VISIUM	liver
CD63	0.4901432601633506	0.3661048838981204	0.47388849180379045	C73_D1_VISIUM	liver
CDK2	0.0410534447286269	0.014400658019100069	0.10125817939798666	C73_D1_VISIUM	liver
ERBB3	0.3215765717188613	0.16875124009035503	0.39037665946692846	C73_D1_VISIUM	liver
IL23A	0.0014451157238979033	0.0001942890249919213	0.0008655967269157627	C73_D1_VISIUM	liver
STAT2	0.3162088500461183	0.17504179442529313	0.45881782821117584	C73_D1_VISIUM	liver
PRIM1	0.017264487065637157	0.004987613331698691	0.01396569373525125	C73_D1_VISIUM	liver
STAT6	0.25163414195338146	0.11498581068004408	0.3332681216546479	C73_D1_VISIUM	liver
LRP1	0.4827421394487222	0.36358871586949865	0.5431436412088175	C73_D1_VISIUM	liver
GLI1	0.0007447941310187267	0.00019271952251579072	-0.003975110507204612	C73_D1_VISIUM	liver
DDIT3	0.07485543016847283	0.02559176619860097	0.18145880440005052	C73_D1_VISIUM	liver
DTX3	0.017290448890330132	0.005472649163820765	0.10053348912607336	C73_D1_VISIUM	liver
CDK4	0.14612121381222282	0.0536977789247917	0.26699405747039295	C73_D1_VISIUM	liver
TBK1	0.0668333531351751	0.025593000807833388	0.15082095957311323	C73_D1_VISIUM	liver
WIF1	0.0004179901877548815	0.00028873293243424655	-0.008559118922139751	C73_D1_VISIUM	liver
HMGA2	0.000148613345074002	9.624416009273285e-05	-0.011802536288698895	C73_D1_VISIUM	liver
IRAK3	0.028293665697837683	0.008210650392395526	0.07024807838060196	C73_D1_VISIUM	liver
IFNG	0.00016498343554888854	5.4569571472900656e-08		C73_D1_VISIUM	liver
IL26	4.6923516882942536e-06	4.185349443675689e-11		C73_D1_VISIUM	liver
IL22	6.499109921022259e-06	6.990733313417897e-11		C73_D1_VISIUM	liver
NUP107	0.04730243402268687	0.016007690053386165	0.1409704760110475	C73_D1_VISIUM	liver
MDM2	0.18127876613848806	0.07680123525230304	0.273526419567782	C73_D1_VISIUM	liver
FRS2	0.06907177491172124	0.023096585639877827	0.1402068571341319	C73_D1_VISIUM	liver
CNOT2	0.12921126935301194	0.046480920759119325	0.1973905764159283	C73_D1_VISIUM	liver
PTPRR	0.0002825911255898432	0.00019248573127358246	0.005051349656609418	C73_D1_VISIUM	liver
NAV3	0.003160804052092713	0.0008651696988959095	0.023870199712373495	C73_D1_VISIUM	liver
KITLG	0.015198892209226846	0.004900916663140906	0.05596520798019494	C73_D1_VISIUM	liver
DUSP6	0.13422906978573734	0.051419419208397384	0.2328318567562401	C73_D1_VISIUM	liver
SOCS2	0.03986382989727971	0.013814804781882736	0.11321480413167063	C73_D1_VISIUM	liver
PMCH	5.01305528282779e-06	3.7979858614120745e-11		C73_D1_VISIUM	liver
IGF1	0.2447911118476604	0.10879048884985046	0.2935787296973482	C73_D1_VISIUM	liver
ASCL1	0.00014198374728174905	9.62443486442608e-05	-0.011313843049897262	C73_D1_VISIUM	liver
HSP90B1	0.44916227940792364	0.29712496891530993	0.46063317249292846	C73_D1_VISIUM	liver
CMKLR1	0.018312180300082942	0.0036609424001396726	0.061515030393737125	C73_D1_VISIUM	liver
SELPLG	0.02079150443613542	0.004211791516938282	0.06474557799797223	C73_D1_VISIUM	liver
ALKBH2	0.12715162209963474	0.044627182128360886	0.22408243350765503	C73_D1_VISIUM	liver
OAS1	0.0696115978308416	0.020860331929763398	0.15788451575450946	C73_D1_VISIUM	liver
OAS3	0.014425493710195251	0.004289730669606273	0.06119941249298906	C73_D1_VISIUM	liver
DTX1	0.1098645092700817	0.03652776322314503	0.1677369122529398	C73_D1_VISIUM	liver
RASAL1	0.00014148645416101272	9.624414650355761e-05	-0.005304554549544278	C73_D1_VISIUM	liver
TBX3	0.1842764775083663	0.0760096018090705	0.22203004408859758	C73_D1_VISIUM	liver
SIRT4	0.014346450869337647	0.0036778073338228487	0.04010559255891256	C73_D1_VISIUM	liver
PLA2G1B	0.011421889754554005	0.0031755110385324864	0.03410533442201452	C73_D1_VISIUM	liver
HNF1A	0.11235058965748743	0.04058511359536291	0.19415814487982497	C73_D1_VISIUM	liver
ANAPC5	0.23176921736180353	0.09819907297522466	0.29059867911119736	C73_D1_VISIUM	liver
BCL7A	0.026094266653182367	0.009625262965840261	0.108686873120068	C73_D1_VISIUM	liver
CLIP1	0.13578738729418732	0.05025690424836855	0.2109513379741469	C73_D1_VISIUM	liver
GTF2H3	0.05904831972050791	0.02089548630563116	0.13179021585064807	C73_D1_VISIUM	liver
POLE	0.09300523756554377	0.03426795284511797	0.18672354388133217	C73_D1_VISIUM	liver
LATS2	0.03546378658125039	0.011473099559657049	0.12329545301455591	C73_D1_VISIUM	liver
FGF9	0.00020689157779718698	9.625703733418091e-05	-0.008314061917557295	C73_D1_VISIUM	liver
CDK8	0.027503217365637492	0.007597042952672011	0.09233251765922715	C73_D1_VISIUM	liver
FLT3	0.002877646288241592	0.0008657336041395978	0.012362512126954902	C73_D1_VISIUM	liver
HMGB1	0.38731714841187337	0.23253335449231008	0.43609218552921597	C73_D1_VISIUM	liver
BRCA2	0.0031922488311314132	0.0009630473517383173	0.002679149114777218	C73_D1_VISIUM	liver
PDS5B	0.08031414587327536	0.02820764330238637	0.14724624363612968	C73_D1_VISIUM	liver
RFC3	0.023361113928237896	0.007546399811879186	0.09706351444595336	C73_D1_VISIUM	liver
CCNA1	0.000335248398968486	9.625625029095892e-05	-0.002268385951607767	C73_D1_VISIUM	liver
SMAD9	0.007232349954433513	0.002682282179493986	0.019794709871338696	C73_D1_VISIUM	liver
FOXO1	0.12887202601623124	0.047620473933404336	0.17326212793403756	C73_D1_VISIUM	liver
TNFSF11	0.002405487072040776	0.0005791077199780662	0.01285770841762958	C73_D1_VISIUM	liver
LCP1	0.10347135357696037	0.030764857696044083	0.10797820824088972	C73_D1_VISIUM	liver
RB1	0.05173655471895845	0.020129290938883805	0.08268958433037027	C73_D1_VISIUM	liver
CYSLTR2	0.0004324624572383176	9.619358507885512e-05	0.028463486402456068	C73_D1_VISIUM	liver
DACH1	0.013014998060066901	0.004007217542881613	0.057409999995133146	C73_D1_VISIUM	liver
DIS3	0.09293639627568877	0.03294254179944424	0.16689446300756047	C73_D1_VISIUM	liver
KLF5	0.014493670026695327	0.0053669760062213375	0.06020890460633957	C73_D1_VISIUM	liver
KCTD12	0.05531990317868827	0.017091026175434898	0.08760809658753407	C73_D1_VISIUM	liver
EDNRB	0.15807954539307573	0.06371683720930034	0.22179657187499432	C73_D1_VISIUM	liver
SPRY2	0.07295718328439249	0.023731236077388543	0.2054039122901123	C73_D1_VISIUM	liver
DOCK9	0.06147691938246844	0.022303422246848035	0.14227947220958728	C73_D1_VISIUM	liver
ZIC2	6.012275405777217e-06	6.664849595161403e-11		C73_D1_VISIUM	liver
FGF14	0.005602740502610733	0.0015403142483549717	0.012853485080969248	C73_D1_VISIUM	liver
LIG4	0.07032708766098203	0.024219519149735674	0.16585872963145312	C73_D1_VISIUM	liver
TNFSF13B	0.011235609320803447	0.0030498464349451035	0.0760072394908637	C73_D1_VISIUM	liver
IRS2	0.20420264451800343	0.08494926694011477	0.28056771389943025	C73_D1_VISIUM	liver
ARHGEF7	0.1224706965216543	0.04750093960346691	0.23231359231126492	C73_D1_VISIUM	liver
LAMP1	0.44449947075918317	0.3027774684707076	0.5189055573821036	C73_D1_VISIUM	liver
TFDP1	0.1539204933047026	0.054863905872926486	0.23873131027221395	C73_D1_VISIUM	liver
RNASE6	0.02761743057766207	0.005783546791757396	0.05490088140967064	C73_D1_VISIUM	liver
RNASE2	0.02613412511714276	0.004682074890559345	0.08911136149222512	C73_D1_VISIUM	liver
TRDC	0.0014293599263317867	0.0002899442133119159	0.03304204853236766	C73_D1_VISIUM	liver
TRAC	0.012798198994891536	0.0035689448810279725	0.032822475093534365	C73_D1_VISIUM	liver
CEBPE	0.004877380545954461	0.0011111589217366778	0.04959128373740687	C73_D1_VISIUM	liver
BCL2L2	0.05526542109472734	0.021599960802421218	0.1391770515744672	C73_D1_VISIUM	liver
IL25	3.1528365778836973e-06	3.4060728705121534e-11		C73_D1_VISIUM	liver
NFATC4	0.012541006493293958	0.003717092682250245	0.06820537390119769	C73_D1_VISIUM	liver
CMA1	6.564550185507928e-07	7.84977122675726e-13		C73_D1_VISIUM	liver
CTSG	0.030735212903285476	0.004941017413548091	0.026236531640247963	C73_D1_VISIUM	liver
GZMH	0.0031382253503955747	0.000583111064143485	0.007149549439013528	C73_D1_VISIUM	liver
GZMB	0.0020367203168161607	0.0002933431196287274	-0.0005789582886457896	C73_D1_VISIUM	liver
NFKBIA	0.36308749487551933	0.21938066932361727	0.4203702203209642	C73_D1_VISIUM	liver
NKX2-1	3.790390024967172e-06	2.0999770678238273e-11		C73_D1_VISIUM	liver
FOXA1	0.16064299627443035	0.06630461178342913	0.26614207727346284	C73_D1_VISIUM	liver
POLE2	0.016545868148872007	0.0057416098060355586	0.0579079429137543	C73_D1_VISIUM	liver
SOS2	0.047174442179638364	0.018320194556821212	0.09637743964225098	C73_D1_VISIUM	liver
PYGL	0.32292903848559573	0.18193854295859452	0.42708826019593776	C73_D1_VISIUM	liver
BMP4	0.02687650406966359	0.008288584014936358	0.08002049549782722	C73_D1_VISIUM	liver
LGALS3	0.046191748442185765	0.01335489394405312	0.07923435329039377	C73_D1_VISIUM	liver
DLGAP5	0.0028058559899149303	0.0006768260657225446	-0.0012386952045300025	C73_D1_VISIUM	liver
SIX1	2.382370968149238e-06	9.848136478625855e-12		C73_D1_VISIUM	liver
MNAT1	0.04991474500004701	0.014818036544873726	0.09407273471984534	C73_D1_VISIUM	liver
HSPA2	0.016826062877673673	0.005740967899338162	0.11224610778727068	C73_D1_VISIUM	liver
MAX	0.08754194012819938	0.03145770543534628	0.15597939503185818	C73_D1_VISIUM	liver
FUT8	0.014936156781144606	0.004984840075751631	0.08341448871932627	C73_D1_VISIUM	liver
ARG2	0.003788456574497081	0.0008677952560923114	0.02389624923904506	C73_D1_VISIUM	liver
ZFP36L1	0.41089950932058483	0.26017953645541986	0.4890114350085067	C73_D1_VISIUM	liver
ACTN1	0.20292550205769472	0.08049372253732048	0.24570192204822766	C73_D1_VISIUM	liver
PSEN1	0.15171379550921324	0.0587053955394053	0.23475405862962373	C73_D1_VISIUM	liver
PNMA1	0.019571837222918893	0.00514631998511569	0.074633966717933	C73_D1_VISIUM	liver
PGF	0.051708136040617365	0.016886510455195118	0.11671190953450092	C73_D1_VISIUM	liver
FOS	0.09863337604847636	0.036820766765138305	0.21942723846097667	C73_D1_VISIUM	liver
BATF	0.0055515833343563895	0.0017155353602829183	0.08524089379028461	C73_D1_VISIUM	liver
TGFB3	0.021491346263619794	0.006208938209412166	0.0827672812537601	C73_D1_VISIUM	liver
TSHR	9.277155351070029e-07	1.8045204427457336e-12		C73_D1_VISIUM	liver
ATXN3	0.05503891406801696	0.019655164533109632	0.12889183419157146	C73_D1_VISIUM	liver
IFI27	0.1338153640722456	0.04211666869568912	0.1961959156765136	C73_D1_VISIUM	liver
SERPINA1	0.630480107349845	0.7066873216069731	0.6203504726826008	C73_D1_VISIUM	liver
DICER1	0.13648739753541753	0.05431274289972619	0.1844333403847318	C73_D1_VISIUM	liver
TCL1B	1.2121427742016798e-06	2.676418089243477e-12		C73_D1_VISIUM	liver
TCL1A	0.0006296511743051469	9.68043211500577e-05	-0.00028189616692210045	C73_D1_VISIUM	liver
TRAF3	0.032523428191173785	0.010668642811629171	0.09908573475077323	C73_D1_VISIUM	liver
AKT1	0.25427433159068014	0.1149198508357863	0.3300058665018619	C73_D1_VISIUM	liver
JAG2	0.00861329479582706	0.002624697351404649	0.0695494752989439	C73_D1_VISIUM	liver
IGHA1	0.32432611725734883	0.19728983862432706	0.2883965225903702	C73_D1_VISIUM	liver
IGHD	0.003465085192234395	0.0008616341953935374	0.07263262620158956	C73_D1_VISIUM	liver
IGHM	0.29279233936596516	0.1548179051208267	0.2038123595129089	C73_D1_VISIUM	liver
UBE3A	0.13069286438985728	0.05043841710113617	0.18736079703418135	C73_D1_VISIUM	liver
GREM1	0.0031163416295588975	0.000962719201097384	0.0037527594778734726	C73_D1_VISIUM	liver
RASGRP1	0.0007528332916389393	1.199714880626844e-06		C73_D1_VISIUM	liver
THBS1	0.10943163260638428	0.04207547718905308	0.17141539719162274	C73_D1_VISIUM	liver
RAD51	0.0020163269042956	0.00048241291630941765	0.009048477975810166	C73_D1_VISIUM	liver
DLL4	0.02399011494605638	0.007655125967131233	0.09034713664236702	C73_D1_VISIUM	liver
NUSAP1	0.014600447305150364	0.004787938474652009	0.019686618425350483	C73_D1_VISIUM	liver
LTK	0.029003790956780087	0.009474432084526868	0.08345399149839972	C73_D1_VISIUM	liver
PLA2G4E	2.2185663528476997e-06	8.663690255602013e-12		C73_D1_VISIUM	liver
PLA2G4F	1.6884133149973542e-06	5.521276078924084e-12		C73_D1_VISIUM	liver
WDR76	0.006207741733643884	0.0022457420360675424	0.05734120317263729	C73_D1_VISIUM	liver
B2M	0.6067665118055466	0.5946130644578979	0.61346407281477	C73_D1_VISIUM	liver
MYEF2	0.0007246548237781527	9.66864731704685e-05	-0.02626794597536012	C73_D1_VISIUM	liver
SHC4	4.1802634957272434e-05	5.720013741632716e-09		C73_D1_VISIUM	liver
FGF7	0.0038002291667189945	0.0014891228563883817	0.019195086407403552	C73_D1_VISIUM	liver
HDC	0.0014637455562772372	0.000481791729315389	-0.012107205785344332	C73_D1_VISIUM	liver
RAB27A	0.12110982242432865	0.04593053834962359	0.24729348266875179	C73_D1_VISIUM	liver
TCF12	0.08413091864302913	0.030877739622071125	0.16125442569834272	C73_D1_VISIUM	liver
AQP9	0.5095560296546094	0.3809722397915858	0.5811759556607106	C73_D1_VISIUM	liver
RNF111	0.06235962362058135	0.021357434262464406	0.1292895955846518	C73_D1_VISIUM	liver
CCNB2	0.004078612262642076	0.0009693152820806417	-0.00444047805196391	C73_D1_VISIUM	liver
ANXA2	0.2473244315195375	0.10684935578209029	0.3247364257971895	C73_D1_VISIUM	liver
RORA	0.2185916110010555	0.08744026780730486	0.23925368701711996	C73_D1_VISIUM	liver
APH1B	0.017728615519958205	0.004450225694410089	0.047984402604668706	C73_D1_VISIUM	liver
MAP2K1	0.2740145563744964	0.13209576679179952	0.38696442071917847	C73_D1_VISIUM	liver
SMAD3	0.0782658296407951	0.026825747650340633	0.16551726680438433	C73_D1_VISIUM	liver
KIF23	0.0015264621268393159	0.0001951278607286745	0.00723344251573681	C73_D1_VISIUM	liver
CD276	0.09879340614917545	0.03387510804689295	0.19306369143902885	C73_D1_VISIUM	liver
PML	0.08671149095458439	0.028980062048520158	0.1755901385759468	C73_D1_VISIUM	liver
SIN3A	0.10017909810117906	0.039591170290103894	0.17233301880105967	C73_D1_VISIUM	liver
FBXO22	0.11517882882878602	0.04024449214259142	0.23614123536207615	C73_D1_VISIUM	liver
LINGO1	0.005417019805118064	0.0019164414313995236	0.03008715788176797	C73_D1_VISIUM	liver
CTSH	0.3420152535426239	0.18992634777187986	0.38899806802373366	C73_D1_VISIUM	liver
RASGRF1	2.407604877503553e-06	1.2504621313751336e-11		C73_D1_VISIUM	liver
BCL2A1	0.002312666199465241	0.00048418933502039727	-0.011773882829332557	C73_D1_VISIUM	liver
ARNT2	0.003002480538827875	0.0009610624819947284	0.01689920864726585	C73_D1_VISIUM	liver
IL16	0.025436298342752614	0.006246375876820893	0.06216309328415316	C73_D1_VISIUM	liver
NTRK3	0.008297107545389829	0.002476690329699903	0.08077209950487534	C73_D1_VISIUM	liver
ISG20	0.035275820890232214	0.009766170258334587	0.10427491741041048	C73_D1_VISIUM	liver
MFGE8	0.17387908269078112	0.07200601085552541	0.27827806947756706	C73_D1_VISIUM	liver
IDH2	0.48759990766083294	0.3717228014397408	0.4870802538199652	C73_D1_VISIUM	liver
IQGAP1	0.05705894326409833	0.01649250783914414	0.12068005197724979	C73_D1_VISIUM	liver
BLM	0.0023415361278310708	0.00029417984579805783	0.04602671906183502	C73_D1_VISIUM	liver
FES	0.1199072589926147	0.04072386269829686	0.21080566805584208	C73_D1_VISIUM	liver
IGF1R	0.01914447096495655	0.005445687007546129	0.06186730880148254	C73_D1_VISIUM	liver
AXIN1	0.06749450699512985	0.021125975355540512	0.13416807049366275	C73_D1_VISIUM	liver
CACNA1H	0.03714582562259658	0.012175850225254853	0.1459263343522284	C73_D1_VISIUM	liver
BAIAP3	0.06478628679122686	0.02331169003141026	0.15313568407503575	C73_D1_VISIUM	liver
NTHL1	0.5273592837262325	0.419966616819402	0.5731533198365348	C73_D1_VISIUM	liver
TSC2	0.21242488110482766	0.08537604007340385	0.3326851172734445	C73_D1_VISIUM	liver
TRAF7	0.18673971505986395	0.07607691459021036	0.25030494109519447	C73_D1_VISIUM	liver
PDPK1	0.19117491468354367	0.08262522064796188	0.2921335876959774	C73_D1_VISIUM	liver
PKMYT1	0.0019377791115944287	0.00038859036798200285	-0.001558577481800827	C73_D1_VISIUM	liver
TNFRSF12A	0.026907058371412298	0.006706979300605901	0.06224514594116899	C73_D1_VISIUM	liver
IL32	0.07440324577496191	0.024082871574307278	0.15276200976853174	C73_D1_VISIUM	liver
ZNF205	0.059250489403684	0.020757269815367494	0.17329624793771348	C73_D1_VISIUM	liver
MEFV	0.002147538515358541	0.0005794663981840134	-0.019353555422739026	C73_D1_VISIUM	liver
CREBBP	0.17597707177255636	0.07136982187292085	0.25229470383686986	C73_D1_VISIUM	liver
GRIN2A	0.00019181273682267126	9.624922478086382e-05	-0.008755983889960624	C73_D1_VISIUM	liver
SOCS1	0.026538095881476646	0.008916994253095285	0.08736964348380755	C73_D1_VISIUM	liver
PRM1	8.927125820117266e-07	1.354227980747123e-12		C73_D1_VISIUM	liver
TNFRSF17	0.0032572907643736125	0.0013437225690887196	0.022603167802907165	C73_D1_VISIUM	liver
PLA2G10	6.131904049206767e-05	9.883651891615809e-09		C73_D1_VISIUM	liver
SYT17	0.08425189395842235	0.027884900697478433	0.1888739097572604	C73_D1_VISIUM	liver
PRKCB	0.010319238356248369	0.0022325961442460156	0.0375891861836821	C73_D1_VISIUM	liver
IL4R	0.21376137469241469	0.09980793759613538	0.307457022752078	C73_D1_VISIUM	liver
IL21R	0.0006746225378242281	0.0003848030882310025	0.012636997230198788	C73_D1_VISIUM	liver
GTF3C1	0.1174986829448757	0.042453932500588806	0.21224156956137008	C73_D1_VISIUM	liver
IL27	0.09220003878484324	0.030320974086672933	0.20354368831421035	C73_D1_VISIUM	liver
NUPR1	0.4864545854477164	0.37579350354992436	0.5071785031211635	C73_D1_VISIUM	liver
CD19	0.0014192223010391458	0.00033891255107738774	0.009032167174977105	C73_D1_VISIUM	liver
LAT	0.03121836750580816	0.010873679607030248	0.10809640088104468	C73_D1_VISIUM	liver
SPN	0.010315360417017963	0.002972835966320697	0.04936276835254621	C73_D1_VISIUM	liver
MAPK3	0.1055635254406997	0.035499407241465365	0.1778175298852447	C73_D1_VISIUM	liver
ITGAL	0.06294075505063983	0.02085172941178141	0.15112256243701794	C73_D1_VISIUM	liver
HSD3B7	0.23291675307793924	0.10310826916124671	0.37317828665340574	C73_D1_VISIUM	liver
PYCARD	0.0495274177991609	0.014600437117456372	0.09486455221102483	C73_D1_VISIUM	liver
ITGAM	0.011680604869146313	0.0022594696482894183	0.012336107448552385	C73_D1_VISIUM	liver
ITGAX	0.0046372447250874055	0.0012513195441329616	0.03203771725443808	C73_D1_VISIUM	liver
NKD1	0.015742965361660494	0.006276432701849879	0.09656883382854592	C73_D1_VISIUM	liver
NOD2	0.0017805710415869631	0.00048171583107711914	0.004693827612011389	C73_D1_VISIUM	liver
CYLD	0.06765265337843374	0.023835884351991934	0.144931158182293	C73_D1_VISIUM	liver
TOX3	0.03245471981408161	0.010268382367223846	0.09256844472653403	C73_D1_VISIUM	liver
NUP93	0.037781244722189	0.013800029937908603	0.09260281777078153	C73_D1_VISIUM	liver
NLRC5	0.037579818133356944	0.012503977757307815	0.12288751910871948	C73_D1_VISIUM	liver
CCL22	0.0004234602397342752	0.00019247771537025488	-0.010922992147877206	C73_D1_VISIUM	liver
CX3CL1	0.07918836714144653	0.027779416073055854	0.16345925003308032	C73_D1_VISIUM	liver
CCL17	0.0008818811108191776	0.00028930552968086786	-0.010410122799901271	C73_D1_VISIUM	liver
ADGRG3	0.009710997542452578	0.0027293923761181433	0.05824926260400402	C73_D1_VISIUM	liver
CDH5	0.11721714819036723	0.039235795541524836	0.2043002837720684	C73_D1_VISIUM	liver
CKLF	0.09412707576307301	0.029513507516229973	0.1339985099082519	C73_D1_VISIUM	liver
RRAD	0.005204685411669265	0.0015830786494122997	0.04373691262731734	C73_D1_VISIUM	liver
CBFB	0.07693217257819458	0.026983347433754246	0.1576011050819785	C73_D1_VISIUM	liver
CTCF	0.0877822601301327	0.03265942944038648	0.15951696445762037	C73_D1_VISIUM	liver
PSMB10	0.1755293304558085	0.06527761408560831	0.2725730646634574	C73_D1_VISIUM	liver
NFATC3	0.10539957998545828	0.03671054321418035	0.189759665809698	C73_D1_VISIUM	liver
SMPD3	0.00944951980698487	0.0032985602885733335	0.03194203205530067	C73_D1_VISIUM	liver
CDH1	0.11757134327215168	0.045643430082666026	0.17945548216862978	C73_D1_VISIUM	liver
IL34	0.00811625066149027	0.002585752174138063	0.06720907965601125	C73_D1_VISIUM	liver
ZFHX3	0.059673439532045264	0.01985306413054502	0.09847932142881505	C73_D1_VISIUM	liver
PSMD7	0.18468015277474664	0.07035041314796985	0.23199716348725818	C73_D1_VISIUM	liver
GLG1	0.26063720944549484	0.11797396147103238	0.3109645997989063	C73_D1_VISIUM	liver
MAF	0.28675801481436697	0.13533717837026854	0.36088358556185113	C73_D1_VISIUM	liver
PLCG2	0.08462618537585233	0.028744385094994104	0.1778451544961902	C73_D1_VISIUM	liver
GINS2	0.010071207235843106	0.002925217726971896	0.12026776161268826	C73_D1_VISIUM	liver
IRF8	0.039847827418177474	0.011602652878763112	0.10923099695740995	C73_D1_VISIUM	liver
FANCA	0.027517338214564892	0.008363095857449843	0.05948805583787206	C73_D1_VISIUM	liver
ITGAE	0.08302843070058048	0.027553318261928642	0.17919920398985087	C73_D1_VISIUM	liver
CXCL16	0.11643264896683365	0.03858805652048562	0.1844074520867685	C73_D1_VISIUM	liver
PFN1	0.5073109103951794	0.3831116257854518	0.6205293496440456	C73_D1_VISIUM	liver
RPAIN	0.1121812563662668	0.036855624397255704	0.2347180999545304	C73_D1_VISIUM	liver
CLEC10A	0.013036484333211681	0.004196101100896113	0.045047035535889665	C73_D1_VISIUM	liver
FGF11	0.0011420845331890656	0.0003842449150085782	0.03455884121026069	C73_D1_VISIUM	liver
TNFSF12	0.10923332076251824	0.03617118900313443	0.1679900880279523	C73_D1_VISIUM	liver
TNFSF13	0.0880301011778871	0.026953555129314265	0.15492578927352335	C73_D1_VISIUM	liver
CD68	0.26802677559690213	0.1192046846307679	0.2716774234269904	C73_D1_VISIUM	liver
TP53	0.1074398659587202	0.040709726254975924	0.17179015544003223	C73_D1_VISIUM	liver
AURKB	0.007000838532859141	0.002104379238035726	0.05223112267528867	C73_D1_VISIUM	liver
PIK3R5	0.00788816348778873	0.0017910948468233517	0.0648184888318638	C73_D1_VISIUM	liver
MAP2K4	0.08447409728530776	0.029583748678979723	0.1699408335452752	C73_D1_VISIUM	liver
NCOR1	0.29679101517570255	0.15267762740916227	0.34788275435104066	C73_D1_VISIUM	liver
TNFRSF13B	0.0003976419912939755	9.627845401425654e-05	0.011805783508049653	C73_D1_VISIUM	liver
NOS2	0.0008866329669205298	0.0002888589486771576	-0.0035172063973697267	C73_D1_VISIUM	liver
NF1	0.09307736076693683	0.03749115580238633	0.13280663799354192	C73_D1_VISIUM	liver
SUZ12	0.07235564561825669	0.025168964726938792	0.13348731369830488	C73_D1_VISIUM	liver
SPACA3	5.7374193928855445e-06	7.169781639665037e-11		C73_D1_VISIUM	liver
CCL2	0.05046557135313215	0.017077322933145605	0.13127960166366642	C73_D1_VISIUM	liver
CCL7	5.470828758727748e-06	4.4397877632167573e-11		C73_D1_VISIUM	liver
CCL11	0.00014659291911093175	9.623670982960726e-05	0.03911006706178546	C73_D1_VISIUM	liver
CCL8	0.0011566175126670691	0.00048032134798796404	0.03332795288834406	C73_D1_VISIUM	liver
CCL13	0.00046620341909683183	9.635593603335308e-05	0.01575839793210369	C73_D1_VISIUM	liver
CCL1	3.1459400391054796e-06	1.9230047607833768e-11		C73_D1_VISIUM	liver
CCL5	0.01663689326629444	0.0045445920226928555	0.03528255733995339	C73_D1_VISIUM	liver
CCL16	0.2573743171285456	0.11966618475266504	0.3879936318254553	C73_D1_VISIUM	liver
CCL14	0.48489161716917384	0.3630025034654452	0.4914309165936136	C73_D1_VISIUM	liver
CCL15	0.17284843634003594	0.06549504754821693	0.2628478927051327	C73_D1_VISIUM	liver
CCL23	0.032397480635084394	0.006864672047979774	0.10442338243177057	C73_D1_VISIUM	liver
CCL18	0.004542468159372995	0.0016326585020477998	0.012569012115285915	C73_D1_VISIUM	liver
CCL4	0.015160242159577838	0.003982780040330226	0.05972614347285432	C73_D1_VISIUM	liver
CDK12	0.06075542896817355	0.019819748499064083	0.11916448237185118	C73_D1_VISIUM	liver
ERBB2	0.10243814594902617	0.036133496341581695	0.20912398490165218	C73_D1_VISIUM	liver
CSF3	1.5825382079721798e-06	4.7073773722211204e-12		C73_D1_VISIUM	liver
CDC6	0.002494094393482599	0.0004829049345889534	0.009957510596949186	C73_D1_VISIUM	liver
RARA	0.17280944116459862	0.0704784417393093	0.30948121308934384	C73_D1_VISIUM	liver
TOP2A	0.006731911254064471	0.0018518802037935861	0.109403863843512	C73_D1_VISIUM	liver
CCR7	0.0018242442303689453	0.00038687364573564224	0.01056937444473334	C73_D1_VISIUM	liver
STAT5B	0.1354460135096302	0.05294084845509573	0.23328339918597502	C73_D1_VISIUM	liver
STAT5A	0.04663520361170343	0.014479419096605791	0.1021289126510188	C73_D1_VISIUM	liver
STAT3	0.2713187567506117	0.12891684436095074	0.3344509799040063	C73_D1_VISIUM	liver
CCR10	0.0059214385307382435	0.0018311561730844788	0.004218364586309696	C73_D1_VISIUM	liver
IFI35	0.1479775810525424	0.05309713281695144	0.23856402059226697	C73_D1_VISIUM	liver
BRCA1	0.069999577381028	0.025298066525152495	0.16651446167884842	C73_D1_VISIUM	liver
ETV4	0.0008702857194015326	0.000192938114392747	-0.00028778026271936516	C73_D1_VISIUM	liver
SOST	4.730924734077815e-06	4.1228977986521035e-11		C73_D1_VISIUM	liver
HDAC5	0.18483022185682785	0.07117377796972556	0.3173267440963154	C73_D1_VISIUM	liver
ITGA2B	0.004140471884919605	0.0007786913778216086	0.020267338260744446	C73_D1_VISIUM	liver
FZD2	0.004370576904620567	0.0008742682309964655	0.029901601410310754	C73_D1_VISIUM	liver
MAP3K14	0.03457799657707465	0.011188160264200803	0.10082357212195585	C73_D1_VISIUM	liver
MAPT	0.0020289571627158374	0.0006739741059904337	0.011600207575148059	C73_D1_VISIUM	liver
KANSL1	0.0898915727181399	0.033561978519349646	0.17594195062058354	C73_D1_VISIUM	liver
WNT3	0.014112288620452045	0.004550952946658236	0.08778094065629863	C73_D1_VISIUM	liver
ITGB3	0.0016810625353122172	0.000291992259526017	0.01389236337056629	C73_D1_VISIUM	liver
TBX21	0.0021561643218174363	0.0006758134349341341	0.0011669059783755687	C73_D1_VISIUM	liver
NGFR	0.09980044830165123	0.03653050868685681	0.209435229960789	C73_D1_VISIUM	liver
SPOP	0.13140825323679542	0.05069352711860258	0.23247312291605382	C73_D1_VISIUM	liver
ITGA3	0.01821056110589453	0.005484977162477427	0.07548300005710623	C73_D1_VISIUM	liver
COL1A1	0.14103679103106678	0.05676085214660533	0.24464874896424052	C73_D1_VISIUM	liver
CHAD	0.07852636686285945	0.03248959484748188	0.15921570782347486	C73_D1_VISIUM	liver
CACNA1G	3.7979444637597184e-06	2.8878860301547735e-11		C73_D1_VISIUM	liver
NOG	0.00046195612348066446	0.0001924833907833803	-0.0053937796771747456	C73_D1_VISIUM	liver
MPO	0.0758332516682761	0.01807231741763535	0.0886439667986836	C73_D1_VISIUM	liver
RNF43	0.06900717482093545	0.022365027185755924	0.17903683722785702	C73_D1_VISIUM	liver
RAD51C	0.043978090015885894	0.013688691387767826	0.0972292835741046	C73_D1_VISIUM	liver
BRIP1	0.016961103205152865	0.00572948574003167	0.0255758613286039	C73_D1_VISIUM	liver
CD79B	0.016844079087581447	0.004577185324307039	0.07370324786517371	C73_D1_VISIUM	liver
ICAM2	0.05470278072159719	0.01499667697931243	0.1215595770590433	C73_D1_VISIUM	liver
PECAM1	0.10488092231893321	0.035510582577352845	0.18153680604980665	C73_D1_VISIUM	liver
GNA13	0.07170582623747088	0.026245074188079514	0.15535070506412887	C73_D1_VISIUM	liver
AXIN2	0.01473113215368544	0.004524387301759107	0.07218561714585559	C73_D1_VISIUM	liver
PRKCA	0.1443183615248507	0.06009569311632347	0.23341653354074976	C73_D1_VISIUM	liver
CACNG4	1.0005826704535815e-06	1.7673705081257874e-12		C73_D1_VISIUM	liver
CACNG1	2.572213895261958e-06	1.1394718403565327e-11		C73_D1_VISIUM	liver
WIPI1	0.044132161076003026	0.013065927294356402	0.12483098649247115	C73_D1_VISIUM	liver
MAP2K6	0.026821196568095892	0.0080961598586698	0.12158347224188192	C73_D1_VISIUM	liver
SOX9	0.012106838983935374	0.0045773119483881785	0.046485888179859935	C73_D1_VISIUM	liver
CD300A	0.016587510001231865	0.0033462574320645457	0.036655765589270126	C73_D1_VISIUM	liver
GRB2	0.17323761096019716	0.06686473511383466	0.27583119835311415	C73_D1_VISIUM	liver
ITGB4	0.013445668385208056	0.004240347248819227	0.03482507839816444	C73_D1_VISIUM	liver
FOXJ1	0.0005044037281757086	0.0001925929200068211	-0.0134393037286175	C73_D1_VISIUM	liver
SRSF2	0.28910663990059104	0.14657659096205494	0.38928488555868457	C73_D1_VISIUM	liver
TK1	0.03727289806822508	0.010609112090975254	0.09465170780829237	C73_D1_VISIUM	liver
BIRC5	0.009088945620488741	0.0033699518230644607	0.08669033831027842	C73_D1_VISIUM	liver
SOCS3	0.057103046033891866	0.0213942461701642	0.141977152123665	C73_D1_VISIUM	liver
RPTOR	0.05765017721830354	0.020107343872689094	0.1701510725631504	C73_D1_VISIUM	liver
PYCR1	0.007867943439730851	0.00212695206542004	-0.0022424712042168125	C73_D1_VISIUM	liver
CD7	0.016210863836308	0.004872679183844458	0.05832892356185124	C73_D1_VISIUM	liver
ZNF750	7.329453584201985e-05	1.778938595894901e-08		C73_D1_VISIUM	liver
COLEC12	0.003919845172112137	0.0009680261689582393	0.0298848876765074	C73_D1_VISIUM	liver
TYMS	0.006290737440861285	0.001442949869572703	0.04954123236526396	C73_D1_VISIUM	liver
YES1	0.1555881518210159	0.05846033761383339	0.23071266161373302	C73_D1_VISIUM	liver
NDC80	0.0018858568830943602	0.00038293759815864785	0.07986061099073481	C73_D1_VISIUM	liver
TGIF1	0.10037763966680266	0.03766569371696704	0.20087565641788105	C73_D1_VISIUM	liver
LAMA1	0.0018189515156902887	0.0006703547992534248	0.06053298046634388	C73_D1_VISIUM	liver
GATA6	0.1423139367299229	0.05676313633459879	0.24101451570669924	C73_D1_VISIUM	liver
CTAGE1	0.00028326887139964947	9.625596613802985e-05	0.003855279345347523	C73_D1_VISIUM	liver
LAMA3	0.005061071002116408	0.0013538130451376472	-0.0022516841040641057	C73_D1_VISIUM	liver
PIK3C3	0.07383227839753277	0.026488119338509027	0.1294041988657955	C73_D1_VISIUM	liver
SETBP1	0.04236159044301484	0.013976216476039732	0.16195791806919546	C73_D1_VISIUM	liver
SMAD2	0.12417608499956072	0.046855817972704376	0.20427699227957705	C73_D1_VISIUM	liver
SMAD4	0.1953594514720279	0.08466982792811646	0.2857866629567877	C73_D1_VISIUM	liver
TCF4	0.07687794510657579	0.02822560752864314	0.12370905210386617	C73_D1_VISIUM	liver
MALT1	0.0910775899952009	0.033347262215423945	0.17470978298529816	C73_D1_VISIUM	liver
PMAIP1	0.0009747263354177721	0.0002886014123369738	0.021228256858996944	C73_D1_VISIUM	liver
TNFRSF11A	0.008465410471310464	0.0017996079331596738	0.05491118660749869	C73_D1_VISIUM	liver
BCL2	0.007862996684334341	0.002082820496605997	-0.009719011589671454	C73_D1_VISIUM	liver
SERPINB2	5.9292631500710225e-05	8.864236392258112e-09		C73_D1_VISIUM	liver
NFATC1	0.013404641976754087	0.0047689543765045105	0.03969124225022115	C73_D1_VISIUM	liver
SHC2	0.289462607203929	0.14714893091991166	0.3351638215678033	C73_D1_VISIUM	liver
GZMM	0.00769020408408166	0.0020400008749062717	-0.021908930351997244	C73_D1_VISIUM	liver
FGF22	0.0029403348570429424	0.000678519351888775	-0.0104481556958565	C73_D1_VISIUM	liver
AZU1	0.061918953171138685	0.01463249455834553	0.12249678000906863	C73_D1_VISIUM	liver
ELANE	0.09542474904185674	0.0224250520149292	0.13571272111988977	C73_D1_VISIUM	liver
CFD	0.09069713284556294	0.02287453367783774	0.12654473125975246	C73_D1_VISIUM	liver
SBNO2	0.1213107798134726	0.0463984122087867	0.24150890546633288	C73_D1_VISIUM	liver
STK11	0.20504966351682713	0.09145616793673265	0.3276605763964825	C73_D1_VISIUM	liver
EFNA2	0.014530469320584999	0.005208411057996741	0.0733351450661184	C73_D1_VISIUM	liver
AMH	0.0023763058807730886	0.0006740228136070011	0.0010265116989211075	C73_D1_VISIUM	liver
GADD45B	0.1960814956930848	0.08163876731424266	0.3366092882634083	C73_D1_VISIUM	liver
GNG7	0.08797532659175489	0.0320378236653022	0.20766117901018996	C73_D1_VISIUM	liver
GNA11	0.1429595682708075	0.05143448202237554	0.2183562930995199	C73_D1_VISIUM	liver
GNA15	0.005925946546448393	0.001267728188050466	0.007474017093401892	C73_D1_VISIUM	liver
MAP2K2	0.24240910735814117	0.10203502158500005	0.3180811816495785	C73_D1_VISIUM	liver
CREB3L3	0.27063581165678513	0.1311564512874043	0.38368274985937445	C73_D1_VISIUM	liver
EBI3	0.01610005731634327	0.0032874132745629937	0.018313336879319013	C73_D1_VISIUM	liver
TICAM1	0.041363926044327974	0.012479467716729276	0.12832523467973475	C73_D1_VISIUM	liver
PTPRS	0.005263913870144221	0.0010713845947086713	0.008811640755967609	C73_D1_VISIUM	liver
FUT5	0.00013218013556832395	4.9285085105054246e-08		C73_D1_VISIUM	liver
TNFSF9	0.0004223334404802783	0.0002887269286374261	0.010160810503526567	C73_D1_VISIUM	liver
CD70	6.937833460816923e-06	9.55427084594356e-11		C73_D1_VISIUM	liver
TNFSF14	0.07309882958501336	0.02740754587830662	0.17948191842536138	C73_D1_VISIUM	liver
C3	0.633489731603708	0.6973553433395779	0.631565613619633	C73_D1_VISIUM	liver
VAV1	0.00852010351858413	0.0020817977997879735	0.021169767462611337	C73_D1_VISIUM	liver
ADGRE1	0.0029916093127498335	0.0005787426613706986	0.024160714854650937	C73_D1_VISIUM	liver
INSR	0.30716747419538504	0.16245704536754196	0.4132281629474591	C73_D1_VISIUM	liver
CD209	0.019161298266622814	0.004351047020102268	0.03191946483425377	C73_D1_VISIUM	liver
CCL25	0.00037242671457416744	9.629687096835976e-05	0.007627474300380735	C73_D1_VISIUM	liver
PIN1	0.1919842880601302	0.0761685858446642	0.19344408460970142	C73_D1_VISIUM	liver
DNMT1	0.06322512627220697	0.02185475910877078	0.11369816623740137	C73_D1_VISIUM	liver
ICAM1	0.09810672417911402	0.030937484372293544	0.1974734273460459	C73_D1_VISIUM	liver
ICAM4	0.0012817440260614356	0.00019472000152627008	-0.010083645314371765	C73_D1_VISIUM	liver
ICAM3	0.3014761343081959	0.14898315772117077	0.3492915406160094	C73_D1_VISIUM	liver
TYK2	0.1681860106115122	0.0646132804460737	0.27473040642318325	C73_D1_VISIUM	liver
KEAP1	0.258388719640117	0.11551700941379381	0.3279708083276208	C73_D1_VISIUM	liver
CDKN2D	0.020478498511404444	0.004965552886440841	0.054192350267505365	C73_D1_VISIUM	liver
ILF3	0.2036864135775548	0.08579678555808481	0.3221572319390727	C73_D1_VISIUM	liver
SMARCA4	0.0819212067998216	0.02846923330836863	0.14272798593812003	C73_D1_VISIUM	liver
EPOR	0.08891402128705149	0.03318557638123218	0.18748885979577298	C73_D1_VISIUM	liver
ECSIT	0.18952630740181448	0.07296415151510373	0.2862761882620012	C73_D1_VISIUM	liver
JUNB	0.15511190376389258	0.058625472570107584	0.24637963905031574	C73_D1_VISIUM	liver
CACNA1A	0.0013480365979061943	0.0004801812552154429	0.03416481554646513	C73_D1_VISIUM	liver
PRKACA	0.22893230436901107	0.1005966657301643	0.31197667543235186	C73_D1_VISIUM	liver
ADGRE5	0.04628323348412941	0.011705848537348162	0.12140583569369148	C73_D1_VISIUM	liver
DNAJB1	0.22253948232556026	0.09571226960397669	0.30402744423465494	C73_D1_VISIUM	liver
NOTCH3	0.03002877051170426	0.01027174361873045	0.1326367012640228	C73_D1_VISIUM	liver
BRD4	0.18998826683897418	0.08299268932794371	0.2320050364530602	C73_D1_VISIUM	liver
BST2	0.32730963557528764	0.18103166173012547	0.41695060274735507	C73_D1_VISIUM	liver
JAK3	0.024320888575134748	0.007542418264538549	0.09154159498012192	C73_D1_VISIUM	liver
IL12RB1	0.004314558005249252	0.0007743493796355864	0.030968911720625263	C73_D1_VISIUM	liver
PIK3R2	0.09593380918657857	0.033231121945090265	0.1989952669110951	C73_D1_VISIUM	liver
LRRC25	0.016685734839659114	0.004054172646057087	0.054540301989519674	C73_D1_VISIUM	liver
CCNE1	0.003467486697146044	0.0011545523970958474	-0.0012327199288816636	C73_D1_VISIUM	liver
FAAP24	0.0070337587629303935	0.0014598911417984973	0.011900347772114593	C73_D1_VISIUM	liver
CEBPA	0.3433627119774405	0.1967089264915191	0.47136929052188414	C73_D1_VISIUM	liver
GPI	0.3209928290452808	0.17566914155959445	0.4175471704004745	C73_D1_VISIUM	liver
HAMP	0.33310189614227664	0.2040442061319339	0.43261278683157006	C73_D1_VISIUM	liver
CD22	0.0015496856675042297	0.0005758683222508509	0.04185970664272928	C73_D1_VISIUM	liver
ZBTB32	0.0001302527593538638	4.747020187118339e-08		C73_D1_VISIUM	liver
ACTN4	0.31019359134818214	0.1656138213269729	0.4137177797598208	C73_D1_VISIUM	liver
IFNL1	2.123560914512293e-06	6.768506373910886e-12		C73_D1_VISIUM	liver
DLL3	4.363375388762604e-06	3.9484872081984556e-11		C73_D1_VISIUM	liver
AKT2	0.23918417196359654	0.10790061709126968	0.32168825980091076	C73_D1_VISIUM	liver
NUMBL	0.01662064802826535	0.0065243707918024715	0.07523547214006418	C73_D1_VISIUM	liver
AXL	0.05846112975175343	0.01395495767543908	0.09643957751962833	C73_D1_VISIUM	liver
TGFB1	0.061386477380717855	0.01838296610367048	0.09418580860813967	C73_D1_VISIUM	liver
CD79A	0.006983057137911321	0.0018325352293642682	0.014708797695904248	C73_D1_VISIUM	liver
POU2F2	0.004423206414294794	0.0008759358467019472	0.01011193811290782	C73_D1_VISIUM	liver
CEACAM1	0.1247255941485398	0.043925039254773326	0.19065982473411394	C73_D1_VISIUM	liver
PLAUR	0.008255557237950994	0.0024898641218174243	0.050126270726744304	C73_D1_VISIUM	liver
PVR	0.10158914638043662	0.03572333404924007	0.1846869537943811	C73_D1_VISIUM	liver
CBLC	0.09423109835692091	0.03314738296335743	0.17803649994821338	C73_D1_VISIUM	liver
APOE	0.6376550024232039	0.7019339877098177	0.7159933086469972	C73_D1_VISIUM	liver
RELB	0.01442946936697645	0.0037795029147229785	0.04172295658377947	C73_D1_VISIUM	liver
ERCC2	0.0827243317230918	0.027886799914586282	0.15512354834860947	C73_D1_VISIUM	liver
ERCC1	0.13167223154391067	0.046938445118403845	0.2246534846245217	C73_D1_VISIUM	liver
FOSB	0.03759015082696584	0.01450106004173294	0.19511364945858622	C73_D1_VISIUM	liver
BBC3	0.019181658022227148	0.006156159322745023	0.07779965265525639	C73_D1_VISIUM	liver
C5AR1	0.018266665684444516	0.005314671651580669	0.08135894655727366	C73_D1_VISIUM	liver
PLA2G4C	0.013666229757815857	0.0038330369012224163	0.05247797627448998	C73_D1_VISIUM	liver
EMP3	0.07417661303043133	0.021673040159401198	0.1291787497774549	C73_D1_VISIUM	liver
GRIN2D	0.0031021987407163975	0.0006794293954108791	0.0037229280921179716	C73_D1_VISIUM	liver
FGF21	0.004719800580920865	0.0013439399361878568	0.03404617772604804	C73_D1_VISIUM	liver
BAX	0.08020722962865899	0.0243823869117883	0.15988766813973623	C73_D1_VISIUM	liver
CD37	0.017095784899935004	0.004694202405329581	0.07290129819650423	C73_D1_VISIUM	liver
FLT3LG	0.02872610677390278	0.00963455141578268	0.06367884211007521	C73_D1_VISIUM	liver
IRF3	0.14616941132445413	0.05516655477596514	0.2376710971180712	C73_D1_VISIUM	liver
POLD1	0.04753498702988369	0.013929444398268697	0.11846027875617748	C73_D1_VISIUM	liver
SPIB	0.000597687303340769	0.0003849670727290976	-0.006998684551293662	C73_D1_VISIUM	liver
CD33	0.010198828731238162	0.0017753889578896664	0.006219112323756656	C73_D1_VISIUM	liver
NKG7	0.03230833332105622	0.00695657749413378	0.05117701812087848	C73_D1_VISIUM	liver
SIGLEC5	0.0007167765626851294	9.656548633383381e-05	-0.00812502812560088	C73_D1_VISIUM	liver
FPR1	0.02164755975447919	0.003636744295363411	0.022378203869846503	C73_D1_VISIUM	liver
FPR2	0.002096691175360923	0.00038644757166932396	0.010878628757800294	C73_D1_VISIUM	liver
PRKCG	5.270406887044169e-05	7.640935988796017e-09		C73_D1_VISIUM	liver
CACNG6	3.304580708736578e-06	1.888140092848719e-11		C73_D1_VISIUM	liver
LILRB2	0.01736341320636898	0.003157922201513611	0.06719037326416469	C73_D1_VISIUM	liver
LILRA5	0.002850521685958577	0.000580027771593894	-0.0037211672711070613	C73_D1_VISIUM	liver
LILRA4	0.00031837709933264113	1.776814867085812e-07		C73_D1_VISIUM	liver
LAIR2	0.00027266617008171636	9.593822635929255e-05	0.07965624998089545	C73_D1_VISIUM	liver
LILRA1	0.0038574644557707546	0.0004959039746163283	0.0005772810665002704	C73_D1_VISIUM	liver
LILRB1	0.0022083096594903906	0.0001987424318872947	-0.015611538656699675	C73_D1_VISIUM	liver
LILRB4	0.010915099155355188	0.0025759191514873204	0.039344515014345716	C73_D1_VISIUM	liver
KIR3DL3	4.64393877495336e-06	3.0647434430509236e-11		C73_D1_VISIUM	liver
FCAR	8.55256902286926e-05	1.3550692370381191e-08		C73_D1_VISIUM	liver
NCR1	0.002150620422517372	0.0004825810127004905	0.00794010391447833	C73_D1_VISIUM	liver
IL11	6.129833086091423e-06	6.816280451613854e-11		C73_D1_VISIUM	liver
SIRPA	0.09124402152687813	0.03424865018518204	0.18557201293997438	C73_D1_VISIUM	liver
SIGLEC1	0.07015901777366451	0.01734034292783501	0.10562562204727635	C73_D1_VISIUM	liver
CDC25B	0.08295974429757991	0.028506300061415447	0.16025149631023572	C73_D1_VISIUM	liver
MAVS	0.18646150505250822	0.07704800665355951	0.28136064102203867	C73_D1_VISIUM	liver
PCNA	0.12817155052825677	0.0456284178855009	0.25600510380726754	C73_D1_VISIUM	liver
BMP2	0.02447576978076354	0.007823549614765576	0.08007940193391369	C73_D1_VISIUM	liver
PLCB1	0.030916723258530673	0.010044355356370854	0.04951362968447673	C73_D1_VISIUM	liver
PLCB4	0.0009769539158196877	0.0003847419923432685	0.004835029199719074	C73_D1_VISIUM	liver
PAK5	0.00026652155355895327	2.030683574549421e-07		C73_D1_VISIUM	liver
JAG1	0.04491104369597638	0.015793462248104965	0.15256161304934857	C73_D1_VISIUM	liver
FOXA2	0.15858097765288756	0.058538943688963826	0.2766937882157532	C73_D1_VISIUM	liver
THBD	0.18304759905769083	0.07025878327205433	0.2526758328858192	C73_D1_VISIUM	liver
CST7	0.01979830524249757	0.0037266003131764492	0.04800186041569765	C73_D1_VISIUM	liver
ID1	0.14654526699711987	0.05348938401608665	0.25700685426163666	C73_D1_VISIUM	liver
BCL2L1	0.17201231568021916	0.06375016588802253	0.30843486101735385	C73_D1_VISIUM	liver
TPX2	0.019531690081468975	0.007279877178091996	0.09691183138640636	C73_D1_VISIUM	liver
HCK	0.02068091693586328	0.0038078874683515397	0.06520711138857244	C73_D1_VISIUM	liver
ASXL1	0.1665895105647789	0.06583031188094525	0.27913786192598256	C73_D1_VISIUM	liver
DNMT3B	0.004773351692888238	0.0010591579219220804	0.03762645754940727	C73_D1_VISIUM	liver
E2F1	0.005198561402587587	0.0011703091417153845	0.012989591755399724	C73_D1_VISIUM	liver
ITCH	0.13383821339550941	0.049509904486298044	0.19008157951118781	C73_D1_VISIUM	liver
RPN2	0.3298859855515333	0.18539206225585325	0.40960028213371247	C73_D1_VISIUM	liver
SRC	0.01816516842632737	0.005931790106361423	0.06662127272072353	C73_D1_VISIUM	liver
LBP	0.39737279799122077	0.24855147493728916	0.4272357253326163	C73_D1_VISIUM	liver
MAFB	0.14701259283771298	0.054183688897064056	0.23360616133131187	C73_D1_VISIUM	liver
PLCG1	0.04077703569507717	0.013098090362866622	0.1060258296959666	C73_D1_VISIUM	liver
SGK2	0.11947295924862071	0.04202870184789215	0.20805939066997367	C73_D1_VISIUM	liver
ADA	0.012727315170341405	0.0034528528610299203	0.047324874678621044	C73_D1_VISIUM	liver
PI3	0.00014016190445388145	9.624415237252635e-05	0.0030560557404825323	C73_D1_VISIUM	liver
SEMG1	3.869230580726627e-06	2.91033335261689e-11		C73_D1_VISIUM	liver
UBE2C	0.0046818330299804355	0.0013396408624044215	0.06321933100297486	C73_D1_VISIUM	liver
MMP9	0.018951909759356893	0.002467169109017583	0.04887933003146758	C73_D1_VISIUM	liver
CD40	0.07096712250793831	0.021714444124820303	0.1659833979829275	C73_D1_VISIUM	liver
NCOA3	0.09026603288247059	0.034807436831691255	0.1479139660329516	C73_D1_VISIUM	liver
NFATC2	0.01242078913330074	0.0033643878620418836	0.05606003442788714	C73_D1_VISIUM	liver
AURKA	0.010206410311529733	0.003625189210589188	0.04144321358590178	C73_D1_VISIUM	liver
BMP7	4.804645298258109e-06	4.814820069398463e-11		C73_D1_VISIUM	liver
SPO11	1.472742115856867e-06	4.065550744042226e-12		C73_D1_VISIUM	liver
CTCFL	4.869885638839261e-05	8.481590383586718e-09		C73_D1_VISIUM	liver
PCK1	0.46783318472369456	0.3258144509265486	0.5739619926959759	C73_D1_VISIUM	liver
GNAS	0.45613216457721323	0.310670406741347	0.4760343512412374	C73_D1_VISIUM	liver
LAMA5	0.09452846104679151	0.03380979441670344	0.18657456511432813	C73_D1_VISIUM	liver
BIRC7	0.000142549501739012	9.624452044484797e-05	-0.012186978997197303	C73_D1_VISIUM	liver
APP	0.3294532664347058	0.1860887260332543	0.4283853799557764	C73_D1_VISIUM	liver
TIAM1	0.04069422921761893	0.015434398094941432	0.12743976535715548	C73_D1_VISIUM	liver
OLIG2	8.33240536984566e-05	1.4389838126776139e-08		C73_D1_VISIUM	liver
IFNAR2	0.08250416685339775	0.027811705876973517	0.16273787759887415	C73_D1_VISIUM	liver
IL10RB	0.1404471776178793	0.05599109084054074	0.2286683664546048	C73_D1_VISIUM	liver
IFNAR1	0.26997839030287324	0.1295017757294645	0.33689493749523036	C73_D1_VISIUM	liver
RUNX1	0.00805883307860383	0.0024379638005606837	0.06532169865925852	C73_D1_VISIUM	liver
ERG	0.03708196204472468	0.012217959273530631	0.11711940380918201	C73_D1_VISIUM	liver
ETS2	0.27040222417697524	0.1285939233275858	0.38517859608302796	C73_D1_VISIUM	liver
MX1	0.0556398000694921	0.01758886300016602	0.13297653711095214	C73_D1_VISIUM	liver
TMPRSS2	0.08280549810259775	0.0307581693012792	0.15992531980293084	C73_D1_VISIUM	liver
AIRE	1.266608406644621e-06	3.6056264934840247e-12		C73_D1_VISIUM	liver
ITGB2	0.11104545928500532	0.031961231708314705	0.1650607388052885	C73_D1_VISIUM	liver
S100B	0.006257336538557212	0.0015328057924144628	0.06532319007019888	C73_D1_VISIUM	liver
IL17RA	0.10670726376049107	0.03687614680696121	0.1844275329313429	C73_D1_VISIUM	liver
BID	0.18199584824674858	0.06926827824273617	0.26783302619394306	C73_D1_VISIUM	liver
CRKL	0.1260121227728982	0.05076280132955621	0.21677131216779963	C73_D1_VISIUM	liver
MAPK1	0.15885612701673288	0.06109530016376843	0.2696445104851033	C73_D1_VISIUM	liver
PRAME	3.4396900510891594e-06	3.1545264519087077e-11		C73_D1_VISIUM	liver
BCR	0.18601150632849356	0.07271836603310003	0.27592092616662656	C73_D1_VISIUM	liver
IGLL1	0.0014755682158763123	0.000482146332206585	-0.0038219993172563392	C73_D1_VISIUM	liver
VPREB3	0.0056208886519215915	0.0018232465416515298	0.029775229091814442	C73_D1_VISIUM	liver
SMARCB1	0.12356994121756333	0.042752696796272645	0.19733429999592322	C73_D1_VISIUM	liver
MIF	0.5617216335108074	0.5042435937348534	0.609060730399715	C73_D1_VISIUM	liver
ADORA2A	0.010367145648172319	0.0020702301571935435	0.048463382155776065	C73_D1_VISIUM	liver
CHEK2	0.009042736937436903	0.0029531897858837562	0.08356500858190263	C73_D1_VISIUM	liver
XBP1	0.41989689002720976	0.2763347236910628	0.48081181651480753	C73_D1_VISIUM	liver
NF2	0.09196519297909571	0.02939941518176393	0.15962467149344747	C73_D1_VISIUM	liver
LIF	0.00035650539240031435	3.4560055104909573e-07		C73_D1_VISIUM	liver
OSM	0.0009478311766679909	9.747965016637616e-05	-0.004084096210421897	C73_D1_VISIUM	liver
PLA2G3	4.092844643923965e-06	3.296300555589413e-11		C73_D1_VISIUM	liver
MCM5	0.06752063147080033	0.0195307165115219	0.14113446525787815	C73_D1_VISIUM	liver
MYH9	0.3807265696545633	0.23573218985927666	0.48200507223007016	C73_D1_VISIUM	liver
NCF4	0.021926165125011884	0.004626966668192686	0.04879632512810429	C73_D1_VISIUM	liver
CSF2RB	0.005359796118583313	0.0009705880952768783	0.03572948527625594	C73_D1_VISIUM	liver
IL2RB	0.010349895837850617	0.0022506022363239183	0.05112418877607765	C73_D1_VISIUM	liver
RAC2	0.0288394298516393	0.006756035633300213	0.04240668042243937	C73_D1_VISIUM	liver
MFNG	0.02771417949224997	0.008132927535703964	0.05013472621681933	C73_D1_VISIUM	liver
LGALS1	0.4287283178150224	0.2749431807496748	0.4135631431517445	C73_D1_VISIUM	liver
SOX10	0.0017703361465139667	0.0005777089420128178	0.009542545311808754	C73_D1_VISIUM	liver
PLA2G6	0.03650833961108173	0.011554037153975702	0.13765241337073594	C73_D1_VISIUM	liver
PDGFB	0.030396724449485938	0.008907553516400053	0.1167585273707769	C73_D1_VISIUM	liver
TAB1	0.05977230305012572	0.020168144598907776	0.12750970507362847	C73_D1_VISIUM	liver
RBX1	0.26502632336819376	0.12413327679281189	0.34235884921699533	C73_D1_VISIUM	liver
EP300	0.11568923703975414	0.04266967326623087	0.20056797258587117	C73_D1_VISIUM	liver
RANGAP1	0.14719749746757607	0.05678948795116362	0.2178769777258669	C73_D1_VISIUM	liver
TNFRSF13C	0.0019005340847975743	0.00038794925352434866	0.005352425316077016	C73_D1_VISIUM	liver
MPPED1	0.06064071871785414	0.021858910666268487	0.1723119830352662	C73_D1_VISIUM	liver
SMC1B	8.865730278984639e-06	2.0394311226499342e-10		C73_D1_VISIUM	liver
WNT7B	0.00014571297914042875	9.624466326289476e-05	-0.020902738968029615	C73_D1_VISIUM	liver
HDAC10	0.05417569206371972	0.02023015889526497	0.13441715329050755	C73_D1_VISIUM	liver
MAPK12	0.023826175268251787	0.0075787780241520575	0.06823092307247614	C73_D1_VISIUM	liver
MAPK11	0.02448489648719633	0.00797780756730198	0.0690064572110811	C73_D1_VISIUM	liver
MAPK8IP2	0.003676149189795311	0.0011553841613135597	0.009476151994469956	C73_D1_VISIUM	liver
CRLF2	5.537136115098613e-06	7.331949949290037e-11		C73_D1_VISIUM	liver
IL3RA	0.008069035721559769	0.001751234964320988	0.03810842162491221	C73_D1_VISIUM	liver
CD99	0.4612825017255277	0.34049041614305015	0.4921600737241197	C73_D1_VISIUM	liver
PRKX	0.007372387365415843	0.0019303089388610732	0.02202671720679377	C73_D1_VISIUM	liver
TLR7	0.001556045131839057	0.00038586023089375477	-0.013252462486478711	C73_D1_VISIUM	liver
TLR8	0.004370762660292153	0.0004928209908093426	0.028570832758861624	C73_D1_VISIUM	liver
FANCB	0.001175324611314777	0.00028894151622457873	0.0160763498476655	C73_D1_VISIUM	liver
VEGFD	0.0037491785008778758	0.0012472782579082374	0.0290197685579872	C73_D1_VISIUM	liver
POLA1	0.010946525501618126	0.003010494633162532	-0.009391697814455646	C73_D1_VISIUM	liver
MAGEB2	9.090016705240658e-06	1.1884658235954927e-10		C73_D1_VISIUM	liver
DMD	0.20597922147508377	0.08632467190261202	0.2854574469005937	C73_D1_VISIUM	liver
CYBB	0.03655826427814482	0.007430697045180927	0.025687991636259767	C73_D1_VISIUM	liver
TSPAN7	0.09449820853012333	0.029411199059022255	0.17535276011980516	C73_D1_VISIUM	liver
BCOR	0.03639349568311445	0.010882769061407923	0.11990085595604617	C73_D1_VISIUM	liver
USP9X	0.2442423230543052	0.10720148611423064	0.31801810621955345	C73_D1_VISIUM	liver
DDX3X	0.29186311464470166	0.14092221527022566	0.3573937255072178	C73_D1_VISIUM	liver
KDM6A	0.037682856432953625	0.012976118775471992	0.11711128442166564	C73_D1_VISIUM	liver
ARAF	0.23992472228546363	0.10906535645549621	0.35527185316358256	C73_D1_VISIUM	liver
TIMP1	0.4930092840013691	0.3653900329758851	0.452423166113578	C73_D1_VISIUM	liver
CFP	0.09365633209138953	0.024124584089836903	0.16206344926452362	C73_D1_VISIUM	liver
ELK1	0.13518766975978044	0.052192740725359336	0.22034594453329168	C73_D1_VISIUM	liver
GATA1	0.004287407324894934	0.0009642673359360168	0.03063941311531848	C73_D1_VISIUM	liver
HDAC6	0.2546999748902192	0.115559421019767	0.3840542892460942	C73_D1_VISIUM	liver
TFE3	0.09060301395985358	0.03225617510452891	0.21305776354446898	C73_D1_VISIUM	liver
FOXP3	0.0022093749712920586	0.0003877394470981843	0.020271209600753518	C73_D1_VISIUM	liver
CCNB3	0.003460058897396779	0.001342915083462999	0.028276026879303827	C73_D1_VISIUM	liver
SMC1A	0.12093827511330929	0.04538559847227488	0.1967202591916717	C73_D1_VISIUM	liver
HUWE1	0.1917387745130467	0.07831440926018463	0.2741322376457551	C73_D1_VISIUM	liver
AMER1	0.02212248890622831	0.008212628818840422	0.06021933645353306	C73_D1_VISIUM	liver
MSN	0.1420039725415289	0.05238787117754173	0.19921673745943752	C73_D1_VISIUM	liver
VSIG4	0.0914200004540945	0.02370627506147826	0.1122574815067083	C73_D1_VISIUM	liver
AR	0.2978318398534798	0.1443248211207001	0.2977403183147186	C73_D1_VISIUM	liver
IGBP1	0.11504858659725123	0.041034429585511414	0.19318595798393234	C73_D1_VISIUM	liver
FOXO4	0.03828156790586945	0.012305060466145311	0.08546675994599678	C73_D1_VISIUM	liver
IL2RG	0.007051720419259511	0.001277601508753728	0.029072964368367774	C73_D1_VISIUM	liver
MED12	0.055196279892744574	0.01666809408977538	0.16542225099297928	C73_D1_VISIUM	liver
TAF1	0.04048804219788648	0.014789583726862645	0.1232966075211083	C73_D1_VISIUM	liver
CXCR3	0.0013583435452237435	0.00028829904674636155	0.04326382950363215	C73_D1_VISIUM	liver
FGF16	1.6974430262584874e-06	5.7321591865184836e-12		C73_D1_VISIUM	liver
ATRX	0.10766721414349889	0.03894054610831056	0.1572194137886645	C73_D1_VISIUM	liver
BTK	0.0029251568198094156	0.0006729213350030751	0.05024510156744622	C73_D1_VISIUM	liver
IL1RAPL2	0.00019944772750892138	9.61896353727732e-05	0.027761179407489626	C73_D1_VISIUM	liver
COL4A6	0.0003339353773122698	3.834438216582348e-07		C73_D1_VISIUM	liver
COL4A5	0.0064564765296276725	0.0027288966014386534	0.028291306529570553	C73_D1_VISIUM	liver
PAK3	0.0008051054505645441	0.00019284847119070906	-0.006364821046755171	C73_D1_VISIUM	liver
DCX	3.0918237878095257e-06	1.881051106666957e-11		C73_D1_VISIUM	liver
IL13RA2	0.023230232934973827	0.005582655325037198	0.07069715061029938	C73_D1_VISIUM	liver
IL13RA1	0.2938486453487526	0.1425638494192756	0.38599206212209647	C73_D1_VISIUM	liver
LAMP2	0.3601506293202058	0.2053679668293141	0.39635401934213577	C73_D1_VISIUM	liver
GRIA3	0.011374465575126799	0.003575412070919193	0.06613674346069276	C73_D1_VISIUM	liver
XIAP	0.08886822299525822	0.031860665027979115	0.13696717008615827	C73_D1_VISIUM	liver
STAG2	0.11143039417705343	0.040763269609863144	0.19200463517619282	C73_D1_VISIUM	liver
SH2D1A	0.0022298677577025907	0.0002918568620052786	-0.005777295615907198	C73_D1_VISIUM	liver
GPC4	0.02377946152750482	0.007888317157452102	0.05934527173805623	C73_D1_VISIUM	liver
PHF6	0.03457990540559527	0.012166596855511783	0.060859419349599875	C73_D1_VISIUM	liver
CD40LG	0.00042259136984427553	2.420438166616998e-07		C73_D1_VISIUM	liver
FGF13	0.0017591196380516854	9.930490070309286e-05	0.017942742803518565	C73_D1_VISIUM	liver
SPANXB1	4.841779809515189e-06	4.6161965428046867e-11		C73_D1_VISIUM	liver
MAGEC1	2.011115235362866e-06	8.955466494292508e-12		C73_D1_VISIUM	liver
MAGEC2	1.1649496284569818e-06	2.042593957237885e-12		C73_D1_VISIUM	liver
PASD1	4.4577205959294695e-06	3.190861671092278e-11		C73_D1_VISIUM	liver
MAGEA4	1.6969754130062048e-06	5.169582959557367e-12		C73_D1_VISIUM	liver
MAGEA12	3.342441471167124e-06	1.738507396964914e-11		C73_D1_VISIUM	liver
MAGEA1	1.5561999626317137e-06	4.84382571159306e-12		C73_D1_VISIUM	liver
IRAK1	0.16355967090184537	0.05965814441839116	0.21789205703868336	C73_D1_VISIUM	liver
FLNA	0.1863807555331359	0.07327034566596925	0.26413485722342345	C73_D1_VISIUM	liver
DNASE1L1	0.06863043086979395	0.023535723758533713	0.13627725924653883	C73_D1_VISIUM	liver
G6PD	0.040092104362534325	0.013836752728190826	0.09867256058529411	C73_D1_VISIUM	liver
IKBKG	0.1624318183879577	0.05787175817908598	0.24766993468470117	C73_D1_VISIUM	liver
USP9Y	0.03291849715676038	0.01149399999965116	0.0700942459283078	C73_D1_VISIUM	liver
ISG15	0.19602036140403822	0.07914965496943711	0.22878154075064386	C73_B1_VISIUM	liver
TNFRSF18	0.0008690760455066617	0.00028857395946811084	0.016936370987958478	C73_B1_VISIUM	liver
TNFRSF4	0.008103697229582233	0.0029699536256005757	0.025054211185360768	C73_B1_VISIUM	liver
CALML6	0.004820708597291846	0.0013482515678852514	0.015114950063121357	C73_B1_VISIUM	liver
HES5	0.0017509552325255505	0.0008662637419768929	-0.014644942721076618	C73_B1_VISIUM	liver
TNFRSF14	0.20218974663281675	0.07539726494189515	0.27577756636282386	C73_B1_VISIUM	liver
TNFRSF25	0.011665623594296026	0.003900945740698411	0.06474048975640928	C73_B1_VISIUM	liver
TNFRSF9	0.0004628691163962326	0.0001924391614001929	0.012500184688771742	C73_B1_VISIUM	liver
ERRFI1	0.47368800429322394	0.33390270565373353	0.5394420624136045	C73_B1_VISIUM	liver
PIK3CD	0.020874044294082794	0.00512559327454324	0.051847438120610004	C73_B1_VISIUM	liver
MASP2	0.444551337517065	0.3006290212227468	0.537337953325382	C73_B1_VISIUM	liver
MTOR	0.10985507706075345	0.035256145018905935	0.17012350038686203	C73_B1_VISIUM	liver
MAD2L2	0.18535674287129789	0.06878475138059267	0.23549013176814826	C73_B1_VISIUM	liver
TNFRSF8	0.0014069595790891388	9.840279711187858e-05	-0.0033405546075329874	C73_B1_VISIUM	liver
TNFRSF1B	0.08670375535111226	0.028572699514441687	0.12559487866707308	C73_B1_VISIUM	liver
CASP9	0.031661277837294464	0.0074110975045420914	0.07715728759590224	C73_B1_VISIUM	liver
EPHA2	0.04229212308021128	0.012903004318025733	0.10353631053608953	C73_B1_VISIUM	liver
SDHB	0.41158833124969124	0.26371281396148827	0.4317369685532474	C73_B1_VISIUM	liver
PLA2G2A	0.007460847647642883	0.003111682444541707	0.020734770581972747	C73_B1_VISIUM	liver
PLA2G5	0.050436253914183354	0.01453974153386379	0.09659511729601672	C73_B1_VISIUM	liver
WNT4	0.009578809608263844	0.002030426693904315	0.05779701317190256	C73_B1_VISIUM	liver
C1QA	0.41203048431761063	0.2528869571418382	0.42440870619321847	C73_B1_VISIUM	liver
C1QB	0.3594073543425458	0.21181273010057827	0.4096915711855815	C73_B1_VISIUM	liver
ID3	0.2328063787803266	0.09370005618286005	0.3185926607490587	C73_B1_VISIUM	liver
IL22RA1	0.03644959662972454	0.00957392525801539	0.05344860420242905	C73_B1_VISIUM	liver
RUNX3	0.005901076459594601	0.0019687133965654007	0.023725217954688065	C73_B1_VISIUM	liver
STMN1	0.0578289898455761	0.01627518255175427	0.1138739238891707	C73_B1_VISIUM	liver
CD52	0.025665933123066278	0.007396386318236524	0.09079613828635988	C73_B1_VISIUM	liver
ARID1A	0.12832531991407822	0.0395905477474779	0.20034723307359942	C73_B1_VISIUM	liver
RPA2	0.10820993050661194	0.03342505880793168	0.1849496047064791	C73_B1_VISIUM	liver
YTHDF2	0.1553415588682256	0.05444220991759488	0.23516232320105418	C73_B1_VISIUM	liver
LCK	0.008508298179726762	0.0018361739883618197	0.03717744161694888	C73_B1_VISIUM	liver
HDAC1	0.14307655162692812	0.047716680193480715	0.18248285421848465	C73_B1_VISIUM	liver
MARCKSL1	0.1930280984675113	0.07530038898360063	0.2529156302509137	C73_B1_VISIUM	liver
THRAP3	0.2113810239187691	0.08274711951454497	0.23050508014689536	C73_B1_VISIUM	liver
CSF3R	0.043363971754657026	0.012043271685187958	0.08748882649206761	C73_B1_VISIUM	liver
ZC3H12A	0.030175397297417555	0.007911218530975416	0.0843323673316416	C73_B1_VISIUM	liver
MACF1	0.194475380386213	0.07017691642974805	0.23358933178986716	C73_B1_VISIUM	liver
BMP8A	0.0010596584452181369	9.713977617912235e-05	-0.008335226594591235	C73_B1_VISIUM	liver
MPL	3.4785457249619153e-06	2.4064319158444702e-11		C73_B1_VISIUM	liver
CDC20	0.005435932168424708	0.001826552187344565	0.009543557832933883	C73_B1_VISIUM	liver
KIF2C	0.002495986638976857	0.00048398266965033653	0.02205482812815065	C73_B1_VISIUM	liver
MUTYH	0.03266843083829428	0.008589544183946144	0.06488319525521986	C73_B1_VISIUM	liver
NASP	0.15725821705766066	0.05213405224844452	0.22331234971535854	C73_B1_VISIUM	liver
PIK3R3	0.020373679431468065	0.006457055715147419	0.05464531286985235	C73_B1_VISIUM	liver
CDKN2C	0.02961138259300201	0.008227657499677738	0.07757628811197531	C73_B1_VISIUM	liver
PRPF38A	0.07466976588640076	0.02085255248171354	0.1193193746336485	C73_B1_VISIUM	liver
PRKAA2	0.01682753995622308	0.005129206497480161	0.07545910048175507	C73_B1_VISIUM	liver
C8A	0.46386743560388605	0.32837491796777657	0.5414717174787835	C73_B1_VISIUM	liver
C8B	0.45802323746791085	0.31490943356015605	0.5346966906397681	C73_B1_VISIUM	liver
JUN	0.10289777302769322	0.03193361444144542	0.1669593040790356	C73_B1_VISIUM	liver
USP1	0.060226158047961886	0.018110127055841252	0.09836872302087366	C73_B1_VISIUM	liver
JAK1	0.24909938520305358	0.10286139503881556	0.27555293090140043	C73_B1_VISIUM	liver
LEPR	0.18402683937243267	0.06786507445354213	0.26301651481929095	C73_B1_VISIUM	liver
IL23R	0.000163572934232342	3.498360565847452e-08		C73_B1_VISIUM	liver
IL12RB2	0.0008555429128503394	0.0003850692790237442	-0.015300889957482649	C73_B1_VISIUM	liver
GADD45A	0.13925497920967622	0.04582092967435649	0.20537188012053242	C73_B1_VISIUM	liver
GNG12	0.12760336820257853	0.03938832515933113	0.14545385617297169	C73_B1_VISIUM	liver
NEGR1	0.0025744873041859367	0.0008628707293821989	0.06712169416927195	C73_B1_VISIUM	liver
MSH4	0.0004925053358825661	9.623131113766207e-05	0.026515621151221372	C73_B1_VISIUM	liver
FUBP1	0.08001583085647866	0.023717902589763407	0.1623178209641194	C73_B1_VISIUM	liver
PRKACB	0.06298194049746156	0.01883220976758047	0.11373312464638263	C73_B1_VISIUM	liver
BCL10	0.05138130007717371	0.015077479781405046	0.09447644820067266	C73_B1_VISIUM	liver
COL24A1	5.089634075851318e-06	6.602710951728422e-11		C73_B1_VISIUM	liver
CDC7	0.0018418788729927282	0.0004812811409401808	0.011411609783812355	C73_B1_VISIUM	liver
DPYD	0.16307876126415635	0.053992015246402465	0.19817210147702946	C73_B1_VISIUM	liver
CDC14A	0.009911820275643817	0.003058263936482128	0.04955131033171381	C73_B1_VISIUM	liver
VCAM1	0.11000084681643546	0.03664822390842038	0.1540195307535008	C73_B1_VISIUM	liver
COL11A1	1.1829376348072244e-06	2.670596892640076e-12		C73_B1_VISIUM	liver
CSF1	0.08523311036648432	0.02512732989697365	0.15522763501189982	C73_B1_VISIUM	liver
CD53	0.040158064611516615	0.01170237100049646	0.0967539362467602	C73_B1_VISIUM	liver
WNT2B	0.002600682831127752	0.0009617823366921198	0.009749789123673872	C73_B1_VISIUM	liver
NRAS	0.08992255090725963	0.026320271748841637	0.17104571303115912	C73_B1_VISIUM	liver
SYCP1	8.514748068974836e-05	2.21606630639505e-08		C73_B1_VISIUM	liver
NGF	0.01195709692363413	0.0029443717413000768	0.05376453634444927	C73_B1_VISIUM	liver
CD58	0.03735688565627518	0.009913968289280059	0.06411768760048481	C73_B1_VISIUM	liver
CD2	0.010073497969145152	0.0030479779599984014	0.06945585100918744	C73_B1_VISIUM	liver
NOTCH2	0.22209085155807642	0.08378494100490252	0.2655804650465901	C73_B1_VISIUM	liver
CD160	0.002908782604507716	0.0008664322387663563	0.015322662223400478	C73_B1_VISIUM	liver
TXNIP	0.30272395103614524	0.14754623958189367	0.3465553186226073	C73_B1_VISIUM	liver
MCL1	0.3393020504532131	0.1769682989180464	0.355177196066546	C73_B1_VISIUM	liver
CTSS	0.14270601424393625	0.050658369059451744	0.2009086882432767	C73_B1_VISIUM	liver
RORC	0.2555484298405416	0.11768610909912036	0.37850476056703636	C73_B1_VISIUM	liver
THEM4	0.07073445200372992	0.020703655683055544	0.12342133201726725	C73_B1_VISIUM	liver
S100A10	0.2917230459688852	0.14134937350058208	0.3372738968391479	C73_B1_VISIUM	liver
S100A9	0.3311400360205183	0.18067478205107032	0.3519604977878269	C73_B1_VISIUM	liver
S100A12	0.03133351834892273	0.010177472132180851	0.061954455326430534	C73_B1_VISIUM	liver
S100A8	0.31645947170655253	0.17948230384827896	0.34057347076807154	C73_B1_VISIUM	liver
S100A7	2.252092720195744e-06	1.0257210816109521e-11		C73_B1_VISIUM	liver
CREB3L4	0.06271774020892042	0.017710549085467524	0.1346199831740793	C73_B1_VISIUM	liver
IL6R	0.27482629914760015	0.12492516012025752	0.32702778799034043	C73_B1_VISIUM	liver
SHC1	0.2122345202266752	0.07965951144667878	0.2724690284871921	C73_B1_VISIUM	liver
EFNA3	0.003988965677327337	0.0010625747842790106	-0.0003923079416864577	C73_B1_VISIUM	liver
EFNA1	0.3760489619607033	0.23985578919671763	0.4772077441484334	C73_B1_VISIUM	liver
MUC1	0.009672381759323249	0.005882957297885534	0.21670877003004596	C73_B1_VISIUM	liver
NTRK1	0.0020359741581102283	0.0008654861399513331	0.007759728012146633	C73_B1_VISIUM	liver
FCRL2	0.00027747415544528484	1.1770209967117806e-07		C73_B1_VISIUM	liver
CD1D	0.05033229361339565	0.014517275725655011	0.11076552324153052	C73_B1_VISIUM	liver
CD1A	1.0762621255881963e-06	2.0667567092047706e-12		C73_B1_VISIUM	liver
CD1C	0.0007656354655358552	0.00019255534911603628	0.013347736062195397	C73_B1_VISIUM	liver
CD1B	7.127768770308143e-05	1.5509915061696408e-08		C73_B1_VISIUM	liver
CD1E	0.00021344128164569597	1.4782735186534053e-07		C73_B1_VISIUM	liver
SPTA1	0.009600193499414591	0.0027106924110031827	0.011943481442086606	C73_B1_VISIUM	liver
IFI16	0.05580077268732956	0.018323325930829495	0.08459260830870709	C73_B1_VISIUM	liver
FCER1A	0.00010310856486800972	4.71091486853989e-08		C73_B1_VISIUM	liver
CRP	0.3682626736376668	0.20583246152920157	0.4057454250152979	C73_B1_VISIUM	liver
SLAMF6	0.003367091354392951	0.001343003412391899	0.02952906217632395	C73_B1_VISIUM	liver
CD84	0.019154878754624613	0.006015631665964458	0.03311115837058551	C73_B1_VISIUM	liver
SLAMF1	0.0014634773422177972	0.00019434996560119334	0.007514667878813911	C73_B1_VISIUM	liver
CD48	0.007909922611183035	0.002578160603973696	0.05487111943192133	C73_B1_VISIUM	liver
SLAMF7	0.005730425915204411	0.0013521622825172575	0.029295727389802066	C73_B1_VISIUM	liver
LY9	0.0021476999695398897	0.0007692175675612498	0.004729957401583882	C73_B1_VISIUM	liver
CD244	0.007056750054992509	0.00182718358043303	0.02388399675796402	C73_B1_VISIUM	liver
FCER1G	0.16007968796515268	0.0563695447763396	0.17630909459594657	C73_B1_VISIUM	liver
FCGR2A	0.025298330282483253	0.007629967957823609	0.08073291315678228	C73_B1_VISIUM	liver
HSPA6	0.003751008684256168	0.0012958799466676063	0.04485271230372444	C73_B1_VISIUM	liver
FCGR3A	0.13484623386822991	0.046656087660749274	0.17572712289145226	C73_B1_VISIUM	liver
FCGR2B	0.17143528264159968	0.059948626516193884	0.22381075827329835	C73_B1_VISIUM	liver
SH2D1B	0.001087613268558661	0.00048060795040416745	0.02839987350657778	C73_B1_VISIUM	liver
DDR2	0.03129852939179894	0.00921230028363603	0.07959671165934651	C73_B1_VISIUM	liver
NUF2	0.0015011441799487142	0.00029074378848519884	-0.011869380920665194	C73_B1_VISIUM	liver
PBX1	0.05619363680775247	0.017364450722642782	0.10678889716992347	C73_B1_VISIUM	liver
RXRG	0.001434569881776558	0.0002904033582186079	0.0075458914276151316	C73_B1_VISIUM	liver
CD247	0.008891913224515843	0.00221833246663804	0.04078593634213194	C73_B1_VISIUM	liver
SELP	0.02401154237902723	0.008629840003365693	0.07369302728626737	C73_B1_VISIUM	liver
SELL	0.016831079831481594	0.00506910365809853	0.04506772400372534	C73_B1_VISIUM	liver
SELE	0.05773317076269917	0.016691563558314124	0.0982113169229712	C73_B1_VISIUM	liver
FASLG	0.0010682495610447164	0.00019279693580070693	0.011223212105133678	C73_B1_VISIUM	liver
TNFSF18	5.4100586654214086e-05	9.07693510367895e-09		C73_B1_VISIUM	liver
TNFSF4	0.00573125283790742	0.0010292133944146166	0.037506326900734265	C73_B1_VISIUM	liver
TNN	0.012999808258489723	0.003115606984249877	0.03448501860421299	C73_B1_VISIUM	liver
TNR	0.0012455564388585455	0.00038436180517373406	0.032430834341585384	C73_B1_VISIUM	liver
ABL2	0.02979100329227271	0.007884079142281225	0.08070647070022197	C73_B1_VISIUM	liver
MR1	0.05982442129163758	0.017894565381727408	0.12771463338446493	C73_B1_VISIUM	liver
IER5	0.035941332080436005	0.010886394061367549	0.09283904772117607	C73_B1_VISIUM	liver
CACNA1E	0.00010643109705007895	3.945219168807221e-08		C73_B1_VISIUM	liver
DHX9	0.1278120601085856	0.04109826780992492	0.19621115456478855	C73_B1_VISIUM	liver
LAMC2	0.001271617673564201	0.0004812279169720757	-0.0131266989536485	C73_B1_VISIUM	liver
PTGS2	0.001857531560040849	0.00029076431448966505	0.030423512709757974	C73_B1_VISIUM	liver
PLA2G4A	0.0025095735613877962	0.0005794664645304636	0.007447817011403438	C73_B1_VISIUM	liver
RGS1	0.0037733998254864368	0.0010599476630283767	0.0013428327526478958	C73_B1_VISIUM	liver
CDC73	0.07403775940060861	0.02038015012447155	0.11028703215813182	C73_B1_VISIUM	liver
PTPRC	0.03667958327701554	0.010566635666663594	0.08204261493690412	C73_B1_VISIUM	liver
ELF3	0.07635095666764083	0.024679392466481393	0.1394881168254717	C73_B1_VISIUM	liver
UBE2T	0.005666236504554104	0.0010666929071883797	0.037778435004251876	C73_B1_VISIUM	liver
CHI3L1	0.032336539026734924	0.009391745263336866	0.09686898435878186	C73_B1_VISIUM	liver
CHIT1	0.005922160174077098	0.002238768600141694	0.08506402018649063	C73_B1_VISIUM	liver
BTG2	0.029908175895791454	0.009557003917925811	0.09202697362895851	C73_B1_VISIUM	liver
PIK3C2B	0.032485629518579244	0.009287293810650526	0.08300749991594181	C73_B1_VISIUM	liver
MDM4	0.09512957181121712	0.03029211687180875	0.15513895356295412	C73_B1_VISIUM	liver
IKBKE	0.007570612368974553	0.0022081797030842803	0.04170920258626336	C73_B1_VISIUM	liver
MAPKAPK2	0.2152099936694486	0.08245749286151279	0.26449268619714045	C73_B1_VISIUM	liver
IL10	0.0019046747183617714	0.0006723317350807765	0.030594841519009625	C73_B1_VISIUM	liver
IL19	7.001795548613705e-05	1.2897635982551084e-08		C73_B1_VISIUM	liver
IL24	9.375819057051612e-06	1.4968701769377228e-10		C73_B1_VISIUM	liver
C4BPA	0.5458475403283168	0.4841556499728719	0.6724188375497935	C73_B1_VISIUM	liver
CD55	0.05224925167489132	0.015480557933661394	0.06477641150016333	C73_B1_VISIUM	liver
CR2	0.00025174467215885877	9.341561735779849e-08		C73_B1_VISIUM	liver
CR1	0.009724303135951408	0.0034029724330413	0.014979179102526384	C73_B1_VISIUM	liver
CD46	0.2864323857551442	0.13186142629477032	0.33188543761734635	C73_B1_VISIUM	liver
CD34	0.016662948211357206	0.00470329324358494	0.07592066298270596	C73_B1_VISIUM	liver
LAMB3	0.01919914216560604	0.006224559950878249	0.052423451745216926	C73_B1_VISIUM	liver
HSD11B1	0.5324451822516579	0.4365110705263228	0.6134030682024397	C73_B1_VISIUM	liver
DTL	0.0021842950402136694	0.0006744802011582507	0.004097599968173219	C73_B1_VISIUM	liver
CENPF	0.005026312291811177	0.0019688067531781523	0.013862083565227855	C73_B1_VISIUM	liver
TGFB2	0.0007724888290564608	0.0002888840875700971	0.00507979042349457	C73_B1_VISIUM	liver
DUSP10	0.09466625502408804	0.03148206690624161	0.14298248323177087	C73_B1_VISIUM	liver
TLR5	0.005408920024108002	0.0015369079683684105	0.03436195007749311	C73_B1_VISIUM	liver
CAPN2	0.16006419923028864	0.05635869854820901	0.2046654122003802	C73_B1_VISIUM	liver
LBR	0.18187752940496638	0.06382766404660865	0.19534517286677466	C73_B1_VISIUM	liver
PSEN2	0.04461639574950028	0.013521204895595563	0.10379485954442978	C73_B1_VISIUM	liver
NUP133	0.0634194991352237	0.018434646912075445	0.13767882500533293	C73_B1_VISIUM	liver
GNG4	3.930811639172781e-06	3.560906267046539e-11		C73_B1_VISIUM	liver
FH	0.331159112801463	0.17082678340286603	0.35527162090988373	C73_B1_VISIUM	liver
EXO1	0.00026844040483290846	9.63032283051327e-05	-0.007223414803437549	C73_B1_VISIUM	liver
AKT3	0.03674035641122919	0.011364425473806354	0.11228584721146757	C73_B1_VISIUM	liver
NLRP3	0.0019782645117394655	0.0006724906008495096	0.02611341136067681	C73_B1_VISIUM	liver
TPO	4.660233546718007e-06	3.742141947820556e-11		C73_B1_VISIUM	liver
SOX11	6.522722523442365e-06	8.557284163407301e-11		C73_B1_VISIUM	liver
ID2	0.407790397247029	0.2617992156916877	0.4788422258927715	C73_B1_VISIUM	liver
RRM2	0.009956505672264767	0.002037182284219707	0.06258293695487778	C73_B1_VISIUM	liver
PDIA6	0.317086133546866	0.1634878186168796	0.3759021636632146	C73_B1_VISIUM	liver
MYCN	0.027917983979100565	0.008646650656867958	0.07288798238495346	C73_B1_VISIUM	liver
SDC1	0.47602047674332515	0.3369472686889925	0.6067871635101112	C73_B1_VISIUM	liver
RHOB	0.5257567861196728	0.4155374367992228	0.5966918033933482	C73_B1_VISIUM	liver
APOB	0.5875295477528726	0.5712808517685433	0.7197927272863718	C73_B1_VISIUM	liver
DNMT3A	0.0400894835109514	0.011426747119066018	0.09360224259000968	C73_B1_VISIUM	liver
ALK	0.0001273344006166385	4.1804753046755524e-08		C73_B1_VISIUM	liver
LTBP1	0.05443078815057035	0.01705830935194903	0.0895935200030969	C73_B1_VISIUM	liver
SOS1	0.07517763181861793	0.02222153593167537	0.1354289916565699	C73_B1_VISIUM	liver
EML4	0.16137238132275314	0.050882471233183506	0.2086812568214639	C73_B1_VISIUM	liver
ZFP36L2	0.34990596672715224	0.19634642728801	0.39920088790889635	C73_B1_VISIUM	liver
PRKCE	0.012905353606429247	0.00445612136860391	0.030435250384231442	C73_B1_VISIUM	liver
EPAS1	0.324778798265236	0.16468564531663596	0.365905265119143	C73_B1_VISIUM	liver
EPCAM	0.006557702014896462	0.0023969487289936804	0.16005589681595753	C73_B1_VISIUM	liver
MSH2	0.019048745944152564	0.005343977893619513	0.06112869011721825	C73_B1_VISIUM	liver
MSH6	0.07618307711586783	0.022227758322854632	0.14030773347231595	C73_B1_VISIUM	liver
FANCL	0.06547222726802397	0.01864995731970987	0.12510665944155683	C73_B1_VISIUM	liver
REL	0.008851614846475906	0.00259085450395497	0.03547992778413856	C73_B1_VISIUM	liver
XPO1	0.14048653491217575	0.046729311493208796	0.19293622446536612	C73_B1_VISIUM	liver
PPP3R1	0.0760373075318582	0.021497035230710483	0.13627832314311822	C73_B1_VISIUM	liver
ANXA4	0.22902907845677078	0.09281141300803045	0.26158883732638705	C73_B1_VISIUM	liver
CD207	1.9448260846246577e-06	1.0386915952828637e-11		C73_B1_VISIUM	liver
TCF7L1	0.0568923663175914	0.01586212711449136	0.1033983238217566	C73_B1_VISIUM	liver
GNLY	0.004164073220886253	0.0005947585501875077	0.014735641406318164	C73_B1_VISIUM	liver
CD8A	0.00718424047256757	0.0016366552515190258	0.05527198330762925	C73_B1_VISIUM	liver
CD8B	0.0022986338191662166	0.0006722706632005432	0.0347742071641234	C73_B1_VISIUM	liver
IGKC	0.4049202707273118	0.26827136300080534	0.3197280784999904	C73_B1_VISIUM	liver
DUSP2	0.0037184402615295185	0.0009619948123761345	0.035504842182733296	C73_B1_VISIUM	liver
ZAP70	0.010781874106047935	0.0029113723254462665	0.015130091952961047	C73_B1_VISIUM	liver
INPP4A	0.026291751775892363	0.007189739519245489	0.07833906473174403	C73_B1_VISIUM	liver
IL1R2	0.09184620741577873	0.026775800265928587	0.1278971422845259	C73_B1_VISIUM	liver
IL1R1	0.1970949259280048	0.07109066502300165	0.23170005067244923	C73_B1_VISIUM	liver
IL1RL2	0.006852829598315045	0.0020174205395903414	0.02326455577385371	C73_B1_VISIUM	liver
IL1RL1	0.024091908523107167	0.0066214431334849005	0.07012055829786194	C73_B1_VISIUM	liver
IL18R1	0.043194121531033754	0.012310054018017214	0.09399292600761769	C73_B1_VISIUM	liver
IL18RAP	0.0064054751375115515	0.0016335683638840825	0.04120853777749789	C73_B1_VISIUM	liver
BCL2L11	0.030650890233300525	0.009134320976785279	0.08955636295194043	C73_B1_VISIUM	liver
MERTK	0.07393796431823245	0.020504030566328685	0.13143155264227635	C73_B1_VISIUM	liver
IL1A	7.500066605507099e-06	1.0522508417927807e-10		C73_B1_VISIUM	liver
IL1B	0.0010831286367467237	0.0002897115755831406	-0.01231759220556798	C73_B1_VISIUM	liver
IL1RN	0.1746457235025926	0.061622078246469654	0.21519622422182294	C73_B1_VISIUM	liver
PAX8	0.0032200576334016308	0.0005812504250201086	0.02252372264512129	C73_B1_VISIUM	liver
MARCO	0.15578347765151102	0.055248801398494286	0.20353591464806345	C73_B1_VISIUM	liver
INHBB	0.030520795723414963	0.009911637756946957	0.1077367238097792	C73_B1_VISIUM	liver
ERCC3	0.06263709693568276	0.018236079082414577	0.13133292271740266	C73_B1_VISIUM	liver
MCM6	0.02704877505655787	0.007785483238687505	0.0867086411776255	C73_B1_VISIUM	liver
CXCR4	0.025995072353470036	0.006880970193506479	0.07413327858780558	C73_B1_VISIUM	liver
ACVR2A	0.04529554113244481	0.014629326433109293	0.08782531140536687	C73_B1_VISIUM	liver
CACNB4	0.00044083431959476995	9.606408447232218e-05	0.06118630009024824	C73_B1_VISIUM	liver
ACVR1C	0.009630367120540736	0.0026792281087422358	0.052505822607707066	C73_B1_VISIUM	liver
ACVR1	0.05886129473657553	0.015892905006460324	0.12932657393404562	C73_B1_VISIUM	liver
ITGB6	0.0001529109570929527	1.246930263999575e-07		C73_B1_VISIUM	liver
TANK	0.16502850813904235	0.056760848417619435	0.23200480453620087	C73_B1_VISIUM	liver
DPP4	0.16549261102941393	0.05772856191111514	0.17000618763631925	C73_B1_VISIUM	liver
IFIH1	0.048246689500562226	0.013043904344728264	0.08927225737830718	C73_B1_VISIUM	liver
LRP2	0.0003408198634700532	9.63025526883977e-05	-0.006968977258130142	C73_B1_VISIUM	liver
ITGA6	0.055052712203293254	0.015455580149484055	0.07080283051699829	C73_B1_VISIUM	liver
PDK1	0.05351563798957076	0.015999962641272323	0.091619632012811	C73_B1_VISIUM	liver
MAP3K20	0.09960898263086969	0.030867629217158347	0.16467056965088012	C73_B1_VISIUM	liver
ATF2	0.09485550158687177	0.028288358814232778	0.15179538512985735	C73_B1_VISIUM	liver
NFE2L2	0.20787655772573005	0.07713017908488481	0.2497187855604726	C73_B1_VISIUM	liver
ITGA4	0.017897052254657354	0.0061937700493847735	0.04077209455608628	C73_B1_VISIUM	liver
COL3A1	0.22842401018367336	0.09092618197539029	0.278144280418232	C73_B1_VISIUM	liver
COL5A2	0.11158897719704074	0.03329524100156886	0.16915725131657525	C73_B1_VISIUM	liver
STAT1	0.14845577725945433	0.04835417138250348	0.18046529998114766	C73_B1_VISIUM	liver
STAT4	0.012254871966349157	0.0034049945734173797	0.06136073820819668	C73_B1_VISIUM	liver
TMEFF2	0.0007589942711813988	0.0001925769217286184	-0.00032181446389673306	C73_B1_VISIUM	liver
SF3B1	0.2681416612222232	0.12192538339991006	0.34200364740449263	C73_B1_VISIUM	liver
CASP10	0.04167070095316307	0.012343871435517803	0.10602972594827444	C73_B1_VISIUM	liver
CASP8	0.03362559070631539	0.008953073997332821	0.08007782279384713	C73_B1_VISIUM	liver
FZD7	0.00572921502768672	0.0014446034021072438	0.02903616517453325	C73_B1_VISIUM	liver
CD28	0.00069480977903427	1.02560966224541e-06		C73_B1_VISIUM	liver
CTLA4	1.306197382836395e-06	3.898143933512504e-12		C73_B1_VISIUM	liver
ICOS	7.814743172284298e-05	1.3010387505683366e-08		C73_B1_VISIUM	liver
CREB1	0.051336381651115544	0.01464026026128332	0.12024776984778483	C73_B1_VISIUM	liver
IKZF2	0.003714797237139571	0.000866073247348954	0.0389937913978317	C73_B1_VISIUM	liver
BARD1	0.005675226066143995	0.0016322011498407791	0.03281602340929421	C73_B1_VISIUM	liver
FN1	0.5963666546179952	0.5628444748309124	0.6873797533690429	C73_B1_VISIUM	liver
CXCR2	0.004970260900908518	0.0019156155901020834	0.03613293817079154	C73_B1_VISIUM	liver
CXCR1	0.003883412059280931	0.0011532129534868084	0.021630040754290585	C73_B1_VISIUM	liver
SLC11A1	0.026567397321934715	0.006560000852274779	0.0896778746150869	C73_B1_VISIUM	liver
WNT6	0.0019539590148271602	0.0007704728817954257	0.002963632497041413	C73_B1_VISIUM	liver
WNT10A	0.000286047690166693	9.630571430693708e-05	-0.008607597230262855	C73_B1_VISIUM	liver
INHA	0.0015573637316140597	0.0005767474107103415	0.018833476943625267	C73_B1_VISIUM	liver
PAX3	3.5739576131355387e-06	1.9028623742857218e-11		C73_B1_VISIUM	liver
CUL3	0.16891343711215373	0.060705281980815116	0.23725684755981769	C73_B1_VISIUM	liver
IRS1	0.22821526720663082	0.0883955693563488	0.282114101895404	C73_B1_VISIUM	liver
COL4A4	0.01153666865669739	0.0029872527867628317	0.04390047226407019	C73_B1_VISIUM	liver
COL4A3	0.0033507028691260416	0.0007711504760016598	0.023518860192490054	C73_B1_VISIUM	liver
CCL20	0.0007065690592288505	0.00019290896918872712	-0.006263288498076749	C73_B1_VISIUM	liver
SP100	0.13934951470024695	0.04579791373613586	0.17525010943403574	C73_B1_VISIUM	liver
INPP5D	0.028923368902585504	0.009695016472211604	0.06831895717419845	C73_B1_VISIUM	liver
ATG16L1	0.05562856187577451	0.015255326250549785	0.12009448552559644	C73_B1_VISIUM	liver
HDAC4	0.03310783260100823	0.009177377342511226	0.07490939281598011	C73_B1_VISIUM	liver
NEU4	0.2702196035851364	0.12302985866413484	0.3173596556666691	C73_B1_VISIUM	liver
PDCD1	0.0014992532303377873	0.0004790603049295584	0.06665789194085502	C73_B1_VISIUM	liver
IL5RA	6.996492996111851e-05	1.5205389035206932e-08		C73_B1_VISIUM	liver
VHL	0.010783872716508325	0.0033956810901068684	0.040249795398177066	C73_B1_VISIUM	liver
IRAK2	0.029018440072370037	0.006913417866601227	0.07562285686484344	C73_B1_VISIUM	liver
ATG7	0.05930594469627178	0.016958291365905695	0.13132423902092202	C73_B1_VISIUM	liver
PPARG	0.02738270273191794	0.006082291349469887	0.05479906932615125	C73_B1_VISIUM	liver
RAF1	0.24540587821559232	0.10031375450613425	0.31157587675111365	C73_B1_VISIUM	liver
HDAC11	0.028235910534899756	0.00731482076401407	0.06471707831361524	C73_B1_VISIUM	liver
WNT7A	6.016562313029499e-06	7.760647789456607e-11		C73_B1_VISIUM	liver
KAT2B	0.13535415930059566	0.042033240392278626	0.16254448046754963	C73_B1_VISIUM	liver
EOMES	0.003238771191950181	0.001055703119169603	0.03181917647965269	C73_B1_VISIUM	liver
TGFBR2	0.2387749227519576	0.09426695109199378	0.26283859879996707	C73_B1_VISIUM	liver
CCR4	5.0694156433298145e-06	6.254470993550136e-11		C73_B1_VISIUM	liver
MLH1	0.07942257076492516	0.022867363253609968	0.12166283301696099	C73_B1_VISIUM	liver
ITGA9	0.12002706940992518	0.038375235790750084	0.15933493253613507	C73_B1_VISIUM	liver
MYD88	0.16852932608274188	0.056682096368774304	0.22060527670756797	C73_B1_VISIUM	liver
CX3CR1	0.003939023342004573	0.0006816348558348494	0.002044415328506219	C73_B1_VISIUM	liver
CTNNB1	0.3359678742511075	0.1736428342098563	0.36241792347698776	C73_B1_VISIUM	liver
CCR9	0.0008455689042954492	0.0001928968150373922	-0.0002018291567909872	C73_B1_VISIUM	liver
CXCR6	0.00316017885309292	0.0007689152135986806	0.045111482828931196	C73_B1_VISIUM	liver
XCR1	4.066182777133477e-06	3.899047724345655e-11		C73_B1_VISIUM	liver
CCR3	3.1853598078906768e-06	2.0954605042320433e-11		C73_B1_VISIUM	liver
CCR1	0.02424391500076734	0.007262721926427792	0.08893208819354614	C73_B1_VISIUM	liver
CCR2	0.005617180293313561	0.001722520166736172	0.05451871114369576	C73_B1_VISIUM	liver
CCR5	0.0023751659622311015	0.0005767597805553704	0.037246677983616125	C73_B1_VISIUM	liver
CCRL2	0.0034078895706169767	0.0008648685849906962	0.04867083385215231	C73_B1_VISIUM	liver
LTF	0.08343275818743141	0.02991745022150591	0.16827563916972066	C73_B1_VISIUM	liver
SETD2	0.10903340422491814	0.03368266190449768	0.15020767508741412	C73_B1_VISIUM	liver
CDC25A	0.0032838631174882406	0.0010098798171998449	0.03171172997509669	C73_B1_VISIUM	liver
CAMP	0.026417134274606187	0.00828270979180679	0.05883391528435694	C73_B1_VISIUM	liver
PRKAR2A	0.15426598135415526	0.051796602656003714	0.19826414196361625	C73_B1_VISIUM	liver
RHOA	0.4129494500946029	0.25144678839403334	0.4606032635991014	C73_B1_VISIUM	liver
MST1R	0.001325164700802134	0.0002901697330034431	-0.013370588897438133	C73_B1_VISIUM	liver
GNAI2	0.3326568575734558	0.17554077225444542	0.4030749765917715	C73_B1_VISIUM	liver
CACNA2D2	0.002707122899372026	0.0004854513770681003	0.008579951820068502	C73_B1_VISIUM	liver
TLR9	0.0019240857261038765	0.0006729813224769051	0.009286899637806396	C73_B1_VISIUM	liver
BAP1	0.19021647047767226	0.0705754671177286	0.25148152812347124	C73_B1_VISIUM	liver
PBRM1	0.10175339497705693	0.03214862029017528	0.15927385212041778	C73_B1_VISIUM	liver
PRKCD	0.02886564446532208	0.00799831838231621	0.07563064549794152	C73_B1_VISIUM	liver
IL17RB	0.20571845257253596	0.08083403305330322	0.24756225505412166	C73_B1_VISIUM	liver
CACNA2D3	0.00020379087687588234	9.62615238828912e-05	-0.001005330438808339	C73_B1_VISIUM	liver
WNT5A	0.011504014055440439	0.0030865950022633502	0.03240952341305018	C73_B1_VISIUM	liver
MAGI1	0.13519927780747568	0.045581936761859856	0.18661415554780367	C73_B1_VISIUM	liver
FOXP1	0.12347443392520807	0.044896026576369694	0.19372532410562546	C73_B1_VISIUM	liver
RYBP	0.0659766992902265	0.019018590413584797	0.10125811056459719	C73_B1_VISIUM	liver
EPHA3	0.009331710979983806	0.0022769078430697094	0.04789736909360964	C73_B1_VISIUM	liver
NFKBIZ	0.12205729704851069	0.03713731914581071	0.20784404769908843	C73_B1_VISIUM	liver
ALCAM	0.14529661233909166	0.049296468526298154	0.20958303964863204	C73_B1_VISIUM	liver
CBLB	0.0486896195135633	0.012871913928333397	0.12445267776280522	C73_B1_VISIUM	liver
CD47	0.13342026687943548	0.043294515288737054	0.17179704122134684	C73_B1_VISIUM	liver
TRAT1	0.0007673345360251408	0.00038479086687481025	0.015025965015059338	C73_B1_VISIUM	liver
CD96	0.004248442444734119	0.001154725590113267	0.012534373553486852	C73_B1_VISIUM	liver
CD200	0.0009260660979906732	0.00028873449867352334	0.013106802370325594	C73_B1_VISIUM	liver
BTLA	0.00033542690588592275	9.636803899719253e-05	-0.009285531479673068	C73_B1_VISIUM	liver
TIGIT	0.000632506349546591	0.00019266759976341804	-0.01571061270925511	C73_B1_VISIUM	liver
ZBTB20	0.07196702585191556	0.027696771084111022	0.07424400185507463	C73_B1_VISIUM	liver
CD80	7.738258848887314e-05	1.7808823107758814e-08		C73_B1_VISIUM	liver
PLA1A	0.07078136272405251	0.020427059486953492	0.12284768572525151	C73_B1_VISIUM	liver
GSK3B	0.1164565651818059	0.03714665380354545	0.15489533200688466	C73_B1_VISIUM	liver
CD86	0.010951649319519353	0.003687579586518883	0.037698383378702724	C73_B1_VISIUM	liver
CSTA	0.09179477620253347	0.028000446423243393	0.14532163075096305	C73_B1_VISIUM	liver
MCM2	0.011506315288888602	0.0035520486468477892	0.02528832835177506	C73_B1_VISIUM	liver
GATA2	0.005516233098856071	0.002196748468066534	0.06000586881738974	C73_B1_VISIUM	liver
COL6A6	0.0016601208239216561	0.00019673183038611052	-0.0033722337528360015	C73_B1_VISIUM	liver
EPHB1	0.008353784164506807	0.001655993480115124	0.02932422419624909	C73_B1_VISIUM	liver
STAG1	0.0690611019576436	0.020827214004511076	0.1404816408744373	C73_B1_VISIUM	liver
NCK1	0.11715497847730819	0.034873016731018634	0.16722720894917303	C73_B1_VISIUM	liver
IL20RB	0.01558393970046691	0.003978965910264275	0.09306684881300523	C73_B1_VISIUM	liver
PIK3CB	0.06546433616401204	0.018264624960671876	0.1193625864666396	C73_B1_VISIUM	liver
FOXL2	1.3850207751104433e-06	3.3273212165678197e-12		C73_B1_VISIUM	liver
ATR	0.03780971624360587	0.011255453549620941	0.09676073299520321	C73_B1_VISIUM	liver
CPA3	0.0024985154829054767	0.0010094072460132076	0.029462454761705663	C73_B1_VISIUM	liver
MME	0.2290226423098183	0.08960274550878014	0.2646859555802825	C73_B1_VISIUM	liver
MLF1	0.0023480092125774147	0.0005781418669820684	0.01344736589010543	C73_B1_VISIUM	liver
IL12A	3.730057606981717e-05	5.140946509356505e-09		C73_B1_VISIUM	liver
SMC4	0.05597988358601567	0.018149937922923506	0.11758690464616367	C73_B1_VISIUM	liver
MECOM	0.006090690416188599	0.0015413361664972567	0.04198631950953159	C73_B1_VISIUM	liver
PRKCI	0.04551549834593723	0.01186733046363843	0.10298342963770082	C73_B1_VISIUM	liver
PLD1	0.09952271228088534	0.029245536622562122	0.13862371154239048	C73_B1_VISIUM	liver
TNFSF10	0.286759691816357	0.13361775942892287	0.30828577700495086	C73_B1_VISIUM	liver
TBL1XR1	0.15123857267423374	0.050341346134027784	0.20437910975083434	C73_B1_VISIUM	liver
PIK3CA	0.054014065922141835	0.01730051561827729	0.09396516337154874	C73_B1_VISIUM	liver
SOX2	0.0003299775142977353	0.00019252544510215094	-0.011302163078517526	C73_B1_VISIUM	liver
LAMP3	0.0001317183369534321	2.8799059033209575e-08		C73_B1_VISIUM	liver
PSMD2	0.22817503293538424	0.09064787163707301	0.2508309104336385	C73_B1_VISIUM	liver
POLR2H	0.17152042010960647	0.058739653558159764	0.20117577433380734	C73_B1_VISIUM	liver
MAP3K13	0.10148272199503611	0.03241264775764022	0.14782651623210058	C73_B1_VISIUM	liver
ETV5	0.03748607180491642	0.011735388152238081	0.06669358732130605	C73_B1_VISIUM	liver
EIF4A2	0.29284275681425304	0.13223130772534175	0.2855702635027621	C73_B1_VISIUM	liver
RFC4	0.02305482395667026	0.005638928060672782	0.05177938097459707	C73_B1_VISIUM	liver
ST6GAL1	0.5379544035319789	0.4599773707551338	0.6142196931323581	C73_B1_VISIUM	liver
MASP1	0.3019836313128352	0.14486860309387065	0.38679737790694657	C73_B1_VISIUM	liver
BCL6	0.13145354756440925	0.04208230804167678	0.17225163485643025	C73_B1_VISIUM	liver
[truncated: 4,521 more rows]
