# Supplementary material for: Robust and interpretable prediction of gene markers and cell types from spatial transcriptomics data
Source: Nat Commun. 2026 Jan 16;17:1781. doi: 10.1038/s41467-026-68487-0 (PMC12917206; doi:10.1038/s41467-026-68487-0)
Supplement: Supplementary file 4 — Source Data [file 41467_2026_68487_MOESM4_ESM.zip › Source_Data/Fig5_TCGA-PCC.csv]

	Column	Correlation Coefficient	P-Value	PCC	Patient	subtype
0	TCGA-3C-AALI-01A vs TCGA-3C-AALI-01A	0.4231001702209929	3.7885635363567845e-67	PCC	TCGA-3C-AALI	Her2
1	TCGA-3C-AALJ-01A vs TCGA-3C-AALJ-01A	0.5335041158347241	1.0665818200805903e-112	PCC	TCGA-3C-AALJ	Lum
2	TCGA-5L-AAT0-01A vs TCGA-5L-AAT0-01A	0.419271752400547	7.523007107744021e-66	PCC	TCGA-5L-AAT0	Lum
3	TCGA-5T-A9QA-01A vs TCGA-5T-A9QA-01A	0.6637230811481087	6.308922831281483e-194	PCC	TCGA-5T-A9QA	Lum
4	TCGA-A1-A0SB-01A vs TCGA-A1-A0SB-01A	0.40247988639115856	2.3665105847873042e-60	PCC	TCGA-A1-A0SB	Lum
5	TCGA-A1-A0SB-01A vs TCGA-A1-A0SB-01A	0.3629881623256882	1.3040073860257017e-48	PCC	TCGA-A1-A0SB	Lum
6	TCGA-A1-A0SD-01A vs TCGA-A1-A0SD-01A	0.608022890072864	1.5373435206623122e-154	PCC	TCGA-A1-A0SD	Lum
7	TCGA-A1-A0SD-01A vs TCGA-A1-A0SD-01A	0.5848438448486328	2.3648758832947214e-140	PCC	TCGA-A1-A0SD	Lum
8	TCGA-A1-A0SE-01A vs TCGA-A1-A0SE-01A	0.4573950459050806	1.4996037290853083e-79	PCC	TCGA-A1-A0SE	Lum
9	TCGA-A1-A0SE-01A vs TCGA-A1-A0SE-01A	0.4562890949326698	3.967486279145341e-79	PCC	TCGA-A1-A0SE	Lum
10	TCGA-A1-A0SF-01A vs TCGA-A1-A0SF-01A	0.3851997985821432	5.1394663044504474e-55	PCC	TCGA-A1-A0SF	Lum
11	TCGA-A1-A0SF-01A vs TCGA-A1-A0SF-01A	0.41221806999706206	1.6753784193707728e-63	PCC	TCGA-A1-A0SF	Lum
12	TCGA-A1-A0SG-01A vs TCGA-A1-A0SG-01A	0.28619252724479277	4.418977151647276e-30	PCC	TCGA-A1-A0SG	Lum
13	TCGA-A1-A0SH-01A vs TCGA-A1-A0SH-01A	0.5004430965392299	2.898399171143579e-97	PCC	TCGA-A1-A0SH	Other
14	TCGA-A1-A0SI-01A vs TCGA-A1-A0SI-01A	0.4225938650531561	5.637522221903941e-67	PCC	TCGA-A1-A0SI	Lum
15	TCGA-A1-A0SI-01A vs TCGA-A1-A0SI-01A	0.4326517635102494	1.846045885156797e-70	PCC	TCGA-A1-A0SI	Lum
16	TCGA-A1-A0SJ-01A vs TCGA-A1-A0SJ-01A	0.5544937574228025	2.0087215815699572e-123	PCC	TCGA-A1-A0SJ	Lum
17	TCGA-A1-A0SJ-01A vs TCGA-A1-A0SJ-01A	0.5632713908073137	3.860063505639416e-128	PCC	TCGA-A1-A0SJ	Lum
18	TCGA-A1-A0SK-01A vs TCGA-A1-A0SK-01A	0.4994446068573187	7.986554116508852e-97	PCC	TCGA-A1-A0SK	TNBC
19	TCGA-A1-A0SK-01A vs TCGA-A1-A0SK-01A	0.5020917889354227	5.396338435889811e-98	PCC	TCGA-A1-A0SK	TNBC
20	TCGA-A1-A0SM-01A vs TCGA-A1-A0SM-01A	0.5420991241788138	5.3437527113984706e-117	PCC	TCGA-A1-A0SM	Her2
21	TCGA-A1-A0SM-01A vs TCGA-A1-A0SM-01A	0.5812874649223477	2.8207175621801925e-138	PCC	TCGA-A1-A0SM	Her2
22	TCGA-A1-A0SN-01A vs TCGA-A1-A0SN-01A	0.5067274463054903	4.5478380591757047e-100	PCC	TCGA-A1-A0SN	Her2
23	TCGA-A1-A0SN-01A vs TCGA-A1-A0SN-01A	0.5027286895457808	2.8118983203858206e-98	PCC	TCGA-A1-A0SN	Her2
24	TCGA-A1-A0SP-01A vs TCGA-A1-A0SP-01A	0.37862569452874606	4.558154885882581e-53	PCC	TCGA-A1-A0SP	TNBC
25	TCGA-A1-A0SP-01A vs TCGA-A1-A0SP-01A	0.3860414664626261	2.8727558198145096e-55	PCC	TCGA-A1-A0SP	TNBC
26	TCGA-A1-A0SQ-01A vs TCGA-A1-A0SQ-01A	0.6361551434373985	2.0413322946635293e-173	PCC	TCGA-A1-A0SQ	Lum
27	TCGA-A1-A0SQ-01A vs TCGA-A1-A0SQ-01A	0.6245531474974225	2.1357486084837013e-165	PCC	TCGA-A1-A0SQ	Lum
28	TCGA-A2-A04N-01A vs TCGA-A2-A04N-01A	0.5278832823221901	5.93933118400278e-110	PCC	TCGA-A2-A04N	Lum
29	TCGA-A2-A04N-01A vs TCGA-A2-A04N-01A	0.5294674856939561	1.0117959189016669e-110	PCC	TCGA-A2-A04N	Lum
30	TCGA-A2-A04Q-01A vs TCGA-A2-A04Q-01A	0.5754997235287916	5.963785917014941e-135	PCC	TCGA-A2-A04Q	Other
31	TCGA-A2-A04Q-01A vs TCGA-A2-A04Q-01A	0.5809225552556143	4.5917809829027774e-138	PCC	TCGA-A2-A04Q	Other
32	TCGA-A2-A04R-01A vs TCGA-A2-A04R-01A	0.3345767716171049	3.9789663074074247e-41	PCC	TCGA-A2-A04R	Lum
33	TCGA-A2-A04R-01A vs TCGA-A2-A04R-01A	0.3428708635341105	3.120908048139084e-43	PCC	TCGA-A2-A04R	Lum
34	TCGA-A2-A04U-01A vs TCGA-A2-A04U-01A	0.5317131322731892	8.10034881535099e-112	PCC	TCGA-A2-A04U	TNBC
35	TCGA-A2-A04U-01A vs TCGA-A2-A04U-01A	0.5596121423091202	3.714612126854595e-126	PCC	TCGA-A2-A04U	TNBC
36	TCGA-A2-A04W-01A vs TCGA-A2-A04W-01A	0.6431276687222963	2.1000418832399324e-178	PCC	TCGA-A2-A04W	Her2
37	TCGA-A2-A04W-01A vs TCGA-A2-A04W-01A	0.6553199993921391	1.9082313213605992e-187	PCC	TCGA-A2-A04W	Her2
38	TCGA-A2-A04X-01A vs TCGA-A2-A04X-01A	0.5121115078743528	1.614812217255101e-102	PCC	TCGA-A2-A04X	Her2
39	TCGA-A2-A04X-01A vs TCGA-A2-A04X-01A	0.48943903653582743	1.713185073390125e-92	PCC	TCGA-A2-A04X	Her2
40	TCGA-A2-A04Y-01A vs TCGA-A2-A04Y-01A	0.5845199530913575	3.6643044603178124e-140	PCC	TCGA-A2-A04Y	Lum
41	TCGA-A2-A04Y-01A vs TCGA-A2-A04Y-01A	0.5940139472507705	7.926547778127045e-146	PCC	TCGA-A2-A04Y	Lum
42	TCGA-A2-A0CK-01A vs TCGA-A2-A0CK-01A	0.5446304055108451	2.73850390499134e-118	PCC	TCGA-A2-A0CK	Lum
43	TCGA-A2-A0CL-01A vs TCGA-A2-A0CL-01A	0.3920212153553995	4.3866397649030694e-57	PCC	TCGA-A2-A0CL	Lum
44	TCGA-A2-A0CL-01A vs TCGA-A2-A0CL-01A	0.41997089186529696	4.3713987923409336e-66	PCC	TCGA-A2-A0CL	Lum
45	TCGA-A2-A0CM-01A vs TCGA-A2-A0CM-01A	0.604238334822182	3.830283566855256e-152	PCC	TCGA-A2-A0CM	TNBC
46	TCGA-A2-A0CM-01A vs TCGA-A2-A0CM-01A	0.5866919412010654	1.925425176961574e-141	PCC	TCGA-A2-A0CM	TNBC
47	TCGA-A2-A0CO-01A vs TCGA-A2-A0CO-01A	0.5292928115741737	1.230393054264308e-110	PCC	TCGA-A2-A0CO	Lum
48	TCGA-A2-A0CP-01A vs TCGA-A2-A0CP-01A	0.5348882299122143	2.2073936356465602e-113	PCC	TCGA-A2-A0CP	Lum
49	TCGA-A2-A0CP-01A vs TCGA-A2-A0CP-01A	0.5223807427406713	2.582775958424719e-107	PCC	TCGA-A2-A0CP	Lum
50	TCGA-A2-A0CQ-01A vs TCGA-A2-A0CQ-01A	0.6362954889508786	1.6247604852651097e-173	PCC	TCGA-A2-A0CQ	Lum
51	TCGA-A2-A0CQ-01A vs TCGA-A2-A0CQ-01A	0.6325334738460691	7.081811047048247e-171	PCC	TCGA-A2-A0CQ	Lum
52	TCGA-A2-A0CS-01A vs TCGA-A2-A0CS-01A	0.564542980540727	7.790502733609723e-129	PCC	TCGA-A2-A0CS	Lum
53	TCGA-A2-A0CS-01A vs TCGA-A2-A0CS-01A	0.5543608090625647	2.3619826594695894e-123	PCC	TCGA-A2-A0CS	Lum
54	TCGA-A2-A0CW-01A vs TCGA-A2-A0CW-01A	0.5740103283975944	4.1734989423142596e-134	PCC	TCGA-A2-A0CW	Lum
55	TCGA-A2-A0CW-01A vs TCGA-A2-A0CW-01A	0.5519541164661955	4.3796081232492513e-122	PCC	TCGA-A2-A0CW	Lum
56	TCGA-A2-A0CX-01A vs TCGA-A2-A0CX-01A	0.6145738487885578	9.145637096051539e-159	PCC	TCGA-A2-A0CX	Her2
57	TCGA-A2-A0CX-01A vs TCGA-A2-A0CX-01A	0.6006083793071038	7.107518145085882e-150	PCC	TCGA-A2-A0CX	Her2
58	TCGA-A2-A0CZ-01A vs TCGA-A2-A0CZ-01A	0.40176385432009293	3.995868562153167e-60	PCC	TCGA-A2-A0CZ	Lum
59	TCGA-A2-A0D0-01A vs TCGA-A2-A0D0-01A	0.6174143303709128	1.2528443037176519e-160	PCC	TCGA-A2-A0D0	TNBC
60	TCGA-A2-A0D0-01A vs TCGA-A2-A0D0-01A	0.6273637587000064	2.6180874788921947e-167	PCC	TCGA-A2-A0D0	TNBC
61	TCGA-A2-A0D1-01A vs TCGA-A2-A0D1-01A	0.5775350300572382	4.109453680179901e-136	PCC	TCGA-A2-A0D1	Her2
62	TCGA-A2-A0D1-01A vs TCGA-A2-A0D1-01A	0.5816090338936916	1.8350602956049092e-138	PCC	TCGA-A2-A0D1	Her2
63	TCGA-A2-A0D3-01A vs TCGA-A2-A0D3-01A	0.42229947541502433	7.100980796846841e-67	PCC	TCGA-A2-A0D3	Lum
64	TCGA-A2-A0D3-01A vs TCGA-A2-A0D3-01A	0.4217215507697201	1.1163312742730551e-66	PCC	TCGA-A2-A0D3	Lum
65	TCGA-A2-A0D4-01A vs TCGA-A2-A0D4-01A	0.34895997491453484	8.077360788541388e-45	PCC	TCGA-A2-A0D4	Lum
66	TCGA-A2-A0D4-01A vs TCGA-A2-A0D4-01A	0.32382622589872356	1.7143614899655136e-38	PCC	TCGA-A2-A0D4	Lum
67	TCGA-A2-A0EM-01A vs TCGA-A2-A0EM-01A	0.41979002150433886	5.031168943563478e-66	PCC	TCGA-A2-A0EM	Lum
68	TCGA-A2-A0EM-01A vs TCGA-A2-A0EM-01A	0.38138664383919146	7.01738101783597e-54	PCC	TCGA-A2-A0EM	Lum
69	TCGA-A2-A0EN-01A vs TCGA-A2-A0EN-01A	0.4497231663988562	1.1892625816350405e-76	PCC	TCGA-A2-A0EN	Lum
70	TCGA-A2-A0EN-01A vs TCGA-A2-A0EN-01A	0.4226352066092071	5.457639323634181e-67	PCC	TCGA-A2-A0EN	Lum
71	TCGA-A2-A0EO-01A vs TCGA-A2-A0EO-01A	0.5537007810119771	5.273476009710973e-123	PCC	TCGA-A2-A0EO	Lum
72	TCGA-A2-A0EO-01A vs TCGA-A2-A0EO-01A	0.54058530292606	3.1208780528358636e-116	PCC	TCGA-A2-A0EO	Lum
73	TCGA-A2-A0EP-01A vs TCGA-A2-A0EP-01A	0.46404873441739913	3.988262350833766e-82	PCC	TCGA-A2-A0EP	Lum
74	TCGA-A2-A0ER-01A vs TCGA-A2-A0ER-01A	0.5513575695669526	8.998611051232345e-122	PCC	TCGA-A2-A0ER	Lum
75	TCGA-A2-A0ER-01A vs TCGA-A2-A0ER-01A	0.5649182523962746	4.8514322534969836e-129	PCC	TCGA-A2-A0ER	Lum
76	TCGA-A2-A0ES-01A vs TCGA-A2-A0ES-01A	0.5360489453041114	5.857676308003341e-114	PCC	TCGA-A2-A0ES	Lum
77	TCGA-A2-A0ES-01A vs TCGA-A2-A0ES-01A	0.5140669421028012	2.0299869228022036e-103	PCC	TCGA-A2-A0ES	Lum
78	TCGA-A2-A0ET-01A vs TCGA-A2-A0ET-01A	0.37836597282064394	5.430356285668057e-53	PCC	TCGA-A2-A0ET	Lum
79	TCGA-A2-A0EV-01A vs TCGA-A2-A0EV-01A	0.3397364331743353	1.983982535661597e-42	PCC	TCGA-A2-A0EV	Lum
80	TCGA-A2-A0EV-01A vs TCGA-A2-A0EV-01A	0.3377250765675455	6.42881637010306e-42	PCC	TCGA-A2-A0EV	Lum
81	TCGA-A2-A0EW-01A vs TCGA-A2-A0EW-01A	0.41556421047564074	1.3103851471260462e-64	PCC	TCGA-A2-A0EW	Lum
82	TCGA-A2-A0EW-01A vs TCGA-A2-A0EW-01A	0.34607834899461615	4.59941283036537e-44	PCC	TCGA-A2-A0EW	Lum
83	TCGA-A2-A0EX-01A vs TCGA-A2-A0EX-01A	0.5443619866345628	3.7571994497188376e-118	PCC	TCGA-A2-A0EX	Lum
84	TCGA-A2-A0EX-01A vs TCGA-A2-A0EX-01A	0.5405127144481735	3.39570043493514e-116	PCC	TCGA-A2-A0EX	Lum
85	TCGA-A2-A0ST-01A vs TCGA-A2-A0ST-01A	0.5847241710454607	2.7803761393549877e-140	PCC	TCGA-A2-A0ST	Other
86	TCGA-A2-A0SU-01A vs TCGA-A2-A0SU-01A	0.5117135641400842	2.458603226687356e-102	PCC	TCGA-A2-A0SU	Lum
87	TCGA-A2-A0SU-01A vs TCGA-A2-A0SU-01A	0.5313229970989943	1.2577862582316034e-111	PCC	TCGA-A2-A0SU	Lum
88	TCGA-A2-A0SV-01A vs TCGA-A2-A0SV-01A	0.33175591778778696	2.0010865466639675e-40	PCC	TCGA-A2-A0SV	Lum
89	TCGA-A2-A0SV-01A vs TCGA-A2-A0SV-01A	0.32644011593352384	4.011600451042521e-39	PCC	TCGA-A2-A0SV	Lum
90	TCGA-A2-A0SX-01A vs TCGA-A2-A0SX-01A	0.5155735612290575	4.069714547107924e-104	PCC	TCGA-A2-A0SX	TNBC
91	TCGA-A2-A0SX-01A vs TCGA-A2-A0SX-01A	0.5829516581324873	3.0327768396277206e-139	PCC	TCGA-A2-A0SX	TNBC
92	TCGA-A2-A0SY-01A vs TCGA-A2-A0SY-01A	0.5250562650625719	1.3655174256618365e-108	PCC	TCGA-A2-A0SY	Lum
93	TCGA-A2-A0SY-01A vs TCGA-A2-A0SY-01A	0.519352520432032	6.9740102237524e-106	PCC	TCGA-A2-A0SY	Lum
94	TCGA-A2-A0T0-01A vs TCGA-A2-A0T0-01A	0.3019545242703551	1.8734850719269026e-33	PCC	TCGA-A2-A0T0	TNBC
95	TCGA-A2-A0T0-01A vs TCGA-A2-A0T0-01A	0.2876905056356421	2.1571821648830674e-30	PCC	TCGA-A2-A0T0	TNBC
96	TCGA-A2-A0T1-01A vs TCGA-A2-A0T1-01A	0.33877276680485086	3.4885235982043925e-42	PCC	TCGA-A2-A0T1	Her2
97	TCGA-A2-A0T1-01A vs TCGA-A2-A0T1-01A	0.3313605118647729	2.506162914470024e-40	PCC	TCGA-A2-A0T1	Her2
98	TCGA-A2-A0T2-01A vs TCGA-A2-A0T2-01A	0.5917503071537761	1.8488226530513568e-144	PCC	TCGA-A2-A0T2	TNBC
99	TCGA-A2-A0T2-01A vs TCGA-A2-A0T2-01A	0.6031437132556136	1.8637009059213783e-151	PCC	TCGA-A2-A0T2	TNBC
100	TCGA-A2-A0T3-01A vs TCGA-A2-A0T3-01A	0.45257127248657925	1.0176201240701217e-77	PCC	TCGA-A2-A0T3	Lum
101	TCGA-A2-A0T3-01A vs TCGA-A2-A0T3-01A	0.4861945231933596	4.0527799534747116e-91	PCC	TCGA-A2-A0T3	Lum
102	TCGA-A2-A0T4-01A vs TCGA-A2-A0T4-01A	0.4323467421721695	2.3641206708462445e-70	PCC	TCGA-A2-A0T4	Lum
103	TCGA-A2-A0T4-01A vs TCGA-A2-A0T4-01A	0.40111687431735066	6.407589051532748e-60	PCC	TCGA-A2-A0T4	Lum
104	TCGA-A2-A0T5-01A vs TCGA-A2-A0T5-01A	0.6009944895657514	4.0908017985489745e-150	PCC	TCGA-A2-A0T5	Lum
105	TCGA-A2-A0T5-01A vs TCGA-A2-A0T5-01A	0.5996662377983759	2.7273699711254977e-149	PCC	TCGA-A2-A0T5	Lum
106	TCGA-A2-A0T6-01A vs TCGA-A2-A0T6-01A	0.4172401354892384	3.617058523106187e-65	PCC	TCGA-A2-A0T6	Lum
107	TCGA-A2-A0T7-01A vs TCGA-A2-A0T7-01A	0.5857304028899477	7.114423529934235e-141	PCC	TCGA-A2-A0T7	Lum
108	TCGA-A2-A0T7-01A vs TCGA-A2-A0T7-01A	0.5786792192550004	9.059226998817236e-137	PCC	TCGA-A2-A0T7	Lum
109	TCGA-A2-A0YC-01A vs TCGA-A2-A0YC-01A	0.5038308811449241	9.07113673915129e-99	PCC	TCGA-A2-A0YC	Lum
110	TCGA-A2-A0YC-01A vs TCGA-A2-A0YC-01A	0.5122898800461191	1.337244572033765e-102	PCC	TCGA-A2-A0YC	Lum
111	TCGA-A2-A0YD-01A vs TCGA-A2-A0YD-01A	0.5515523878234181	7.113959625281704e-122	PCC	TCGA-A2-A0YD	Lum
112	TCGA-A2-A0YD-01A vs TCGA-A2-A0YD-01A	0.5561744652950362	2.5747440236280893e-124	PCC	TCGA-A2-A0YD	Lum
113	TCGA-A2-A0YE-01A vs TCGA-A2-A0YE-01A	0.32636414057349017	4.185426805364315e-39	PCC	TCGA-A2-A0YE	TNBC
114	TCGA-A2-A0YF-01A vs TCGA-A2-A0YF-01A	0.47170257366801455	3.691312802540507e-85	PCC	TCGA-A2-A0YF	Lum
115	TCGA-A2-A0YF-01A vs TCGA-A2-A0YF-01A	0.47704475224837745	2.5330331224327344e-87	PCC	TCGA-A2-A0YF	Lum
116	TCGA-A2-A0YG-01A vs TCGA-A2-A0YG-01A	0.5943942229928266	4.6583597699132485e-146	PCC	TCGA-A2-A0YG	Her2
117	TCGA-A2-A0YG-01A vs TCGA-A2-A0YG-01A	0.5827421401421838	4.0186755791562464e-139	PCC	TCGA-A2-A0YG	Her2
118	TCGA-A2-A0YH-01A vs TCGA-A2-A0YH-01A	0.6166007581092208	4.3007090961908714e-160	PCC	TCGA-A2-A0YH	Lum
119	TCGA-A2-A0YH-01A vs TCGA-A2-A0YH-01A	0.5957816109900523	6.658559040715554e-147	PCC	TCGA-A2-A0YH	Lum
120	TCGA-A2-A0YI-01A vs TCGA-A2-A0YI-01A	0.4374412844872267	3.6718739531372125e-72	PCC	TCGA-A2-A0YI	Lum
121	TCGA-A2-A0YI-01A vs TCGA-A2-A0YI-01A	0.41359350766103165	5.898181691998573e-64	PCC	TCGA-A2-A0YI	Lum
122	TCGA-A2-A0YJ-01A vs TCGA-A2-A0YJ-01A	0.5029622566186833	2.2132463351235985e-98	PCC	TCGA-A2-A0YJ	Lum
123	TCGA-A2-A0YJ-01A vs TCGA-A2-A0YJ-01A	0.5013395831913022	1.1632695765846697e-97	PCC	TCGA-A2-A0YJ	Lum
124	TCGA-A2-A0YK-01A vs TCGA-A2-A0YK-01A	0.5972958498290066	7.880622643067622e-148	PCC	TCGA-A2-A0YK	Lum
125	TCGA-A2-A0YK-01A vs TCGA-A2-A0YK-01A	0.589298597035034	5.4470132670986745e-143	PCC	TCGA-A2-A0YK	Lum
126	TCGA-A2-A0YL-01A vs TCGA-A2-A0YL-01A	0.32245196741346843	3.658080628202889e-38	PCC	TCGA-A2-A0YL	Lum
127	TCGA-A2-A0YL-01A vs TCGA-A2-A0YL-01A	0.4260933623531348	3.564198104378167e-68	PCC	TCGA-A2-A0YL	Lum
128	TCGA-A2-A0YM-01A vs TCGA-A2-A0YM-01A	0.44204898303363244	7.982424099501845e-74	PCC	TCGA-A2-A0YM	Other
129	TCGA-A2-A0YM-01A vs TCGA-A2-A0YM-01A	0.45375048286255104	3.6521531227180283e-78	PCC	TCGA-A2-A0YM	Other
130	TCGA-A2-A0YT-01A vs TCGA-A2-A0YT-01A	0.48196417053612556	2.3828447341750058e-89	PCC	TCGA-A2-A0YT	Lum
131	TCGA-A2-A1FW-01A vs TCGA-A2-A1FW-01A	0.40064105304003333	9.062189647418098e-60	PCC	TCGA-A2-A1FW	Lum
132	TCGA-A2-A1G0-01A vs TCGA-A2-A1G0-01A	0.47147891015952853	4.5386684324079773e-85	PCC	TCGA-A2-A1G0	Lum
133	TCGA-A2-A1G1-01A vs TCGA-A2-A1G1-01A	0.5866269551323826	2.103531652984636e-141	PCC	TCGA-A2-A1G1	Other
134	TCGA-A2-A1G4-01A vs TCGA-A2-A1G4-01A	0.10162808251829478	7.132332738670831e-05	PCC	TCGA-A2-A1G4	Lum
135	TCGA-A2-A259-01A vs TCGA-A2-A259-01A	0.27499434700981373	8.202344294517633e-28	PCC	TCGA-A2-A259	Lum
136	TCGA-A2-A25A-01A vs TCGA-A2-A25A-01A	0.376273541609875	2.212662676579461e-52	PCC	TCGA-A2-A25A	Lum
137	TCGA-A2-A25D-01A vs TCGA-A2-A25D-01A	0.593162376870715	2.5997004548775397e-145	PCC	TCGA-A2-A25D	Lum
138	TCGA-A2-A3XT-01A vs TCGA-A2-A3XT-01A	0.4546865702280292	1.6144330288047104e-78	PCC	TCGA-A2-A3XT	TNBC
139	TCGA-A2-A3XY-01A vs TCGA-A2-A3XY-01A	0.6566469604897625	1.866793050745991e-188	PCC	TCGA-A2-A3XY	TNBC
140	TCGA-A2-A3XZ-01A vs TCGA-A2-A3XZ-01A	0.4774636622347332	1.7074880895034855e-87	PCC	TCGA-A2-A3XZ	Her2
141	TCGA-A2-A4RW-01A vs TCGA-A2-A4RW-01A	0.5358315988265095	7.512467788756105e-114	PCC	TCGA-A2-A4RW	Lum
142	TCGA-A2-A4S0-01A vs TCGA-A2-A4S0-01A	0.3891268623743904	3.3566304296344043e-56	PCC	TCGA-A2-A4S0	Lum
143	TCGA-A2-A4S1-01A vs TCGA-A2-A4S1-01A	0.5962805545706813	3.3001817747417774e-147	PCC	TCGA-A2-A4S1	Lum
144	TCGA-A2-A4S2-01A vs TCGA-A2-A4S2-01A	0.4751035481361772	1.5640664845529854e-86	PCC	TCGA-A2-A4S2	Lum
145	TCGA-A2-A4S3-01A vs TCGA-A2-A4S3-01A	0.5951518698107943	1.6120310680631976e-146	PCC	TCGA-A2-A4S3	Lum
146	TCGA-A7-A0CD-01A vs TCGA-A7-A0CD-01A	0.6257594599410555	3.247200359834347e-166	PCC	TCGA-A7-A0CD	Lum
147	TCGA-A7-A0CD-01A vs TCGA-A7-A0CD-01A	0.5311026069334744	1.6123224157301642e-111	PCC	TCGA-A7-A0CD	Lum
148	TCGA-A7-A0CE-01A vs TCGA-A7-A0CE-01A	0.4870436886737146	1.7765871377582303e-91	PCC	TCGA-A7-A0CE	Other
149	TCGA-A7-A0CE-11A vs TCGA-A7-A0CE-11A	0.6503675226921684	1.0084421129015849e-183	PCC	TCGA-A7-A0CE	Other
150	TCGA-A7-A0CE-11A vs TCGA-A7-A0CE-11A	0.6125869793173643	1.7918443065604427e-157	PCC	TCGA-A7-A0CE	Other
151	TCGA-A7-A0CG-01A vs TCGA-A7-A0CG-01A	0.4800320211745714	1.503104466546557e-88	PCC	TCGA-A7-A0CG	Lum
152	TCGA-A7-A0CG-01A vs TCGA-A7-A0CG-01A	0.4870463850843563	1.7719342204444108e-91	PCC	TCGA-A7-A0CG	Lum
153	TCGA-A7-A0CH-01A vs TCGA-A7-A0CH-01A	0.6497511725648683	2.8980992461978982e-183	PCC	TCGA-A7-A0CH	Other
154	TCGA-A7-A0CH-01A vs TCGA-A7-A0CH-01A	0.6432261522341243	1.7817470861494652e-178	PCC	TCGA-A7-A0CH	Other
155	TCGA-A7-A0CJ-01A vs TCGA-A7-A0CJ-01A	0.42719262099061417	1.487177369942465e-68	PCC	TCGA-A7-A0CJ	Lum
156	TCGA-A7-A0CJ-01A vs TCGA-A7-A0CJ-01A	0.4530162028115979	6.916293660053892e-78	PCC	TCGA-A7-A0CJ	Lum
157	TCGA-A7-A0DA-01A vs TCGA-A7-A0DA-01A	0.510831857521091	6.227760385820124e-102	PCC	TCGA-A7-A0DA	TNBC
158	TCGA-A7-A0DB-01A vs TCGA-A7-A0DB-01A	0.6011900975051769	3.091308199850335e-150	PCC	TCGA-A7-A0DB	Lum
159	TCGA-A7-A0DB-01C vs TCGA-A7-A0DB-01C	0.4411565668482425	1.683379744663102e-73	PCC	TCGA-A7-A0DB	Lum
160	TCGA-A7-A0DC-01A vs TCGA-A7-A0DC-01A	0.6424643222531317	6.343716344033267e-178	PCC	TCGA-A7-A0DC	Lum
161	TCGA-A7-A0DC-01A vs TCGA-A7-A0DC-01A	0.654813564805197	4.619262398039019e-187	PCC	TCGA-A7-A0DC	Lum
162	TCGA-A7-A0DC-01B vs TCGA-A7-A0DC-01B	0.35675547016346354	6.663157931008997e-47	PCC	TCGA-A7-A0DC	Lum
163	TCGA-A7-A0DC-01B vs TCGA-A7-A0DC-01B	0.3561907469333528	9.475354012049665e-47	PCC	TCGA-A7-A0DC	Lum
164	TCGA-A7-A13D-01A vs TCGA-A7-A13D-01A	0.49512390428426456	6.172683645977784e-95	PCC	TCGA-A7-A13D	Other
165	TCGA-A7-A13D-01B vs TCGA-A7-A13D-01B	0.29556673935371003	4.6247555654228143e-32	PCC	TCGA-A7-A13D	Other
166	TCGA-A7-A13D-01B vs TCGA-A7-A13D-01B	0.29468083494819847	7.168550986827723e-32	PCC	TCGA-A7-A13D	Other
167	TCGA-A7-A13E-01A vs TCGA-A7-A13E-01A	0.3506547374190765	2.879202981791417e-45	PCC	TCGA-A7-A13E	Lum
168	TCGA-A7-A13E-01A vs TCGA-A7-A13E-01A	0.3884463789204357	5.400099817752594e-56	PCC	TCGA-A7-A13E	Lum
169	TCGA-A7-A13E-01B vs TCGA-A7-A13E-01B	0.5004258049919609	2.9498090619039677e-97	PCC	TCGA-A7-A13E	Lum
170	TCGA-A7-A13E-01B vs TCGA-A7-A13E-01B	0.5053455239394039	1.903337804063526e-99	PCC	TCGA-A7-A13E	Lum
171	TCGA-A7-A13E-01B vs TCGA-A7-A13E-01B	0.5052744899081001	2.0483119628990067e-99	PCC	TCGA-A7-A13E	Lum
172	TCGA-A7-A13E-01B vs TCGA-A7-A13E-01B	0.5153066982962068	5.41304574225827e-104	PCC	TCGA-A7-A13E	Lum
173	TCGA-A7-A13F-01A vs TCGA-A7-A13F-01A	0.3703427596954883	1.1219110979817206e-50	PCC	TCGA-A7-A13F	Lum
174	TCGA-A7-A13F-01A vs TCGA-A7-A13F-01A	0.3647602020139571	4.193497353997796e-49	PCC	TCGA-A7-A13F	Lum
175	TCGA-A7-A13G-01A vs TCGA-A7-A13G-01A	0.5693211395662596	1.7893096374233297e-131	PCC	TCGA-A7-A13G	Lum
176	TCGA-A7-A13G-01A vs TCGA-A7-A13G-01A	0.5628665292433814	6.41580812289692e-128	PCC	TCGA-A7-A13G	Lum
177	TCGA-A7-A13H-01A vs TCGA-A7-A13H-01A	0.46949782700143716	2.811626049271888e-84	PCC	TCGA-A7-A13H	Lum
178	TCGA-A7-A13H-01A vs TCGA-A7-A13H-01A	0.45761042413069913	1.2402466676629686e-79	PCC	TCGA-A7-A13H	Lum
179	TCGA-A7-A26E-01B vs TCGA-A7-A26E-01B	0.5838034308917436	9.637385592436124e-140	PCC	TCGA-A7-A26E	Lum
180	TCGA-A7-A26E-01B vs TCGA-A7-A26E-01B	0.6008304322109698	5.173512444194396e-150	PCC	TCGA-A7-A26E	Lum
181	TCGA-A7-A26E-01B vs TCGA-A7-A26E-01B	0.5971656039452115	9.472717661450595e-148	PCC	TCGA-A7-A26E	Lum
182	TCGA-A7-A26E-01B vs TCGA-A7-A26E-01B	0.6019562698684495	1.0298610448564517e-150	PCC	TCGA-A7-A26E	Lum
183	TCGA-A7-A26F-01A vs TCGA-A7-A26F-01A	0.4895335784259818	1.561516253009225e-92	PCC	TCGA-A7-A26F	Other
184	TCGA-A7-A26I-01A vs TCGA-A7-A26I-01A	0.40756927393875364	5.506970242483264e-62	PCC	TCGA-A7-A26I	Other
185	TCGA-A7-A26I-01B vs TCGA-A7-A26I-01B	0.5751305506564718	9.668736232060524e-135	PCC	TCGA-A7-A26I	Other
186	TCGA-A7-A26I-01B vs TCGA-A7-A26I-01B	0.5991228665887596	5.911426186095314e-149	PCC	TCGA-A7-A26I	Other
187	TCGA-A7-A26J-01A vs TCGA-A7-A26J-01A	0.6845106527923307	6.663066369301576e-211	PCC	TCGA-A7-A26J	Lum
188	TCGA-A7-A3IY-01A vs TCGA-A7-A3IY-01A	0.4540436384552866	2.8290436103162096e-78	PCC	TCGA-A7-A3IY	Lum
189	TCGA-A7-A425-01A vs TCGA-A7-A425-01A	0.3365668302567359	1.2602119296915774e-41	PCC	TCGA-A7-A425	Lum
190	TCGA-A7-A4SA-01A vs TCGA-A7-A4SA-01A	0.42815105707703216	6.922191926421649e-69	PCC	TCGA-A7-A4SA	Lum
191	TCGA-A7-A4SD-01A vs TCGA-A7-A4SD-01A	0.4418996023561648	9.045742478825227e-74	PCC	TCGA-A7-A4SD	Other
192	TCGA-A7-A56D-01A vs TCGA-A7-A56D-01A	0.6199395167850812	2.662524951625863e-162	PCC	TCGA-A7-A56D	Lum
193	TCGA-A7-A5ZV-01A vs TCGA-A7-A5ZV-01A	0.5802813453824217	1.0794163241509e-137	PCC	TCGA-A7-A5ZV	Other
194	TCGA-A7-A5ZX-01A vs TCGA-A7-A5ZX-01A	0.6075936690581828	2.885292416919235e-154	PCC	TCGA-A7-A5ZX	Lum
195	TCGA-A7-A6VW-01A vs TCGA-A7-A6VW-01A	0.5196357006577337	5.131451392415758e-106	PCC	TCGA-A7-A6VW	TNBC
196	TCGA-A8-A06N-01A vs TCGA-A8-A06N-01A	0.5993402859418456	4.338569589299855e-149	PCC	TCGA-A8-A06N	Lum
197	TCGA-A8-A06N-01A vs TCGA-A8-A06N-01A	0.5864739550070855	2.5904461695046745e-141	PCC	TCGA-A8-A06N	Lum
198	TCGA-A8-A06O-01A vs TCGA-A8-A06O-01A	0.5596845317158488	3.395610768505316e-126	PCC	TCGA-A8-A06O	Lum
199	TCGA-A8-A06O-01A vs TCGA-A8-A06O-01A	0.5739138437388397	4.732486516623027e-134	PCC	TCGA-A8-A06O	Lum
200	TCGA-A8-A06T-01A vs TCGA-A8-A06T-01A	0.6146265927792323	8.448663525325307e-159	PCC	TCGA-A8-A06T	Her2
201	TCGA-A8-A06T-01A vs TCGA-A8-A06T-01A	0.6101114717839541	7.084720956692749e-156	PCC	TCGA-A8-A06T	Her2
202	TCGA-A8-A06X-01A vs TCGA-A8-A06X-01A	0.2878484680172204	1.9995649803566884e-30	PCC	TCGA-A8-A06X	Her2
203	TCGA-A8-A06X-01A vs TCGA-A8-A06X-01A	0.29176074600674706	3.006657022164651e-31	PCC	TCGA-A8-A06X	Her2
204	TCGA-A8-A06Z-01A vs TCGA-A8-A06Z-01A	0.5315391361374111	9.85744987676434e-112	PCC	TCGA-A8-A06Z	Lum
205	TCGA-A8-A06Z-01A vs TCGA-A8-A06Z-01A	0.5598324933376954	2.8260657680941525e-126	PCC	TCGA-A8-A06Z	Lum
206	TCGA-A8-A075-01A vs TCGA-A8-A075-01A	0.6491599760079226	7.959065560854645e-183	PCC	TCGA-A8-A075	Her2
207	TCGA-A8-A075-01A vs TCGA-A8-A075-01A	0.6314110028061136	4.27147960420573e-170	PCC	TCGA-A8-A075	Her2
208	TCGA-A8-A076-01A vs TCGA-A8-A076-01A	0.30586010142011105	2.53445196436528e-34	PCC	TCGA-A8-A076	Her2
209	TCGA-A8-A076-01A vs TCGA-A8-A076-01A	0.3010264573734295	3.000144259136329e-33	PCC	TCGA-A8-A076	Her2
210	TCGA-A8-A07B-01A vs TCGA-A8-A07B-01A	0.3484917260066	1.0729080610906571e-44	PCC	TCGA-A8-A07B	Her2
211	TCGA-A8-A07B-01A vs TCGA-A8-A07B-01A	0.3372821095485336	8.319027584572946e-42	PCC	TCGA-A8-A07B	Her2
212	TCGA-A8-A07E-01A vs TCGA-A8-A07E-01A	0.5490768494821452	1.3932602145062724e-120	PCC	TCGA-A8-A07E	Lum
213	TCGA-A8-A07E-01A vs TCGA-A8-A07E-01A	0.5382296861123005	4.776975093149227e-115	PCC	TCGA-A8-A07E	Lum
214	TCGA-A8-A07G-01A vs TCGA-A8-A07G-01A	0.48679846318477016	2.2548776884466572e-91	PCC	TCGA-A8-A07G	Lum
215	TCGA-A8-A07G-01A vs TCGA-A8-A07G-01A	0.5015350059510073	9.53007420698022e-98	PCC	TCGA-A8-A07G	Lum
216	TCGA-A8-A07I-01A vs TCGA-A8-A07I-01A	0.5183565758226177	2.0468999138276845e-105	PCC	TCGA-A8-A07I	Her2
217	TCGA-A8-A07I-01A vs TCGA-A8-A07I-01A	0.5169984597338467	8.836027563385141e-105	PCC	TCGA-A8-A07I	Her2
218	TCGA-A8-A07J-01A vs TCGA-A8-A07J-01A	0.29036850001373105	5.921020138113443e-31	PCC	TCGA-A8-A07J	Lum
219	TCGA-A8-A07J-01A vs TCGA-A8-A07J-01A	0.2980603993427001	1.335654033806643e-32	PCC	TCGA-A8-A07J	Lum
220	TCGA-A8-A07J-01A vs TCGA-A8-A07J-01A	0.2928370966503306	1.775903563484373e-31	PCC	TCGA-A8-A07J	Lum
221	TCGA-A8-A07L-01A vs TCGA-A8-A07L-01A	0.3880333313117504	7.202894595465949e-56	PCC	TCGA-A8-A07L	Lum
222	TCGA-A8-A07O-01A vs TCGA-A8-A07O-01A	0.4684998532592842	7.014127916166318e-84	PCC	TCGA-A8-A07O	TNBC
223	TCGA-A8-A07O-01A vs TCGA-A8-A07O-01A	0.5026425171551978	3.0714110229322375e-98	PCC	TCGA-A8-A07O	TNBC
224	TCGA-A8-A07W-01A vs TCGA-A8-A07W-01A	0.37988736747025426	1.9427703252706788e-53	PCC	TCGA-A8-A07W	Lum
225	TCGA-A8-A07W-01A vs TCGA-A8-A07W-01A	0.3863016274741645	2.3991864364244038e-55	PCC	TCGA-A8-A07W	Lum
226	TCGA-A8-A07Z-01A vs TCGA-A8-A07Z-01A	0.3187305295821288	2.7927120582958455e-37	PCC	TCGA-A8-A07Z	Lum
227	TCGA-A8-A07Z-01A vs TCGA-A8-A07Z-01A	0.3165447417178973	9.093418221692629e-37	PCC	TCGA-A8-A07Z	Lum
228	TCGA-A8-A081-01A vs TCGA-A8-A081-01A	0.4809375367212667	6.349682827709548e-89	PCC	TCGA-A8-A081	Lum
229	TCGA-A8-A081-01A vs TCGA-A8-A081-01A	0.5081190867440476	1.0686284010479348e-100	PCC	TCGA-A8-A081	Lum
230	TCGA-A8-A084-01A vs TCGA-A8-A084-01A	0.558504240832832	1.4639691212882812e-125	PCC	TCGA-A8-A084	Lum
231	TCGA-A8-A085-01A vs TCGA-A8-A085-01A	0.6237735667205188	7.182906585835429e-165	PCC	TCGA-A8-A085	Lum
232	TCGA-A8-A086-01A vs TCGA-A8-A086-01A	0.4780863056045487	9.491434470247826e-88	PCC	TCGA-A8-A086	Lum
233	TCGA-A8-A086-01A vs TCGA-A8-A086-01A	0.4914586164352285	2.350034784892974e-93	PCC	TCGA-A8-A086	Lum
234	TCGA-A8-A08A-01A vs TCGA-A8-A08A-01A	0.5691007490464296	2.373320316498204e-131	PCC	TCGA-A8-A08A	Lum
235	TCGA-A8-A08A-01A vs TCGA-A8-A08A-01A	0.5934646256690611	1.7061314214579557e-145	PCC	TCGA-A8-A08A	Lum
236	TCGA-A8-A08F-01A vs TCGA-A8-A08F-01A	0.4016831755118658	4.2384792223335176e-60	PCC	TCGA-A8-A08F	Lum
237	TCGA-A8-A08F-01A vs TCGA-A8-A08F-01A	0.395810048654364	2.9634623982169873e-58	PCC	TCGA-A8-A08F	Lum
238	TCGA-A8-A08G-01A vs TCGA-A8-A08G-01A	0.5232098209951913	1.0415060300108936e-107	PCC	TCGA-A8-A08G	Her2
239	TCGA-A8-A08G-01A vs TCGA-A8-A08G-01A	0.5177640663117871	3.877519662373141e-105	PCC	TCGA-A8-A08G	Her2
240	TCGA-A8-A08H-01A vs TCGA-A8-A08H-01A	0.4384577043117615	1.5859934282534975e-72	PCC	TCGA-A8-A08H	Her2
241	TCGA-A8-A08H-01A vs TCGA-A8-A08H-01A	0.48090874609493034	6.526316360372478e-89	PCC	TCGA-A8-A08H	Her2
242	TCGA-A8-A08J-01A vs TCGA-A8-A08J-01A	0.6101218833045636	6.976467448431217e-156	PCC	TCGA-A8-A08J	Lum
243	TCGA-A8-A08J-01A vs TCGA-A8-A08J-01A	0.5808043050779675	5.376509086369628e-138	PCC	TCGA-A8-A08J	Lum
244	TCGA-A8-A08L-01A vs TCGA-A8-A08L-01A	0.41945802758066103	6.510709743467302e-66	PCC	TCGA-A8-A08L	Lum
245	TCGA-A8-A08L-01A vs TCGA-A8-A08L-01A	0.41883971915169654	1.0514957668123025e-65	PCC	TCGA-A8-A08L	Lum
246	TCGA-A8-A08R-01A vs TCGA-A8-A08R-01A	0.6651694363687646	4.603992650075035e-195	PCC	TCGA-A8-A08R	TNBC
247	TCGA-A8-A08T-01A vs TCGA-A8-A08T-01A	0.5271822624994649	1.29588951165934e-109	PCC	TCGA-A8-A08T	Her2
248	TCGA-A8-A08T-01A vs TCGA-A8-A08T-01A	0.531021364381893	1.7667974690813756e-111	PCC	TCGA-A8-A08T	Her2
249	TCGA-A8-A08X-01A vs TCGA-A8-A08X-01A	0.6158178164311775	1.4045418582595142e-159	PCC	TCGA-A8-A08X	Her2
250	TCGA-A8-A090-01A vs TCGA-A8-A090-01A	0.6175673451732843	9.930675456650446e-161	PCC	TCGA-A8-A090	Her2
251	TCGA-A8-A090-01A vs TCGA-A8-A090-01A	0.6123342073415176	2.6122885904800655e-157	PCC	TCGA-A8-A090	Her2
252	TCGA-A8-A091-01A vs TCGA-A8-A091-01A	0.5966301289566815	2.0166805840635872e-147	PCC	TCGA-A8-A091	Lum
253	TCGA-A8-A091-01A vs TCGA-A8-A091-01A	0.5988547294673522	8.654360856336145e-149	PCC	TCGA-A8-A091	Lum
254	TCGA-A8-A092-01A vs TCGA-A8-A092-01A	0.3540959173403431	3.4763708708022002e-46	PCC	TCGA-A8-A092	Lum
255	TCGA-A8-A093-01A vs TCGA-A8-A093-01A	0.45788813929119004	9.706964821817081e-80	PCC	TCGA-A8-A093	Lum
256	TCGA-A8-A093-01A vs TCGA-A8-A093-01A	0.4452146874817559	5.556420077090317e-75	PCC	TCGA-A8-A093	Lum
257	TCGA-A8-A094-01A vs TCGA-A8-A094-01A	0.27940166275644346	1.0802826882423852e-28	PCC	TCGA-A8-A094	Lum
258	TCGA-A8-A094-01A vs TCGA-A8-A094-01A	0.2838618019932169	1.337000558980358e-29	PCC	TCGA-A8-A094	Lum
259	TCGA-A8-A095-01A vs TCGA-A8-A095-01A	0.19978093002083314	3.631013559906467e-15	PCC	TCGA-A8-A095	Lum
260	TCGA-A8-A096-01A vs TCGA-A8-A096-01A	0.5873336645700423	8.028709161097359e-142	PCC	TCGA-A8-A096	Lum
261	TCGA-A8-A096-01A vs TCGA-A8-A096-01A	0.5890867580249226	7.286499893526543e-143	PCC	TCGA-A8-A096	Lum
262	TCGA-A8-A097-01A vs TCGA-A8-A097-01A	0.3217321152403682	5.432313118143987e-38	PCC	TCGA-A8-A097	Her2
263	TCGA-A8-A097-01A vs TCGA-A8-A097-01A	0.3039128559384738	6.897544137391689e-34	PCC	TCGA-A8-A097	Her2
264	TCGA-A8-A099-01A vs TCGA-A8-A099-01A	0.3405433973300925	1.2348689427745564e-42	PCC	TCGA-A8-A099	Her2
265	TCGA-A8-A099-01A vs TCGA-A8-A099-01A	0.35250795605394397	9.251901323974397e-46	PCC	TCGA-A8-A099	Her2
266	TCGA-A8-A09A-01A vs TCGA-A8-A09A-01A	0.5581375714263325	2.3023018173271336e-125	PCC	TCGA-A8-A09A	Lum
267	TCGA-A8-A09A-01A vs TCGA-A8-A09A-01A	0.5542941919415754	2.5616446352567766e-123	PCC	TCGA-A8-A09A	Lum
268	TCGA-A8-A09B-01A vs TCGA-A8-A09B-01A	0.5129416822648513	6.706241594153038e-103	PCC	TCGA-A8-A09B	Lum
269	TCGA-A8-A09B-01A vs TCGA-A8-A09B-01A	0.5316878312122678	8.33498327649795e-112	PCC	TCGA-A8-A09B	Lum
270	TCGA-A8-A09C-01A vs TCGA-A8-A09C-01A	0.2986870158125967	9.756902534283578e-33	PCC	TCGA-A8-A09C	Lum
271	TCGA-A8-A09C-01A vs TCGA-A8-A09C-01A	0.3052398430070305	3.4893447348740128e-34	PCC	TCGA-A8-A09C	Lum
272	TCGA-A8-A09D-01A vs TCGA-A8-A09D-01A	0.465404207064449	1.1725957403236694e-82	PCC	TCGA-A8-A09D	Lum
273	TCGA-A8-A09I-01A vs TCGA-A8-A09I-01A	0.5506648716812741	2.07267023678816e-121	PCC	TCGA-A8-A09I	Her2
274	TCGA-A8-A09I-01A vs TCGA-A8-A09I-01A	0.5525821189782529	2.0488964158472252e-122	PCC	TCGA-A8-A09I	Her2
275	TCGA-A8-A09K-01A vs TCGA-A8-A09K-01A	0.41224870868193947	1.6369535278266086e-63	PCC	TCGA-A8-A09K	Lum
276	TCGA-A8-A09K-01A vs TCGA-A8-A09K-01A	0.4134895083257481	6.383726378775365e-64	PCC	TCGA-A8-A09K	Lum
277	TCGA-A8-A09M-01A vs TCGA-A8-A09M-01A	0.5488671196537498	1.7905563613798536e-120	PCC	TCGA-A8-A09M	Lum
278	TCGA-A8-A09M-01A vs TCGA-A8-A09M-01A	0.5049933682433654	2.7383581840595394e-99	PCC	TCGA-A8-A09M	Lum
279	TCGA-A8-A09N-01A vs TCGA-A8-A09N-01A	0.4053578022713927	2.844925166531617e-61	PCC	TCGA-A8-A09N	Her2
280	TCGA-A8-A09N-01A vs TCGA-A8-A09N-01A	0.4357366276930358	1.4912831498391245e-71	PCC	TCGA-A8-A09N	Her2
281	TCGA-A8-A09Q-01A vs TCGA-A8-A09Q-01A	0.3373267195737785	8.106017147251123e-42	PCC	TCGA-A8-A09Q	Lum
282	TCGA-A8-A09Q-01A vs TCGA-A8-A09Q-01A	0.3832898091820439	1.911824235824024e-54	PCC	TCGA-A8-A09Q	Lum
283	TCGA-A8-A09R-01A vs TCGA-A8-A09R-01A	0.34751831284537477	1.9328507515555464e-44	PCC	TCGA-A8-A09R	Lum
284	TCGA-A8-A09V-01A vs TCGA-A8-A09V-01A	0.554323793652578	2.4709263288836122e-123	PCC	TCGA-A8-A09V	Lum
285	TCGA-A8-A09V-01A vs TCGA-A8-A09V-01A	0.5654048499285056	2.6227718560187503e-129	PCC	TCGA-A8-A09V	Lum
286	TCGA-A8-A09W-01A vs TCGA-A8-A09W-01A	0.4517456370758163	2.080380225948977e-77	PCC	TCGA-A8-A09W	Lum
287	TCGA-A8-A09W-01A vs TCGA-A8-A09W-01A	0.4452160439159354	5.550045550282529e-75	PCC	TCGA-A8-A09W	Lum
288	TCGA-A8-A09X-01A vs TCGA-A8-A09X-01A	0.522963160998771	1.36496601886469e-107	PCC	TCGA-A8-A09X	TNBC
289	TCGA-A8-A09X-01A vs TCGA-A8-A09X-01A	0.5121501357970335	1.5501996428802468e-102	PCC	TCGA-A8-A09X	TNBC
290	TCGA-A8-A09Z-01A vs TCGA-A8-A09Z-01A	0.4907456831038865	4.745564958506028e-93	PCC	TCGA-A8-A09Z	Lum
291	TCGA-A8-A09Z-01A vs TCGA-A8-A09Z-01A	0.5097867069864734	1.867527659972165e-101	PCC	TCGA-A8-A09Z	Lum
292	TCGA-A8-A0A1-01A vs TCGA-A8-A0A1-01A	0.683961492097886	1.9517844088235653e-210	PCC	TCGA-A8-A0A1	Lum
293	TCGA-A8-A0A1-01A vs TCGA-A8-A0A1-01A	0.6758076131032976	1.2626499730465583e-203	PCC	TCGA-A8-A0A1	Lum
294	TCGA-A8-A0A2-01A vs TCGA-A8-A0A2-01A	0.4279037787444448	8.434001223777452e-69	PCC	TCGA-A8-A0A2	Lum
295	TCGA-A8-A0A2-01A vs TCGA-A8-A0A2-01A	0.4205195440575852	2.8523793466922275e-66	PCC	TCGA-A8-A0A2	Lum
296	TCGA-A8-A0A4-01A vs TCGA-A8-A0A4-01A	0.6661078975799732	8.357766958245679e-196	PCC	TCGA-A8-A0A4	Lum
297	TCGA-A8-A0A4-01A vs TCGA-A8-A0A4-01A	0.6735097493604324	9.573982114658051e-202	PCC	TCGA-A8-A0A4	Lum
298	TCGA-A8-A0A6-01A vs TCGA-A8-A0A6-01A	0.5175467786059479	4.899672068855051e-105	PCC	TCGA-A8-A0A6	Lum
299	TCGA-A8-A0A6-01A vs TCGA-A8-A0A6-01A	0.5070989099860169	3.0917174391019915e-100	PCC	TCGA-A8-A0A6	Lum
300	TCGA-A8-A0A7-01A vs TCGA-A8-A0A7-01A	0.35503408522120705	1.9445888097104425e-46	PCC	TCGA-A8-A0A7	Her2
301	TCGA-A8-A0A7-01A vs TCGA-A8-A0A7-01A	0.35256964663651547	8.90761794013223e-46	PCC	TCGA-A8-A0A7	Her2
302	TCGA-A8-A0AB-01A vs TCGA-A8-A0AB-01A	0.5352635905939549	1.438151153083948e-113	PCC	TCGA-A8-A0AB	Her2
303	TCGA-A8-A0AB-01A vs TCGA-A8-A0AB-01A	0.5457362573968	7.418738692634874e-119	PCC	TCGA-A8-A0AB	Her2
304	TCGA-A8-A0AD-01A vs TCGA-A8-A0AD-01A	0.5427458131467336	2.507499175518606e-117	PCC	TCGA-A8-A0AD	Lum
305	TCGA-A8-A0AD-01A vs TCGA-A8-A0AD-01A	0.543388581572292	1.1800932937931056e-117	PCC	TCGA-A8-A0AD	Lum
306	TCGA-AC-A23E-01A vs TCGA-AC-A23E-01A	0.6162477620743573	7.335986957079115e-160	PCC	TCGA-AC-A23E	Lum
307	TCGA-AC-A23G-01A vs TCGA-AC-A23G-01A	0.5927830040791526	4.4079081524479914e-145	PCC	TCGA-AC-A23G	Her2
308	TCGA-AC-A2B8-01A vs TCGA-AC-A2B8-01A	0.47893902765570096	4.238505925247876e-88	PCC	TCGA-AC-A2B8	Lum
309	TCGA-AC-A2BM-01A vs TCGA-AC-A2BM-01A	0.6823049890347372	4.92196289124478e-209	PCC	TCGA-AC-A2BM	Lum
310	TCGA-AC-A2FF-01A vs TCGA-AC-A2FF-01A	0.2802909861530127	7.143840086412927e-29	PCC	TCGA-AC-A2FF	Lum
311	TCGA-AC-A2FK-01A vs TCGA-AC-A2FK-01A	0.6139383830664021	2.3739359944959302e-158	PCC	TCGA-AC-A2FK	Lum
312	TCGA-AC-A2FM-01A vs TCGA-AC-A2FM-01A	0.42029893052557493	3.3869083298964037e-66	PCC	TCGA-AC-A2FM	Other
313	TCGA-AC-A2QH-01A vs TCGA-AC-A2QH-01A	0.5051628007633187	2.2988318375737944e-99	PCC	TCGA-AC-A2QH	TNBC
314	TCGA-AC-A2QI-01A vs TCGA-AC-A2QI-01A	0.4430361558735873	3.487797182006692e-74	PCC	TCGA-AC-A2QI	Lum
315	TCGA-AC-A3EH-01A vs TCGA-AC-A3EH-01A	0.3563163709537338	8.76205349931249e-47	PCC	TCGA-AC-A3EH	Lum
316	TCGA-AC-A3OD-01A vs TCGA-AC-A3OD-01A	0.5969159955978436	1.3474807426214207e-147	PCC	TCGA-AC-A3OD	Lum
317	TCGA-AC-A3OD-01B vs TCGA-AC-A3OD-01B	0.6021642961000946	7.637374401324553e-151	PCC	TCGA-AC-A3OD	Lum
318	TCGA-AC-A3OD-01B vs TCGA-AC-A3OD-01B	0.5959954612778309	4.929336821606809e-147	PCC	TCGA-AC-A3OD	Lum
319	TCGA-AC-A3QP-01A vs TCGA-AC-A3QP-01A	0.3035617542469118	8.25547501276292e-34	PCC	TCGA-AC-A3QP	Lum
320	TCGA-AC-A3TM-01A vs TCGA-AC-A3TM-01A	0.35503281235781586	1.94612471025521e-46	PCC	TCGA-AC-A3TM	Lum
321	TCGA-AC-A3W6-01A vs TCGA-AC-A3W6-01A	0.5987965970842797	9.399486951908739e-149	PCC	TCGA-AC-A3W6	Lum
322	TCGA-AC-A3W7-01A vs TCGA-AC-A3W7-01A	0.4320183488912956	3.084645474265601e-70	PCC	TCGA-AC-A3W7	Lum
323	TCGA-AC-A3YI-01A vs TCGA-AC-A3YI-01A	0.6247662070210166	1.5322470628297778e-165	PCC	TCGA-AC-A3YI	Her2
324	TCGA-AC-A3YJ-01A vs TCGA-AC-A3YJ-01A	0.28937308554107666	9.589864426218274e-31	PCC	TCGA-AC-A3YJ	Lum
325	TCGA-AC-A4ZE-01A vs TCGA-AC-A4ZE-01A	0.4079923547353365	4.016636739198752e-62	PCC	TCGA-AC-A4ZE	Her2
326	TCGA-AC-A5XU-01A vs TCGA-AC-A5XU-01A	0.48766733247700467	9.680512371832398e-92	PCC	TCGA-AC-A5XU	Lum
327	TCGA-AC-A62V-01A vs TCGA-AC-A62V-01A	0.5080007147887328	1.2090397392113e-100	PCC	TCGA-AC-A62V	Lum
328	TCGA-AC-A6IV-01A vs TCGA-AC-A6IV-01A	0.6386457631054804	3.492438713926926e-175	PCC	TCGA-AC-A6IV	Lum
329	TCGA-AN-A03X-01A vs TCGA-AN-A03X-01A	0.45219237183900285	1.413229470288193e-77	PCC	TCGA-AN-A03X	Her2
330	TCGA-AN-A03X-01A vs TCGA-AN-A03X-01A	0.47831780993153855	7.627399465000671e-88	PCC	TCGA-AN-A03X	Her2
331	TCGA-AN-A041-01A vs TCGA-AN-A041-01A	0.575978629609827	3.183466920728561e-135	PCC	TCGA-AN-A041	Her2
332	TCGA-AN-A041-01A vs TCGA-AN-A041-01A	0.5928019823377544	4.293075370161978e-145	PCC	TCGA-AN-A041	Her2
333	TCGA-AN-A046-01A vs TCGA-AN-A046-01A	0.3975041924294564	8.780730527663394e-59	PCC	TCGA-AN-A046	Lum
334	TCGA-AN-A046-01A vs TCGA-AN-A046-01A	0.38643422445688563	2.1885812695228545e-55	PCC	TCGA-AN-A046	Lum
335	TCGA-AN-A049-01A vs TCGA-AN-A049-01A	0.4991759383645659	1.0484733320650461e-96	PCC	TCGA-AN-A049	Lum
336	TCGA-AN-A049-01A vs TCGA-AN-A049-01A	0.4727836915659849	1.3565271866067787e-85	PCC	TCGA-AN-A049	Lum
337	TCGA-AN-A04A-01A vs TCGA-AN-A04A-01A	0.4136744126467245	5.546037959230669e-64	PCC	TCGA-AN-A04A	Lum
338	TCGA-AN-A04A-01A vs TCGA-AN-A04A-01A	0.42305330922676654	3.930639429242748e-67	PCC	TCGA-AN-A04A	Lum
339	TCGA-AN-A04C-01A vs TCGA-AN-A04C-01A	0.5859126324667538	5.555362654903685e-141	PCC	TCGA-AN-A04C	Her2
340	TCGA-AN-A04C-01A vs TCGA-AN-A04C-01A	0.5734554763768378	8.593628480614613e-134	PCC	TCGA-AN-A04C	Her2
341	TCGA-AN-A04D-01A vs TCGA-AN-A04D-01A	0.32311444376090265	2.539778558601579e-38	PCC	TCGA-AN-A04D	TNBC
342	TCGA-AN-A04D-01A vs TCGA-AN-A04D-01A	0.3837535457029792	1.390831560402985e-54	PCC	TCGA-AN-A04D	TNBC
343	TCGA-AN-A0AJ-01A vs TCGA-AN-A0AJ-01A	0.571166863370083	1.666052702214308e-132	PCC	TCGA-AN-A0AJ	Her2
344	TCGA-AN-A0AJ-01A vs TCGA-AN-A0AJ-01A	0.5515517361171645	7.1195563763703e-122	PCC	TCGA-AN-A0AJ	Her2
345	TCGA-AN-A0AK-01A vs TCGA-AN-A0AK-01A	0.6657424548581272	1.625470711340822e-195	PCC	TCGA-AN-A0AK	Her2
346	TCGA-AN-A0AK-01A vs TCGA-AN-A0AK-01A	0.6408775152653455	8.831244254891688e-177	PCC	TCGA-AN-A0AK	Her2
347	TCGA-AN-A0AL-01A vs TCGA-AN-A0AL-01A	0.3360062009055596	1.7437480716547508e-41	PCC	TCGA-AN-A0AL	TNBC
348	TCGA-AN-A0AL-01A vs TCGA-AN-A0AL-01A	0.3378305533648145	6.04573555435163e-42	PCC	TCGA-AN-A0AL	TNBC
349	TCGA-AN-A0AR-01A vs TCGA-AN-A0AR-01A	0.563444740639905	3.104718570774771e-128	PCC	TCGA-AN-A0AR	TNBC
350	TCGA-AN-A0AR-01A vs TCGA-AN-A0AR-01A	0.5774684790770556	4.486423455152824e-136	PCC	TCGA-AN-A0AR	TNBC
351	TCGA-AN-A0AT-01A vs TCGA-AN-A0AT-01A	0.6085937141719828	6.645072945886064e-155	PCC	TCGA-AN-A0AT	TNBC
352	TCGA-AN-A0FD-01A vs TCGA-AN-A0FD-01A	0.42558284355544257	5.342909831920587e-68	PCC	TCGA-AN-A0FD	Her2
353	TCGA-AN-A0FD-01A vs TCGA-AN-A0FD-01A	0.43900746184407186	1.0059747758735363e-72	PCC	TCGA-AN-A0FD	Her2
354	TCGA-AN-A0FJ-01A vs TCGA-AN-A0FJ-01A	0.5706203710767351	3.37003123710079e-132	PCC	TCGA-AN-A0FJ	Her2
355	TCGA-AN-A0FJ-01A vs TCGA-AN-A0FJ-01A	0.5662890001398206	8.556198595440391e-130	PCC	TCGA-AN-A0FJ	Her2
356	TCGA-AN-A0FK-01A vs TCGA-AN-A0FK-01A	0.5627947209052846	7.020310994703883e-128	PCC	TCGA-AN-A0FK	Her2
357	TCGA-AN-A0FK-01A vs TCGA-AN-A0FK-01A	0.5601335483967426	1.9445595077830563e-126	PCC	TCGA-AN-A0FK	Her2
358	TCGA-AN-A0FL-01A vs TCGA-AN-A0FL-01A	0.36625018953894345	1.6065166195082041e-49	PCC	TCGA-AN-A0FL	Her2
359	TCGA-AN-A0FL-01A vs TCGA-AN-A0FL-01A	0.38004791645386227	1.7425069301275044e-53	PCC	TCGA-AN-A0FL	Her2
360	TCGA-AN-A0FN-01A vs TCGA-AN-A0FN-01A	0.49655871074416397	1.4671586051005963e-95	PCC	TCGA-AN-A0FN	Her2
361	TCGA-AN-A0FV-01A vs TCGA-AN-A0FV-01A	0.6534152150327472	5.258440857320452e-186	PCC	TCGA-AN-A0FV	Her2
362	TCGA-AN-A0FV-01A vs TCGA-AN-A0FV-01A	0.6513765247703663	1.7815849838116217e-184	PCC	TCGA-AN-A0FV	Her2
363	TCGA-AN-A0FW-01A vs TCGA-AN-A0FW-01A	0.5005502253871208	2.599212548128014e-97	PCC	TCGA-AN-A0FW	Other
364	TCGA-AN-A0FW-01A vs TCGA-AN-A0FW-01A	0.5050130743753514	2.6832128120040806e-99	PCC	TCGA-AN-A0FW	Other
365	TCGA-AN-A0FX-01A vs TCGA-AN-A0FX-01A	0.507812010598845	1.4718588120819825e-100	PCC	TCGA-AN-A0FX	Her2
366	TCGA-AN-A0FX-01A vs TCGA-AN-A0FX-01A	0.4768508611291774	3.039751883708278e-87	PCC	TCGA-AN-A0FX	Her2
367	TCGA-AN-A0FY-01A vs TCGA-AN-A0FY-01A	0.5659563292551956	1.3046585477117454e-129	PCC	TCGA-AN-A0FY	Lum
368	TCGA-AN-A0FY-01A vs TCGA-AN-A0FY-01A	0.5406565137018079	2.872838211425605e-116	PCC	TCGA-AN-A0FY	Lum
369	TCGA-AN-A0FZ-01A vs TCGA-AN-A0FZ-01A	0.6051742072394732	9.854111086119522e-153	PCC	TCGA-AN-A0FZ	Her2
370	TCGA-AN-A0FZ-01A vs TCGA-AN-A0FZ-01A	0.600081553219879	1.508457549179586e-149	PCC	TCGA-AN-A0FZ	Her2
371	TCGA-AN-A0G0-01A vs TCGA-AN-A0G0-01A	0.4949522962374406	7.32668354250814e-95	PCC	TCGA-AN-A0G0	TNBC
372	TCGA-AN-A0XL-01A vs TCGA-AN-A0XL-01A	0.43487578569582486	3.01728303018713e-71	PCC	TCGA-AN-A0XL	Lum
373	TCGA-AN-A0XL-01A vs TCGA-AN-A0XL-01A	0.4622010013498341	2.097211415798519e-81	PCC	TCGA-AN-A0XL	Lum
374	TCGA-AN-A0XO-01A vs TCGA-AN-A0XO-01A	0.602146641562193	7.833691274457875e-151	PCC	TCGA-AN-A0XO	Lum
375	TCGA-AN-A0XO-01A vs TCGA-AN-A0XO-01A	0.6033714384496647	1.3416594937363913e-151	PCC	TCGA-AN-A0XO	Lum
376	TCGA-AN-A0XP-01A vs TCGA-AN-A0XP-01A	0.5245482416663635	2.3911739168512123e-108	PCC	TCGA-AN-A0XP	Her2
377	TCGA-AN-A0XP-01A vs TCGA-AN-A0XP-01A	0.5060731553271877	8.964358029414852e-100	PCC	TCGA-AN-A0XP	Her2
378	TCGA-AN-A0XR-01A vs TCGA-AN-A0XR-01A	0.36112059811639685	4.2774659026597664e-48	PCC	TCGA-AN-A0XR	Lum
379	TCGA-AN-A0XS-01A vs TCGA-AN-A0XS-01A	0.5934210746595974	1.8129259273445877e-145	PCC	TCGA-AN-A0XS	Other
380	TCGA-AN-A0XS-01A vs TCGA-AN-A0XS-01A	0.6077508401770927	2.291492982973573e-154	PCC	TCGA-AN-A0XS	Other
381	TCGA-AN-A0XU-01A vs TCGA-AN-A0XU-01A	0.4035026458898839	1.1173286825989586e-60	PCC	TCGA-AN-A0XU	TNBC
382	TCGA-AN-A0XU-01A vs TCGA-AN-A0XU-01A	0.4153105921502446	1.5911924005734366e-64	PCC	TCGA-AN-A0XU	TNBC
383	TCGA-AN-A0XV-01A vs TCGA-AN-A0XV-01A	0.5060609331503406	9.078589165878561e-100	PCC	TCGA-AN-A0XV	Her2
384	TCGA-AN-A0XW-01A vs TCGA-AN-A0XW-01A	0.7215922112140236	5.215093106392697e-245	PCC	TCGA-AN-A0XW	Her2
385	TCGA-AN-A0XW-01A vs TCGA-AN-A0XW-01A	0.7093878134321432	3.4446517163542594e-233	PCC	TCGA-AN-A0XW	Her2
386	TCGA-AO-A03L-01A vs TCGA-AO-A03L-01A	0.6484649770198639	2.602522376478446e-182	PCC	TCGA-AO-A03L	Her2
387	TCGA-AO-A03L-01A vs TCGA-AO-A03L-01A	0.6730149136651203	2.4192118345840065e-201	PCC	TCGA-AO-A03L	Her2
388	TCGA-AO-A03M-01B vs TCGA-AO-A03M-01B	0.48737674524579677	1.2847893458492512e-91	PCC	TCGA-AO-A03M	Lum
389	TCGA-AO-A03M-01B vs TCGA-AO-A03M-01B	0.4958771841393823	2.905651806566979e-95	PCC	TCGA-AO-A03M	Lum
390	TCGA-AO-A03O-01A vs TCGA-AO-A03O-01A	0.30980033386209344	3.265105387299151e-35	PCC	TCGA-AO-A03O	Lum
391	TCGA-AO-A03O-01A vs TCGA-AO-A03O-01A	0.33919746496933956	2.7210024449307493e-42	PCC	TCGA-AO-A03O	Lum
392	TCGA-AO-A03P-01A vs TCGA-AO-A03P-01A	0.22758412221490634	2.480819804426512e-19	PCC	TCGA-AO-A03P	Lum
393	TCGA-AO-A03V-01A vs TCGA-AO-A03V-01A	0.3218078216974079	5.2112978882778e-38	PCC	TCGA-AO-A03V	Lum
394	TCGA-AO-A0J2-01A vs TCGA-AO-A0J2-01A	0.6244026288722418	2.7000367086225885e-165	PCC	TCGA-AO-A0J2	Other
395	TCGA-AO-A0J2-01A vs TCGA-AO-A0J2-01A	0.6205896743605167	9.821326933518177e-163	PCC	TCGA-AO-A0J2	Other
396	TCGA-AO-A0J5-01A vs TCGA-AO-A0J5-01A	0.5905496775144999	9.727143206141176e-144	PCC	TCGA-AO-A0J5	Lum
397	TCGA-AO-A0J5-01A vs TCGA-AO-A0J5-01A	0.5879212566151351	3.598007790112758e-142	PCC	TCGA-AO-A0J5	Lum
398	TCGA-AO-A0J7-01A vs TCGA-AO-A0J7-01A	0.37582433438241625	2.9874935578040394e-52	PCC	TCGA-AO-A0J7	Lum
399	TCGA-AO-A0J9-01A vs TCGA-AO-A0J9-01A	0.35268792424121115	8.28275816947974e-46	PCC	TCGA-AO-A0J9	Lum
400	TCGA-AO-A0J9-01A vs TCGA-AO-A0J9-01A	0.3741387462307681	9.178111202843756e-52	PCC	TCGA-AO-A0J9	Lum
401	TCGA-AO-A0JA-01A vs TCGA-AO-A0JA-01A	0.3767665361349043	1.5906566123334876e-52	PCC	TCGA-AO-A0JA	Lum
402	TCGA-AO-A0JA-01A vs TCGA-AO-A0JA-01A	0.4117313912750687	2.4212126478412946e-63	PCC	TCGA-AO-A0JA	Lum
403	TCGA-AO-A0JB-01A vs TCGA-AO-A0JB-01A	0.594163542441603	6.431426157417907e-146	PCC	TCGA-AO-A0JB	Lum
404	TCGA-AO-A0JB-01A vs TCGA-AO-A0JB-01A	0.565847404473362	1.4977558338046685e-129	PCC	TCGA-AO-A0JB	Lum
405	TCGA-AO-A0JC-01A vs TCGA-AO-A0JC-01A	0.5354819965311768	1.1205402048140334e-113	PCC	TCGA-AO-A0JC	Lum
406	TCGA-AO-A0JC-01A vs TCGA-AO-A0JC-01A	0.5011598170702943	1.3972624130537478e-97	PCC	TCGA-AO-A0JC	Lum
407	TCGA-AO-A0JD-01A vs TCGA-AO-A0JD-01A	0.6237624588630377	7.307937404356375e-165	PCC	TCGA-AO-A0JD	Lum
408	TCGA-AO-A0JD-01A vs TCGA-AO-A0JD-01A	0.5879844391134988	3.300175719301359e-142	PCC	TCGA-AO-A0JD	Lum
409	TCGA-AO-A0JE-01A vs TCGA-AO-A0JE-01A	0.438747007345581	1.2482515269840586e-72	PCC	TCGA-AO-A0JE	Her2
410	TCGA-AO-A0JE-01A vs TCGA-AO-A0JE-01A	0.4157163591013685	1.1662115125973308e-64	PCC	TCGA-AO-A0JE	Her2
411	TCGA-AO-A0JF-01A vs TCGA-AO-A0JF-01A	0.41360959586699325	5.826427320988429e-64	PCC	TCGA-AO-A0JF	Lum
412	TCGA-AO-A0JF-01A vs TCGA-AO-A0JF-01A	0.4394999385624294	6.68595946213822e-73	PCC	TCGA-AO-A0JF	Lum
413	TCGA-AO-A0JG-01A vs TCGA-AO-A0JG-01A	0.5301350122684129	4.7861876278565585e-111	PCC	TCGA-AO-A0JG	Lum
414	TCGA-AO-A0JG-01A vs TCGA-AO-A0JG-01A	0.5326319860839936	2.8669787433879283e-112	PCC	TCGA-AO-A0JG	Lum
415	TCGA-AO-A0JI-01A vs TCGA-AO-A0JI-01A	0.38290301106861097	2.4918758880647433e-54	PCC	TCGA-AO-A0JI	Lum
416	TCGA-AO-A0JI-01A vs TCGA-AO-A0JI-01A	0.3948048592667458	6.0783316193963446e-58	PCC	TCGA-AO-A0JI	Lum
417	TCGA-AO-A0JJ-01A vs TCGA-AO-A0JJ-01A	0.5087196666521374	5.7079758922658296e-101	PCC	TCGA-AO-A0JJ	Lum
418	TCGA-AO-A0JJ-01A vs TCGA-AO-A0JJ-01A	0.5393880762129768	1.2521509814800116e-115	PCC	TCGA-AO-A0JJ	Lum
419	TCGA-AO-A124-01A vs TCGA-AO-A124-01A	0.6102668082652482	5.630233214034252e-156	PCC	TCGA-AO-A124	TNBC
420	TCGA-AO-A124-01A vs TCGA-AO-A124-01A	0.6112199654964283	1.3707291519265213e-156	PCC	TCGA-AO-A124	TNBC
421	TCGA-AO-A125-01A vs TCGA-AO-A125-01A	0.6747386377033006	9.503928215221972e-203	PCC	TCGA-AO-A125	Lum
422	TCGA-AO-A125-01A vs TCGA-AO-A125-01A	0.6573817171678547	5.127365351544205e-189	PCC	TCGA-AO-A125	Lum
423	TCGA-AO-A126-01A vs TCGA-AO-A126-01A	0.5906118504324096	8.927278139659443e-144	PCC	TCGA-AO-A126	Lum
424	TCGA-AO-A126-01A vs TCGA-AO-A126-01A	0.587623867589616	5.402251282873365e-142	PCC	TCGA-AO-A126	Lum
425	TCGA-AO-A128-01A vs TCGA-AO-A128-01A	0.44453767801951716	9.847626939094738e-75	PCC	TCGA-AO-A128	TNBC
426	TCGA-AO-A128-01A vs TCGA-AO-A128-01A	0.49197796787308706	1.4069534101631404e-93	PCC	TCGA-AO-A128	TNBC
427	TCGA-AO-A129-01A vs TCGA-AO-A129-01A	0.11938000308698973	3.0085670388572985e-06	PCC	TCGA-AO-A129	TNBC
428	TCGA-AO-A129-01A vs TCGA-AO-A129-01A	0.11538543087083404	6.394930716578924e-06	PCC	TCGA-AO-A129	TNBC
429	TCGA-AO-A12C-01A vs TCGA-AO-A12C-01A	0.6058051145520241	3.9357529173927324e-153	PCC	TCGA-AO-A12C	Her2
430	TCGA-AO-A12C-01A vs TCGA-AO-A12C-01A	0.604362018708231	3.2019950974431217e-152	PCC	TCGA-AO-A12C	Her2
431	TCGA-AO-A12D-01A vs TCGA-AO-A12D-01A	0.44547026358108366	4.47532291632553e-75	PCC	TCGA-AO-A12D	Her2
432	TCGA-AO-A12D-01A vs TCGA-AO-A12D-01A	0.4695154119680918	2.7666234930690396e-84	PCC	TCGA-AO-A12D	Her2
433	TCGA-AO-A12F-01A vs TCGA-AO-A12F-01A	0.3246756771687975	1.0710095429758977e-38	PCC	TCGA-AO-A12F	TNBC
434	TCGA-AO-A12F-01A vs TCGA-AO-A12F-01A	0.3196763037042556	1.6705415426206608e-37	PCC	TCGA-AO-A12F	TNBC
435	TCGA-AO-A12G-01A vs TCGA-AO-A12G-01A	0.5286989311478705	2.3905609858703513e-110	PCC	TCGA-AO-A12G	Her2
436	TCGA-AO-A12G-01A vs TCGA-AO-A12G-01A	0.5107607124797094	6.711974470178024e-102	PCC	TCGA-AO-A12G	Her2
437	TCGA-AO-A12H-01A vs TCGA-AO-A12H-01A	0.44368333865331283	2.0237919748666425e-74	PCC	TCGA-AO-A12H	Lum
438	TCGA-AO-A1KQ-01A vs TCGA-AO-A1KQ-01A	0.5353949995673718	1.2376746261813383e-113	PCC	TCGA-AO-A1KQ	Lum
439	TCGA-AO-A1KR-01A vs TCGA-AO-A1KR-01A	0.6001009608509741	1.4672510259636092e-149	PCC	TCGA-AO-A1KR	TNBC
440	TCGA-AO-A1KS-01A vs TCGA-AO-A1KS-01A	0.5906802012056603	8.123449304133786e-144	PCC	TCGA-AO-A1KS	Lum
441	TCGA-AO-A1KT-01A vs TCGA-AO-A1KT-01A	0.48199816062018136	2.3066312783195588e-89	PCC	TCGA-AO-A1KT	Lum
442	TCGA-AQ-A0Y5-01A vs TCGA-AQ-A0Y5-01A	0.6087064913564056	5.629154648014684e-155	PCC	TCGA-AQ-A0Y5	Her2
443	TCGA-AQ-A1H2-01A vs TCGA-AQ-A1H2-01A	0.5270494409073598	1.5020220110904007e-109	PCC	TCGA-AQ-A1H2	Lum
444	TCGA-AQ-A54O-01A vs TCGA-AQ-A54O-01A	0.3030549637891701	1.0695696523848273e-33	PCC	TCGA-AQ-A54O	Lum
445	TCGA-AR-A0TP-01A vs TCGA-AR-A0TP-01A	0.3019389831820372	1.888342360365137e-33	PCC	TCGA-AR-A0TP	Lum
446	TCGA-AR-A0TP-01A vs TCGA-AR-A0TP-01A	0.31324806479516115	5.2958644657136854e-36	PCC	TCGA-AR-A0TP	Lum
447	TCGA-AR-A0TQ-01A vs TCGA-AR-A0TQ-01A	0.5319509686350237	6.192693837044391e-112	PCC	TCGA-AR-A0TQ	Lum
448	TCGA-AR-A0TR-01A vs TCGA-AR-A0TR-01A	0.6303728718652334	2.2361927714117568e-169	PCC	TCGA-AR-A0TR	Lum
449	TCGA-AR-A0TR-01A vs TCGA-AR-A0TR-01A	0.6509835410002383	3.502394045140103e-184	PCC	TCGA-AR-A0TR	Lum
450	TCGA-AR-A0TV-01A vs TCGA-AR-A0TV-01A	0.5340908073261295	5.475242583388559e-113	PCC	TCGA-AR-A0TV	Lum
451	TCGA-AR-A0TV-01A vs TCGA-AR-A0TV-01A	0.5394239460391053	1.2011971867035393e-115	PCC	TCGA-AR-A0TV	Lum
452	TCGA-AR-A0TW-01A vs TCGA-AR-A0TW-01A	0.48475804933473665	1.626840388678445e-90	PCC	TCGA-AR-A0TW	Lum
453	TCGA-AR-A0TX-01A vs TCGA-AR-A0TX-01A	0.5746230951334629	1.8766574204864481e-134	PCC	TCGA-AR-A0TX	Her2
454	TCGA-AR-A0TY-01A vs TCGA-AR-A0TY-01A	0.2654032304655681	5.951103776289072e-26	PCC	TCGA-AR-A0TY	Lum
455	TCGA-AR-A0TY-01A vs TCGA-AR-A0TY-01A	0.22281025816865446	1.4163549099083911e-18	PCC	TCGA-AR-A0TY	Lum
456	TCGA-AR-A0TZ-01A vs TCGA-AR-A0TZ-01A	0.6189828813228369	1.1501018787370268e-161	PCC	TCGA-AR-A0TZ	Lum
457	TCGA-AR-A0TZ-01A vs TCGA-AR-A0TZ-01A	0.6160324398780129	1.0157350963792024e-159	PCC	TCGA-AR-A0TZ	Lum
458	TCGA-AR-A0U2-01A vs TCGA-AR-A0U2-01A	0.6137254929693562	3.266170852573401e-158	PCC	TCGA-AR-A0U2	Lum
459	TCGA-AR-A0U2-01A vs TCGA-AR-A0U2-01A	0.6102637422065774	5.655834844134621e-156	PCC	TCGA-AR-A0U2	Lum
460	TCGA-AR-A0U3-01A vs TCGA-AR-A0U3-01A	0.33398364118737617	5.596056282871249e-41	PCC	TCGA-AR-A0U3	Lum
461	TCGA-AR-A0U3-01A vs TCGA-AR-A0U3-01A	0.3178519640540741	4.493838535197169e-37	PCC	TCGA-AR-A0U3	Lum
462	TCGA-AR-A1AJ-01A vs TCGA-AR-A1AJ-01A	0.5639249956838129	1.6971601569823054e-128	PCC	TCGA-AR-A1AJ	Lum
463	TCGA-AR-A1AK-01A vs TCGA-AR-A1AK-01A	0.5712726777803144	1.4533951861786015e-132	PCC	TCGA-AR-A1AK	Lum
464	TCGA-AR-A1AL-01A vs TCGA-AR-A1AL-01A	0.5867073438114118	1.8854660663372423e-141	PCC	TCGA-AR-A1AL	Lum
465	TCGA-AR-A1AM-01A vs TCGA-AR-A1AM-01A	0.34314284705812037	2.6554844558331968e-43	PCC	TCGA-AR-A1AM	Lum
466	TCGA-AR-A1AO-01A vs TCGA-AR-A1AO-01A	0.5025182567075296	3.4882082866685525e-98	PCC	TCGA-AR-A1AO	Lum
467	TCGA-AR-A1AP-01A vs TCGA-AR-A1AP-01A	0.5508910228390075	1.5787836003860258e-121	PCC	TCGA-AR-A1AP	Lum
468	TCGA-AR-A1AS-01A vs TCGA-AR-A1AS-01A	0.43943107860641917	7.07928420016769e-73	PCC	TCGA-AR-A1AS	Lum
469	TCGA-AR-A1AT-01A vs TCGA-AR-A1AT-01A	0.37989721037559404	1.9298591700673536e-53	PCC	TCGA-AR-A1AT	Her2
470	TCGA-AR-A1AV-01A vs TCGA-AR-A1AV-01A	0.4497816050413067	1.1310249245871714e-76	PCC	TCGA-AR-A1AV	Lum
471	TCGA-AR-A1AW-01A vs TCGA-AR-A1AW-01A	0.49452503770603295	1.1221288589352469e-94	PCC	TCGA-AR-A1AW	Lum
472	TCGA-AR-A1AX-01A vs TCGA-AR-A1AX-01A	0.6976592503622805	2.142311025807615e-222	PCC	TCGA-AR-A1AX	Her2
473	TCGA-AR-A24H-01A vs TCGA-AR-A24H-01A	0.47322368230582285	9.016680955887177e-86	PCC	TCGA-AR-A24H	Lum
474	TCGA-AR-A24K-01A vs TCGA-AR-A24K-01A	0.4910347001995861	3.569800707535653e-93	PCC	TCGA-AR-A24K	Lum
475	TCGA-AR-A24M-01A vs TCGA-AR-A24M-01A	0.3296394546573231	6.6492925061387555e-40	PCC	TCGA-AR-A24M	Lum
476	TCGA-AR-A24N-01A vs TCGA-AR-A24N-01A	0.41211659288017843	1.8091709238532392e-63	PCC	TCGA-AR-A24N	Lum
477	TCGA-AR-A24Q-01A vs TCGA-AR-A24Q-01A	0.5425368258285788	3.202676277172385e-117	PCC	TCGA-AR-A24Q	Lum
478	TCGA-AR-A24S-01A vs TCGA-AR-A24S-01A	0.40266446050158583	2.0671583379975698e-60	PCC	TCGA-AR-A24S	Lum
479	TCGA-AR-A24T-01A vs TCGA-AR-A24T-01A	0.5474009150903297	1.0292782838242289e-119	PCC	TCGA-AR-A24T	Lum
480	TCGA-AR-A24U-01A vs TCGA-AR-A24U-01A	0.6070214185602241	6.669141072612704e-154	PCC	TCGA-AR-A24U	Her2
481	TCGA-AR-A24Z-01A vs TCGA-AR-A24Z-01A	0.630636334672931	1.4699904410419787e-169	PCC	TCGA-AR-A24Z	Lum
482	TCGA-AR-A252-01A vs TCGA-AR-A252-01A	0.4898317152083037	1.1654973988710151e-92	PCC	TCGA-AR-A252	Lum
483	TCGA-AR-A255-01A vs TCGA-AR-A255-01A	0.34902825418887384	7.749498183189846e-45	PCC	TCGA-AR-A255	Her2
484	TCGA-AR-A256-01A vs TCGA-AR-A256-01A	0.5744709057482553	2.2890987494792413e-134	PCC	TCGA-AR-A256	TNBC
485	TCGA-AR-A2LE-01A vs TCGA-AR-A2LE-01A	0.5595399363223151	4.0625680611844823e-126	PCC	TCGA-AR-A2LE	Lum
486	TCGA-AR-A2LH-01A vs TCGA-AR-A2LH-01A	0.5117151494298423	2.4544920898474673e-102	PCC	TCGA-AR-A2LH	Other
487	TCGA-AR-A2LJ-01A vs TCGA-AR-A2LJ-01A	0.6121290651442374	3.54636200897769e-157	PCC	TCGA-AR-A2LJ	Her2
488	TCGA-AR-A2LK-01A vs TCGA-AR-A2LK-01A	0.16712904853307817	5.3442565839137585e-11	PCC	TCGA-AR-A2LK	Lum
489	TCGA-AR-A2LL-01A vs TCGA-AR-A2LL-01A	0.46453520700977224	2.5719225152637976e-82	PCC	TCGA-AR-A2LL	Lum
490	TCGA-AR-A2LM-01A vs TCGA-AR-A2LM-01A	0.377176145077589	1.2086301169492424e-52	PCC	TCGA-AR-A2LM	Lum
491	TCGA-AR-A2LR-01A vs TCGA-AR-A2LR-01A	0.5483928288438319	3.1557277859969526e-120	PCC	TCGA-AR-A2LR	TNBC
492	TCGA-AR-A5QM-01A vs TCGA-AR-A5QM-01A	0.5179239187752138	3.2640223484438168e-105	PCC	TCGA-AR-A5QM	Lum
493	TCGA-AR-A5QP-01A vs TCGA-AR-A5QP-01A	0.48489762792862035	1.4217445005443743e-90	PCC	TCGA-AR-A5QP	Lum
494	TCGA-B6-A0I1-01A vs TCGA-B6-A0I1-01A	0.5723259737881725	3.722820903846411e-133	PCC	TCGA-B6-A0I1	Other
495	TCGA-B6-A0I1-01A vs TCGA-B6-A0I1-01A	0.5652396768165241	3.23205970480703e-129	PCC	TCGA-B6-A0I1	Other
496	TCGA-B6-A0I2-01A vs TCGA-B6-A0I2-01A	0.5162011768374345	2.0786911648208716e-104	PCC	TCGA-B6-A0I2	Other
497	TCGA-B6-A0I2-01A vs TCGA-B6-A0I2-01A	0.489428784614313	1.7304895853328146e-92	PCC	TCGA-B6-A0I2	Other
498	TCGA-B6-A0I5-01A vs TCGA-B6-A0I5-01A	0.5388320994771955	2.3824979203282743e-115	PCC	TCGA-B6-A0I5	Lum
499	TCGA-B6-A0I5-01A vs TCGA-B6-A0I5-01A	0.5368587478216932	2.3143197772761864e-114	PCC	TCGA-B6-A0I5	Lum
500	TCGA-B6-A0I6-01A vs TCGA-B6-A0I6-01A	0.624115326396744	4.2224336193416642e-165	PCC	TCGA-B6-A0I6	Other
501	TCGA-B6-A0I6-01A vs TCGA-B6-A0I6-01A	0.6533715519824195	5.672162419649882e-186	PCC	TCGA-B6-A0I6	Other
502	TCGA-B6-A0I8-01A vs TCGA-B6-A0I8-01A	0.4061915486988289	1.5340361062789501e-61	PCC	TCGA-B6-A0I8	Other
503	TCGA-B6-A0I8-01A vs TCGA-B6-A0I8-01A	0.4210538096729821	1.8807237926323726e-66	PCC	TCGA-B6-A0I8	Other
504	TCGA-B6-A0IB-01A vs TCGA-B6-A0IB-01A	0.43216606508015804	2.7368525073963806e-70	PCC	TCGA-B6-A0IB	Lum
505	TCGA-B6-A0IB-01A vs TCGA-B6-A0IB-01A	0.4335978143886672	8.557492574386864e-71	PCC	TCGA-B6-A0IB	Lum
506	TCGA-B6-A0IC-01A vs TCGA-B6-A0IC-01A	0.28284045844649425	2.1646601503018457e-29	PCC	TCGA-B6-A0IC	Lum
507	TCGA-B6-A0IC-01A vs TCGA-B6-A0IC-01A	0.26170277496602207	2.967865421351697e-25	PCC	TCGA-B6-A0IC	Lum
508	TCGA-B6-A0IE-01A vs TCGA-B6-A0IE-01A	0.5666672651707773	5.2929811837494644e-130	PCC	TCGA-B6-A0IE	Other
509	TCGA-B6-A0IH-01A vs TCGA-B6-A0IH-01A	0.43264606871749023	1.854595411238493e-70	PCC	TCGA-B6-A0IH	Lum
510	TCGA-B6-A0IH-01A vs TCGA-B6-A0IH-01A	0.3680008201752264	5.169851930069902e-50	PCC	TCGA-B6-A0IH	Lum
511	TCGA-B6-A0IJ-01A vs TCGA-B6-A0IJ-01A	0.4728824531234187	1.2377571364193393e-85	PCC	TCGA-B6-A0IJ	Lum
512	TCGA-B6-A0IJ-01A vs TCGA-B6-A0IJ-01A	0.4713394793228655	5.162297074894621e-85	PCC	TCGA-B6-A0IJ	Lum
513	TCGA-B6-A0IK-01A vs TCGA-B6-A0IK-01A	0.5690049962730384	2.6830210426486184e-131	PCC	TCGA-B6-A0IK	Other
514	TCGA-B6-A0IK-01A vs TCGA-B6-A0IK-01A	0.559132067730736	6.734142159562267e-126	PCC	TCGA-B6-A0IK	Other
515	TCGA-B6-A0IM-01A vs TCGA-B6-A0IM-01A	0.6573115665272665	5.801536715219453e-189	PCC	TCGA-B6-A0IM	Lum
516	TCGA-B6-A0IM-01A vs TCGA-B6-A0IM-01A	0.6526425507095778	2.0049509347931196e-185	PCC	TCGA-B6-A0IM	Lum
517	TCGA-B6-A0IQ-01A vs TCGA-B6-A0IQ-01A	0.5246709264159121	2.0887675206685297e-108	PCC	TCGA-B6-A0IQ	Other
518	TCGA-B6-A0IQ-01A vs TCGA-B6-A0IQ-01A	0.5116061195046013	2.753847102451051e-102	PCC	TCGA-B6-A0IQ	Other
519	TCGA-B6-A0RE-01A vs TCGA-B6-A0RE-01A	0.4409525166303055	1.995902810338572e-73	PCC	TCGA-B6-A0RE	Other
520	TCGA-B6-A0RG-01A vs TCGA-B6-A0RG-01A	0.46171979149014125	3.2259033007048257e-81	PCC	TCGA-B6-A0RG	Other
521	TCGA-B6-A0RG-01A vs TCGA-B6-A0RG-01A	0.48544574060471335	8.370338060326514e-91	PCC	TCGA-B6-A0RG	Other
522	TCGA-B6-A0RH-01A vs TCGA-B6-A0RH-01A	0.44691545586282594	1.3120215498653263e-75	PCC	TCGA-B6-A0RH	Lum
523	TCGA-B6-A0RI-01A vs TCGA-B6-A0RI-01A	0.5296264306043378	8.46736903066941e-111	PCC	TCGA-B6-A0RI	Lum
524	TCGA-B6-A0RM-01A vs TCGA-B6-A0RM-01A	0.47616425138249097	5.792726448539696e-87	PCC	TCGA-B6-A0RM	Lum
525	TCGA-B6-A0RN-01A vs TCGA-B6-A0RN-01A	0.6176330144710646	8.987742457943437e-161	PCC	TCGA-B6-A0RN	Other
526	TCGA-B6-A0RN-01A vs TCGA-B6-A0RN-01A	0.5768904572604695	9.606956676623519e-136	PCC	TCGA-B6-A0RN	Other
527	TCGA-B6-A0RO-01A vs TCGA-B6-A0RO-01A	0.5630397331253673	5.162849527040392e-128	PCC	TCGA-B6-A0RO	Lum
528	TCGA-B6-A0RO-01A vs TCGA-B6-A0RO-01A	0.5019717826710537	6.100625568683751e-98	PCC	TCGA-B6-A0RO	Lum
529	TCGA-B6-A0RP-01A vs TCGA-B6-A0RP-01A	0.5458310354436212	6.631632629898184e-119	PCC	TCGA-B6-A0RP	Lum
530	TCGA-B6-A0RP-01A vs TCGA-B6-A0RP-01A	0.5355268181820901	1.0645750114139534e-113	PCC	TCGA-B6-A0RP	Lum
531	TCGA-B6-A0RQ-01A vs TCGA-B6-A0RQ-01A	0.38527504072564583	4.879382069630702e-55	PCC	TCGA-B6-A0RQ	Lum
532	TCGA-B6-A0RQ-01A vs TCGA-B6-A0RQ-01A	0.40810218092944317	3.700443614714291e-62	PCC	TCGA-B6-A0RQ	Lum
533	TCGA-B6-A0RS-01A vs TCGA-B6-A0RS-01A	0.33528905407475346	2.6392087911414367e-41	PCC	TCGA-B6-A0RS	Other
534	TCGA-B6-A0RS-01A vs TCGA-B6-A0RS-01A	0.3464028248625128	3.784727981804331e-44	PCC	TCGA-B6-A0RS	Other
535	TCGA-B6-A0RT-01A vs TCGA-B6-A0RT-01A	0.4093091345518125	1.4998417747951644e-62	PCC	TCGA-B6-A0RT	Other
536	TCGA-B6-A0RT-01A vs TCGA-B6-A0RT-01A	0.3923216451132259	3.547234517718003e-57	PCC	TCGA-B6-A0RT	Other
537	TCGA-B6-A0RU-01A vs TCGA-B6-A0RU-01A	0.3558704751988112	1.1565929674289203e-46	PCC	TCGA-B6-A0RU	Other
538	TCGA-B6-A0RU-01A vs TCGA-B6-A0RU-01A	0.30966241676055517	3.509773798988967e-35	PCC	TCGA-B6-A0RU	Other
539	TCGA-B6-A0RV-01A vs TCGA-B6-A0RV-01A	0.473426220682983	7.469756191690113e-86	PCC	TCGA-B6-A0RV	Lum
540	TCGA-B6-A0RV-01A vs TCGA-B6-A0RV-01A	0.5150384784737888	7.208390313589423e-104	PCC	TCGA-B6-A0RV	Lum
541	TCGA-B6-A0WS-01A vs TCGA-B6-A0WS-01A	0.6225845210697207	4.53781336794515e-164	PCC	TCGA-B6-A0WS	Lum
542	TCGA-B6-A0WS-01A vs TCGA-B6-A0WS-01A	0.6974123049305758	3.5686135239668066e-222	PCC	TCGA-B6-A0WS	Lum
543	TCGA-B6-A0WV-01A vs TCGA-B6-A0WV-01A	0.42692601247759376	1.8388994552936115e-68	PCC	TCGA-B6-A0WV	Lum
544	TCGA-B6-A0WV-01A vs TCGA-B6-A0WV-01A	0.4224715011756335	6.205278573848765e-67	PCC	TCGA-B6-A0WV	Lum
545	TCGA-B6-A0WW-01A vs TCGA-B6-A0WW-01A	0.37146091592977976	5.385414548989204e-51	PCC	TCGA-B6-A0WW	Lum
546	TCGA-B6-A0WW-01A vs TCGA-B6-A0WW-01A	0.3564212811793532	8.207464915134372e-47	PCC	TCGA-B6-A0WW	Lum
547	TCGA-B6-A0WX-01A vs TCGA-B6-A0WX-01A	0.687098139073958	4.0781558902701516e-213	PCC	TCGA-B6-A0WX	Other
548	TCGA-B6-A0WX-01A vs TCGA-B6-A0WX-01A	0.7022111721544806	1.6024419137380908e-226	PCC	TCGA-B6-A0WX	Other
549	TCGA-B6-A0WY-01A vs TCGA-B6-A0WY-01A	0.6250596781783639	9.693773109356576e-166	PCC	TCGA-B6-A0WY	Lum
550	TCGA-B6-A0WY-01A vs TCGA-B6-A0WY-01A	0.6255900499893546	4.2326175852044764e-166	PCC	TCGA-B6-A0WY	Lum
551	TCGA-B6-A0WZ-01A vs TCGA-B6-A0WZ-01A	0.5622568697535131	1.3770556469001995e-127	PCC	TCGA-B6-A0WZ	Lum
552	TCGA-B6-A0WZ-01A vs TCGA-B6-A0WZ-01A	0.5182038162027922	2.4136962633531855e-105	PCC	TCGA-B6-A0WZ	Lum
553	TCGA-B6-A0X0-01A vs TCGA-B6-A0X0-01A	0.5874048808898858	7.285097262626212e-142	PCC	TCGA-B6-A0X0	Lum
554	TCGA-B6-A0X0-01A vs TCGA-B6-A0X0-01A	0.5819479071981088	1.1659185533731775e-138	PCC	TCGA-B6-A0X0	Lum
555	TCGA-B6-A0X1-01A vs TCGA-B6-A0X1-01A	0.6688149242429231	5.878655615975574e-198	PCC	TCGA-B6-A0X1	Other
556	TCGA-B6-A0X1-01A vs TCGA-B6-A0X1-01A	0.6576027847098648	3.4732423871116553e-189	PCC	TCGA-B6-A0X1	Other
557	TCGA-B6-A0X4-01A vs TCGA-B6-A0X4-01A	0.5752979200333487	7.767220635555736e-135	PCC	TCGA-B6-A0X4	Lum
558	TCGA-B6-A0X4-01A vs TCGA-B6-A0X4-01A	0.5961459542304405	3.988670367359672e-147	PCC	TCGA-B6-A0X4	Lum
559	TCGA-B6-A0X5-01A vs TCGA-B6-A0X5-01A	0.27716296012031166	3.039134126118195e-28	PCC	TCGA-B6-A0X5	Lum
560	TCGA-B6-A0X7-01A vs TCGA-B6-A0X7-01A	0.6559220210897607	6.65664291168692e-188	PCC	TCGA-B6-A0X7	Lum
561	TCGA-B6-A0X7-01A vs TCGA-B6-A0X7-01A	0.6058365107234455	3.7598387600833646e-153	PCC	TCGA-B6-A0X7	Lum
562	TCGA-B6-A1KI-01A vs TCGA-B6-A1KI-01A	0.3190120150178466	2.397118912972971e-37	PCC	TCGA-B6-A1KI	Lum
563	TCGA-B6-A1KN-01A vs TCGA-B6-A1KN-01A	0.469916755362727	1.913841320690033e-84	PCC	TCGA-B6-A1KN	Other
564	TCGA-B6-A2IU-01A vs TCGA-B6-A2IU-01A	0.42393635470243557	1.9622247242290714e-67	PCC	TCGA-B6-A2IU	Lum
565	TCGA-BH-A0AU-01A vs TCGA-BH-A0AU-01A	0.5501075057372913	4.050186139647313e-121	PCC	TCGA-BH-A0AU	Her2
566	TCGA-BH-A0AU-11A vs TCGA-BH-A0AU-11A	0.4559795998346675	5.205740415672982e-79	PCC	TCGA-BH-A0AU	Her2
567	TCGA-BH-A0AU-11A vs TCGA-BH-A0AU-11A	0.4516004914720813	2.3585762410781473e-77	PCC	TCGA-BH-A0AU	Her2
568	TCGA-BH-A0AV-01A vs TCGA-BH-A0AV-01A	0.3330704373197625	9.44677243554056e-41	PCC	TCGA-BH-A0AV	Other
569	TCGA-BH-A0AV-01A vs TCGA-BH-A0AV-01A	0.282827130766248	2.178284446886325e-29	PCC	TCGA-BH-A0AV	Other
570	TCGA-BH-A0AY-01A vs TCGA-BH-A0AY-01A	0.5367296518398337	2.684046316854822e-114	PCC	TCGA-BH-A0AY	Lum
571	TCGA-BH-A0AZ-11A vs TCGA-BH-A0AZ-11A	0.4839379144897832	3.5864859972386303e-90	PCC	TCGA-BH-A0AZ	Lum
572	TCGA-BH-A0AZ-11A vs TCGA-BH-A0AZ-11A	0.4535946288624128	4.1828183256111464e-78	PCC	TCGA-BH-A0AZ	Lum
573	TCGA-BH-A0B1-01A vs TCGA-BH-A0B1-01A	0.3556804228460353	1.3017088531541085e-46	PCC	TCGA-BH-A0B1	Lum
574	TCGA-BH-A0B1-01A vs TCGA-BH-A0B1-01A	0.31075755006636213	1.975278824844604e-35	PCC	TCGA-BH-A0B1	Lum
575	TCGA-BH-A0B2-01A vs TCGA-BH-A0B2-01A	0.14342260150071204	1.9117908363581603e-08	PCC	TCGA-BH-A0B2	Other
576	TCGA-BH-A0B4-01A vs TCGA-BH-A0B4-01A	0.6217414471071195	1.6686636265551408e-163	PCC	TCGA-BH-A0B4	Lum
577	TCGA-BH-A0B4-01A vs TCGA-BH-A0B4-01A	0.6199014225306293	2.822537927338837e-162	PCC	TCGA-BH-A0B4	Lum
578	TCGA-BH-A0B5-01A vs TCGA-BH-A0B5-01A	0.48851149960631274	4.2471566372613905e-92	PCC	TCGA-BH-A0B5	Lum
579	TCGA-BH-A0B5-01A vs TCGA-BH-A0B5-01A	0.48448537390550006	2.1163906247188882e-90	PCC	TCGA-BH-A0B5	Lum
580	TCGA-BH-A0B6-01A vs TCGA-BH-A0B6-01A	0.4784896635697338	6.483964884977777e-88	PCC	TCGA-BH-A0B6	Her2
581	TCGA-BH-A0B6-01A vs TCGA-BH-A0B6-01A	0.4768888028808801	2.933218135149113e-87	PCC	TCGA-BH-A0B6	Her2
582	TCGA-BH-A0B7-01A vs TCGA-BH-A0B7-01A	0.4436563272162676	2.0703420733616566e-74	PCC	TCGA-BH-A0B7	Her2
583	TCGA-BH-A0B7-01A vs TCGA-BH-A0B7-01A	0.4447080299677131	8.52799103231997e-75	PCC	TCGA-BH-A0B7	Her2
584	TCGA-BH-A0B7-11A vs TCGA-BH-A0B7-11A	0.44938042593754646	1.5961771762424965e-76	PCC	TCGA-BH-A0B7	Her2
585	TCGA-BH-A0B7-11A vs TCGA-BH-A0B7-11A	0.45899560839272757	3.6450614455246795e-80	PCC	TCGA-BH-A0B7	Her2
586	TCGA-BH-A0B8-01A vs TCGA-BH-A0B8-01A	0.4905399372360717	5.810794091939925e-93	PCC	TCGA-BH-A0B8	Lum
587	TCGA-BH-A0B9-01A vs TCGA-BH-A0B9-01A	0.4741440778500542	3.829579772491038e-86	PCC	TCGA-BH-A0B9	TNBC
588	TCGA-BH-A0B9-01A vs TCGA-BH-A0B9-01A	0.47207282600990946	2.6209947832334343e-85	PCC	TCGA-BH-A0B9	TNBC
589	TCGA-BH-A0BC-01A vs TCGA-BH-A0BC-01A	0.5852866621370996	1.2985152575723848e-140	PCC	TCGA-BH-A0BC	Lum
590	TCGA-BH-A0BC-01A vs TCGA-BH-A0BC-01A	0.591972757777588	1.3581868421384548e-144	PCC	TCGA-BH-A0BC	Lum
591	TCGA-BH-A0BG-01A vs TCGA-BH-A0BG-01A	0.5364823966854169	3.56444786559293e-114	PCC	TCGA-BH-A0BG	TNBC
592	TCGA-BH-A0BJ-01A vs TCGA-BH-A0BJ-01A	0.35299215860041117	6.868560516603896e-46	PCC	TCGA-BH-A0BJ	Lum
593	TCGA-BH-A0BJ-01A vs TCGA-BH-A0BJ-01A	0.3662646849732843	1.5915510571861497e-49	PCC	TCGA-BH-A0BJ	Lum
594	TCGA-BH-A0BJ-11A vs TCGA-BH-A0BJ-11A	0.6290063016890506	1.9575951021980574e-168	PCC	TCGA-BH-A0BJ	Lum
595	TCGA-BH-A0BL-01A vs TCGA-BH-A0BL-01A	0.5343157092058587	4.2387760936688174e-113	PCC	TCGA-BH-A0BL	TNBC
596	TCGA-BH-A0BL-01A vs TCGA-BH-A0BL-01A	0.5865634363616293	2.2934829564450284e-141	PCC	TCGA-BH-A0BL	TNBC
597	TCGA-BH-A0BM-01A vs TCGA-BH-A0BM-01A	0.6903668172277321	6.041996297840328e-216	PCC	TCGA-BH-A0BM	Lum
598	TCGA-BH-A0BP-01A vs TCGA-BH-A0BP-01A	0.5645856185171426	7.38257527371949e-129	PCC	TCGA-BH-A0BP	Lum
599	TCGA-BH-A0BP-01A vs TCGA-BH-A0BP-01A	0.5622375264176276	1.4107965919995461e-127	PCC	TCGA-BH-A0BP	Lum
600	TCGA-BH-A0BQ-01A vs TCGA-BH-A0BQ-01A	0.35071566169004287	2.7740618103196535e-45	PCC	TCGA-BH-A0BQ	Her2
601	TCGA-BH-A0BQ-11A vs TCGA-BH-A0BQ-11A	0.5054083082834566	1.783741234365525e-99	PCC	TCGA-BH-A0BQ	Her2
602	TCGA-BH-A0BQ-11A vs TCGA-BH-A0BQ-11A	0.49413442152880666	1.6560401190616952e-94	PCC	TCGA-BH-A0BQ	Her2
603	TCGA-BH-A0BR-01A vs TCGA-BH-A0BR-01A	0.46143898493834223	4.146111322868628e-81	PCC	TCGA-BH-A0BR	Lum
604	TCGA-BH-A0BR-01A vs TCGA-BH-A0BR-01A	0.42828237865771923	6.232384763811029e-69	PCC	TCGA-BH-A0BR	Lum
605	TCGA-BH-A0BS-01A vs TCGA-BH-A0BS-01A	0.38446889435553977	8.505374907323212e-55	PCC	TCGA-BH-A0BS	Lum
606	TCGA-BH-A0BV-01A vs TCGA-BH-A0BV-01A	0.2659337478509442	4.7167280140500125e-26	PCC	TCGA-BH-A0BV	Lum
607	TCGA-BH-A0BV-01A vs TCGA-BH-A0BV-01A	0.277522301462626	2.5758797370997987e-28	PCC	TCGA-BH-A0BV	Lum
608	TCGA-BH-A0BW-11A vs TCGA-BH-A0BW-11A	0.4457926735459998	3.405379726046315e-75	PCC	TCGA-BH-A0BW	Other
609	TCGA-BH-A0BW-11A vs TCGA-BH-A0BW-11A	0.498838270016739	1.4755759250307245e-96	PCC	TCGA-BH-A0BW	Other
610	TCGA-BH-A0BW-11A vs TCGA-BH-A0BW-11A	0.48410132603661143	3.064336509286414e-90	PCC	TCGA-BH-A0BW	Other
611	TCGA-BH-A0BZ-01A vs TCGA-BH-A0BZ-01A	0.4048656886892916	4.0929526035770515e-61	PCC	TCGA-BH-A0BZ	Lum
612	TCGA-BH-A0BZ-01A vs TCGA-BH-A0BZ-01A	0.4051632257572763	3.285191172758917e-61	PCC	TCGA-BH-A0BZ	Lum
613	TCGA-BH-A0C0-01A vs TCGA-BH-A0C0-01A	0.6064382794406026	1.5635476982634316e-153	PCC	TCGA-BH-A0C0	Lum
614	TCGA-BH-A0C3-01A vs TCGA-BH-A0C3-01A	0.5922044853084005	9.847525542258357e-145	PCC	TCGA-BH-A0C3	Lum
615	TCGA-BH-A0C3-01A vs TCGA-BH-A0C3-01A	0.5785345258467234	1.097184758616383e-136	PCC	TCGA-BH-A0C3	Lum
616	TCGA-BH-A0C3-11A vs TCGA-BH-A0C3-11A	0.6387840972175232	2.7830314408810533e-175	PCC	TCGA-BH-A0C3	Lum
617	TCGA-BH-A0C3-11A vs TCGA-BH-A0C3-11A	0.6319180654889901	1.898567698938885e-170	PCC	TCGA-BH-A0C3	Lum
618	TCGA-BH-A0C7-01B vs TCGA-BH-A0C7-01B	0.31591915550744765	1.2725633813329481e-36	PCC	TCGA-BH-A0C7	Lum
619	TCGA-BH-A0C7-01B vs TCGA-BH-A0C7-01B	0.30059119191710615	3.739316928198023e-33	PCC	TCGA-BH-A0C7	Lum
620	TCGA-BH-A0DD-01A vs TCGA-BH-A0DD-01A	0.4844749442420271	2.137783893663768e-90	PCC	TCGA-BH-A0DD	Her2
621	TCGA-BH-A0DG-01A vs TCGA-BH-A0DG-01A	0.47956881513423877	2.3334122539076026e-88	PCC	TCGA-BH-A0DG	Lum
622	TCGA-BH-A0DG-01A vs TCGA-BH-A0DG-01A	0.5025190183628512	3.485489148960948e-98	PCC	TCGA-BH-A0DG	Lum
623	TCGA-BH-A0DH-01A vs TCGA-BH-A0DH-01A	0.572529744667613	2.8588438087331927e-133	PCC	TCGA-BH-A0DH	Lum
624	TCGA-BH-A0DH-01A vs TCGA-BH-A0DH-01A	0.5585088104762604	1.4557266989271583e-125	PCC	TCGA-BH-A0DH	Lum
625	TCGA-BH-A0DI-01A vs TCGA-BH-A0DI-01A	0.6165389901652419	4.7221842607336326e-160	PCC	TCGA-BH-A0DI	Lum
626	TCGA-BH-A0DI-01A vs TCGA-BH-A0DI-01A	0.6116423773105869	7.31749698023627e-157	PCC	TCGA-BH-A0DI	Lum
627	TCGA-BH-A0DK-01A vs TCGA-BH-A0DK-01A	0.3596580503267027	1.0784823763847268e-47	PCC	TCGA-BH-A0DK	Lum
628	TCGA-BH-A0DK-01A vs TCGA-BH-A0DK-01A	0.3529459489926164	7.066777186905514e-46	PCC	TCGA-BH-A0DK	Lum
629	TCGA-BH-A0DK-11A vs TCGA-BH-A0DK-11A	0.22551718863221915	5.300302013683577e-19	PCC	TCGA-BH-A0DK	Lum
630	TCGA-BH-A0DK-11A vs TCGA-BH-A0DK-11A	0.2568270037747685	2.371797396526778e-24	PCC	TCGA-BH-A0DK	Lum
631	TCGA-BH-A0DL-01A vs TCGA-BH-A0DL-01A	0.47898413277357915	4.0613038224130863e-88	PCC	TCGA-BH-A0DL	Lum
632	TCGA-BH-A0DL-01A vs TCGA-BH-A0DL-01A	0.4455533818377607	4.171055833927955e-75	PCC	TCGA-BH-A0DL	Lum
633	TCGA-BH-A0DO-01B vs TCGA-BH-A0DO-01B	0.4881202077274261	6.224033366959938e-92	PCC	TCGA-BH-A0DO	Lum
634	TCGA-BH-A0DP-01A vs TCGA-BH-A0DP-01A	0.4669505631922158	2.8821296148412332e-83	PCC	TCGA-BH-A0DP	Lum
635	TCGA-BH-A0DP-01A vs TCGA-BH-A0DP-01A	0.472695837232778	1.471688356685623e-85	PCC	TCGA-BH-A0DP	Lum
636	TCGA-BH-A0DQ-01A vs TCGA-BH-A0DQ-01A	0.5226894286588195	1.8423005294726936e-107	PCC	TCGA-BH-A0DQ	Lum
637	TCGA-BH-A0DQ-01A vs TCGA-BH-A0DQ-01A	0.5051864164858767	2.24343343210515e-99	PCC	TCGA-BH-A0DQ	Lum
638	TCGA-BH-A0DQ-11A vs TCGA-BH-A0DQ-11A	0.36226079744702966	2.0731000110689002e-48	PCC	TCGA-BH-A0DQ	Lum
639	TCGA-BH-A0DQ-11A vs TCGA-BH-A0DQ-11A	0.34720151263606336	2.339918758410865e-44	PCC	TCGA-BH-A0DQ	Lum
640	TCGA-BH-A0DS-01A vs TCGA-BH-A0DS-01A	0.40443014045539205	5.6444790979358945e-61	PCC	TCGA-BH-A0DS	Lum
641	TCGA-BH-A0DS-01A vs TCGA-BH-A0DS-01A	0.35170934841575663	1.5104369020899082e-45	PCC	TCGA-BH-A0DS	Lum
642	TCGA-BH-A0DT-01A vs TCGA-BH-A0DT-01A	0.311121185362461	1.6311682552564203e-35	PCC	TCGA-BH-A0DT	Lum
643	TCGA-BH-A0DT-01A vs TCGA-BH-A0DT-01A	0.3180770921910446	3.9787380306165985e-37	PCC	TCGA-BH-A0DT	Lum
644	TCGA-BH-A0DV-01A vs TCGA-BH-A0DV-01A	0.3639372230080877	7.108643638263927e-49	PCC	TCGA-BH-A0DV	Lum
645	TCGA-BH-A0DV-01A vs TCGA-BH-A0DV-01A	0.3573483975182953	4.600377732937208e-47	PCC	TCGA-BH-A0DV	Lum
646	TCGA-BH-A0DX-01A vs TCGA-BH-A0DX-01A	0.5823780640417071	6.550738572601418e-139	PCC	TCGA-BH-A0DX	Lum
647	TCGA-BH-A0DZ-01A vs TCGA-BH-A0DZ-01A	0.37853684633516205	4.839596180015887e-53	PCC	TCGA-BH-A0DZ	Her2
648	TCGA-BH-A0DZ-01A vs TCGA-BH-A0DZ-01A	0.36993095536231996	1.4690267272552455e-50	PCC	TCGA-BH-A0DZ	Her2
649	TCGA-BH-A0E1-11A vs TCGA-BH-A0E1-11A	0.27879937264104954	1.4282385390259333e-28	PCC	TCGA-BH-A0E1	Lum
650	TCGA-BH-A0E1-11A vs TCGA-BH-A0E1-11A	0.24019227357339745	2.0526662188701403e-21	PCC	TCGA-BH-A0E1	Lum
651	TCGA-BH-A0E6-01A vs TCGA-BH-A0E6-01A	0.4539148257898818	3.1650938136992093e-78	PCC	TCGA-BH-A0E6	Other
652	TCGA-BH-A0E6-01A vs TCGA-BH-A0E6-01A	0.4666408761664925	3.819577116563687e-83	PCC	TCGA-BH-A0E6	Other
653	TCGA-BH-A0E7-01A vs TCGA-BH-A0E7-01A	0.4309680552645765	7.208840979230276e-70	PCC	TCGA-BH-A0E7	Lum
654	TCGA-BH-A0E7-01A vs TCGA-BH-A0E7-01A	0.418898274721033	1.0048726832536834e-65	PCC	TCGA-BH-A0E7	Lum
655	TCGA-BH-A0EA-01A vs TCGA-BH-A0EA-01A	0.5380834855539657	5.654350215414037e-115	PCC	TCGA-BH-A0EA	Lum
656	TCGA-BH-A0EA-01A vs TCGA-BH-A0EA-01A	0.5133744632454975	4.2374510095574004e-103	PCC	TCGA-BH-A0EA	Lum
657	TCGA-BH-A0EB-01A vs TCGA-BH-A0EB-01A	0.3819492484610158	4.78215132348946e-54	PCC	TCGA-BH-A0EB	Lum
658	TCGA-BH-A0EB-01A vs TCGA-BH-A0EB-01A	0.40424524836136794	6.46869059096773e-61	PCC	TCGA-BH-A0EB	Lum
659	TCGA-BH-A0EE-01A vs TCGA-BH-A0EE-01A	0.3581978650091736	2.702085478943607e-47	PCC	TCGA-BH-A0EE	Her2
660	TCGA-BH-A0EE-01A vs TCGA-BH-A0EE-01A	0.3514497232824652	1.7708193878814833e-45	PCC	TCGA-BH-A0EE	Her2
661	TCGA-BH-A0GY-01A vs TCGA-BH-A0GY-01A	0.47357671409409285	6.494336822112585e-86	PCC	TCGA-BH-A0GY	Lum
662	TCGA-BH-A0GY-01A vs TCGA-BH-A0GY-01A	0.43725075108157735	4.2962872902842747e-72	PCC	TCGA-BH-A0GY	Lum
663	TCGA-BH-A0GZ-01A vs TCGA-BH-A0GZ-01A	0.5250649408514905	1.3525036688962537e-108	PCC	TCGA-BH-A0GZ	Lum
664	TCGA-BH-A0GZ-01A vs TCGA-BH-A0GZ-01A	0.49169516780786005	1.8605642071922171e-93	PCC	TCGA-BH-A0GZ	Lum
665	TCGA-BH-A0H3-01A vs TCGA-BH-A0H3-01A	0.5556094387889303	5.1432925736089835e-124	PCC	TCGA-BH-A0H3	Lum
666	TCGA-BH-A0H5-01A vs TCGA-BH-A0H5-01A	0.48349031479103394	5.51631642086422e-90	PCC	TCGA-BH-A0H5	Lum
667	TCGA-BH-A0H5-01A vs TCGA-BH-A0H5-01A	0.46516708116470984	1.4531999823564272e-82	PCC	TCGA-BH-A0H5	Lum
668	TCGA-BH-A0H6-01A vs TCGA-BH-A0H6-01A	0.5327237304406459	2.5841002940995373e-112	PCC	TCGA-BH-A0H6	Lum
669	TCGA-BH-A0H6-01A vs TCGA-BH-A0H6-01A	0.53293754334855	2.0282120526083106e-112	PCC	TCGA-BH-A0H6	Lum
670	TCGA-BH-A0H7-01A vs TCGA-BH-A0H7-01A	0.2835922614895345	1.5185928381811269e-29	PCC	TCGA-BH-A0H7	Lum
671	TCGA-BH-A0H7-01A vs TCGA-BH-A0H7-01A	0.290415278959906	5.788079352849383e-31	PCC	TCGA-BH-A0H7	Lum
672	TCGA-BH-A0H9-01A vs TCGA-BH-A0H9-01A	0.5394080911531687	1.2234592955776708e-115	PCC	TCGA-BH-A0H9	Lum
673	TCGA-BH-A0H9-01A vs TCGA-BH-A0H9-01A	0.5077221521548432	1.6163143669254632e-100	PCC	TCGA-BH-A0H9	Lum
674	TCGA-BH-A0HA-01A vs TCGA-BH-A0HA-01A	0.4847450311787593	1.6474107589999844e-90	PCC	TCGA-BH-A0HA	Lum
675	TCGA-BH-A0HB-01A vs TCGA-BH-A0HB-01A	0.5487066675277724	2.1691596484416827e-120	PCC	TCGA-BH-A0HB	Lum
676	TCGA-BH-A0HB-01A vs TCGA-BH-A0HB-01A	0.5255578636431253	7.846110094711094e-109	PCC	TCGA-BH-A0HB	Lum
677	TCGA-BH-A0HI-01A vs TCGA-BH-A0HI-01A	0.5840140556728273	7.254651233304667e-140	PCC	TCGA-BH-A0HI	Lum
678	TCGA-BH-A0HL-01A vs TCGA-BH-A0HL-01A	0.42329809819316555	3.242761937379593e-67	PCC	TCGA-BH-A0HL	Lum
679	TCGA-BH-A0HL-01A vs TCGA-BH-A0HL-01A	0.4213129412199587	1.5362965626977558e-66	PCC	TCGA-BH-A0HL	Lum
680	TCGA-BH-A0HN-01A vs TCGA-BH-A0HN-01A	0.4032002783960386	1.3952648534445276e-60	PCC	TCGA-BH-A0HN	Lum
681	TCGA-BH-A0HN-01A vs TCGA-BH-A0HN-01A	0.4219075491546876	9.651655836477763e-67	PCC	TCGA-BH-A0HN	Lum
682	TCGA-BH-A0HQ-01A vs TCGA-BH-A0HQ-01A	0.4794624645758086	2.58109227930366e-88	PCC	TCGA-BH-A0HQ	Lum
683	TCGA-BH-A0HU-01A vs TCGA-BH-A0HU-01A	0.503599007301391	1.1512685892468313e-98	PCC	TCGA-BH-A0HU	Lum
684	TCGA-BH-A0HU-01A vs TCGA-BH-A0HU-01A	0.5377466012726558	8.336544083671602e-115	PCC	TCGA-BH-A0HU	Lum
685	TCGA-BH-A0HW-01A vs TCGA-BH-A0HW-01A	0.5393872464308862	1.2533548613237243e-115	PCC	TCGA-BH-A0HW	Lum
686	TCGA-BH-A0HX-01A vs TCGA-BH-A0HX-01A	0.5248479593075854	1.718358232736245e-108	PCC	TCGA-BH-A0HX	Lum
687	TCGA-BH-A0HX-01A vs TCGA-BH-A0HX-01A	0.5175801749456409	4.726658776168658e-105	PCC	TCGA-BH-A0HX	Lum
688	TCGA-BH-A0HY-01A vs TCGA-BH-A0HY-01A	0.3915677889363854	6.041822296402589e-57	PCC	TCGA-BH-A0HY	Her2
689	TCGA-BH-A0HY-01A vs TCGA-BH-A0HY-01A	0.39306546034872375	2.0946004761697498e-57	PCC	TCGA-BH-A0HY	Her2
690	TCGA-BH-A0RX-01A vs TCGA-BH-A0RX-01A	0.31440956391180963	2.853895569086673e-36	PCC	TCGA-BH-A0RX	TNBC
691	TCGA-BH-A0W5-01A vs TCGA-BH-A0W5-01A	0.5790382969808536	5.629455419927051e-137	PCC	TCGA-BH-A0W5	Lum
692	TCGA-BH-A0W5-01A vs TCGA-BH-A0W5-01A	0.5955625779971271	9.058057632739038e-147	PCC	TCGA-BH-A0W5	Lum
693	TCGA-BH-A0W7-01A vs TCGA-BH-A0W7-01A	0.546245654541337	4.058357644559789e-119	PCC	TCGA-BH-A0W7	Lum
694	TCGA-BH-A0W7-01A vs TCGA-BH-A0W7-01A	0.5455214857173717	9.564245912830216e-119	PCC	TCGA-BH-A0W7	Lum
695	TCGA-BH-A18F-01A vs TCGA-BH-A18F-01A	0.5992582384050908	4.875921734361963e-149	PCC	TCGA-BH-A18F	Lum
696	TCGA-BH-A18G-01A vs TCGA-BH-A18G-01A	0.5665881504418097	5.852583979668703e-130	PCC	TCGA-BH-A18G	TNBC
697	TCGA-BH-A18J-01A vs TCGA-BH-A18J-01A	0.5682721220512662	6.850876992406287e-131	PCC	TCGA-BH-A18J	Lum
698	TCGA-BH-A18J-11A vs TCGA-BH-A18J-11A	0.5247116896537942	1.996981821088114e-108	PCC	TCGA-BH-A18J	Lum
699	TCGA-BH-A18J-11A vs TCGA-BH-A18J-11A	0.5235953236998042	6.821665665724386e-108	PCC	TCGA-BH-A18J	Lum
700	TCGA-BH-A18K-01A vs TCGA-BH-A18K-01A	0.616670618088272	3.8690740850168794e-160	PCC	TCGA-BH-A18K	Lum
701	TCGA-BH-A18M-01A vs TCGA-BH-A18M-01A	0.4614959184051897	3.9405021203452004e-81	PCC	TCGA-BH-A18M	Her2
702	TCGA-BH-A18P-01A vs TCGA-BH-A18P-01A	0.39107649467246564	8.54219880068635e-57	PCC	TCGA-BH-A18P	Her2
703	TCGA-BH-A18P-11A vs TCGA-BH-A18P-11A	0.6855084509539373	9.396095205375445e-212	PCC	TCGA-BH-A18P	Her2
704	TCGA-BH-A18P-11A vs TCGA-BH-A18P-11A	0.686882524786438	6.248506007886137e-213	PCC	TCGA-BH-A18P	Her2
705	TCGA-BH-A18P-11A vs TCGA-BH-A18P-11A	0.6952242736943613	3.2080840420305524e-220	PCC	TCGA-BH-A18P	Her2
706	TCGA-BH-A18P-11A vs TCGA-BH-A18P-11A	0.6865676191673374	1.1644878400876538e-212	PCC	TCGA-BH-A18P	Her2
707	TCGA-BH-A18Q-11A vs TCGA-BH-A18Q-11A	0.476961595346139	2.7391359927784637e-87	PCC	TCGA-BH-A18Q	Her2
708	TCGA-BH-A18Q-11A vs TCGA-BH-A18Q-11A	0.37882795033643585	3.9767320397369653e-53	PCC	TCGA-BH-A18Q	Her2
709	TCGA-BH-A18Q-11A vs TCGA-BH-A18Q-11A	0.4089171073194679	2.0119377335229455e-62	PCC	TCGA-BH-A18Q	Her2
710	TCGA-BH-A18S-01A vs TCGA-BH-A18S-01A	0.33075645779475954	3.5322561577026763e-40	PCC	TCGA-BH-A18S	Lum
711	TCGA-BH-A18T-01A vs TCGA-BH-A18T-01A	0.48811360645003204	6.264264929436266e-92	PCC	TCGA-BH-A18T	Her2
712	TCGA-BH-A18U-01A vs TCGA-BH-A18U-01A	0.5588427972731688	9.63294879047935e-126	PCC	TCGA-BH-A18U	Her2
713	TCGA-BH-A18U-11A vs TCGA-BH-A18U-11A	0.42751529986008413	1.1499187924099345e-68	PCC	TCGA-BH-A18U	Her2
714	TCGA-BH-A18V-01A vs TCGA-BH-A18V-01A	0.5050731686035584	2.521788316389147e-99	PCC	TCGA-BH-A18V	TNBC
715	TCGA-BH-A18V-06A vs TCGA-BH-A18V-06A	0.6568999361156993	1.1968876982916552e-188	PCC	TCGA-BH-A18V	TNBC
716	TCGA-BH-A1ES-01A vs TCGA-BH-A1ES-01A	0.44741811103308443	8.550548168081078e-76	PCC	TCGA-BH-A1ES	Lum
717	TCGA-BH-A1EW-01A vs TCGA-BH-A1EW-01A	0.606909622051171	7.853657118373614e-154	PCC	TCGA-BH-A1EW	TNBC
718	TCGA-BH-A1F0-01A vs TCGA-BH-A1F0-01A	0.4469255151789933	1.3008367270295437e-75	PCC	TCGA-BH-A1F0	Other
719	TCGA-BH-A1F2-01A vs TCGA-BH-A1F2-01A	0.6262197161373767	1.5792240658745725e-166	PCC	TCGA-BH-A1F2	Her2
720	TCGA-BH-A1F6-01A vs TCGA-BH-A1F6-01A	0.5891051890771899	7.104420873966713e-143	PCC	TCGA-BH-A1F6	TNBC
721	TCGA-BH-A1FB-01A vs TCGA-BH-A1FB-01A	0.4635123690949664	6.463876490498687e-82	PCC	TCGA-BH-A1FB	Lum
722	TCGA-BH-A1FD-01A vs TCGA-BH-A1FD-01A	0.31366836279617394	4.235616895356489e-36	PCC	TCGA-BH-A1FD	Lum
723	TCGA-BH-A1FE-01A vs TCGA-BH-A1FE-01A	0.5799254748100713	1.7332172954457652e-137	PCC	TCGA-BH-A1FE	Lum
724	TCGA-BH-A1FG-01A vs TCGA-BH-A1FG-01A	0.5403677565016546	4.0188066260684165e-116	PCC	TCGA-BH-A1FG	Lum
725	TCGA-BH-A1FH-11B vs TCGA-BH-A1FH-11B	0.5700730859416558	6.814711811943242e-132	PCC	TCGA-BH-A1FH	Lum
726	TCGA-BH-A1FH-11B vs TCGA-BH-A1FH-11B	0.5975270742683273	5.6832836993512705e-148	PCC	TCGA-BH-A1FH	Lum
727	TCGA-BH-A1FH-11B vs TCGA-BH-A1FH-11B	0.5279261835595856	5.662078002447434e-110	PCC	TCGA-BH-A1FH	Lum
728	TCGA-BH-A1FH-11B vs TCGA-BH-A1FH-11B	0.5917325878042888	1.8947828361098185e-144	PCC	TCGA-BH-A1FH	Lum
729	TCGA-BH-A1FJ-01A vs TCGA-BH-A1FJ-01A	0.44399645594802756	1.5545873321857763e-74	PCC	TCGA-BH-A1FJ	Other
730	TCGA-BH-A1FJ-11B vs TCGA-BH-A1FJ-11B	0.5463989815609538	3.383816821030916e-119	PCC	TCGA-BH-A1FJ	Other
731	TCGA-BH-A1FJ-11B vs TCGA-BH-A1FJ-11B	0.5518232128907676	5.129980997459964e-122	PCC	TCGA-BH-A1FJ	Other
732	TCGA-BH-A1FJ-11B vs TCGA-BH-A1FJ-11B	0.5597484294479309	3.1368137212683564e-126	PCC	TCGA-BH-A1FJ	Other
733	TCGA-BH-A1FJ-11B vs TCGA-BH-A1FJ-11B	0.5197303000190051	4.631280819973047e-106	PCC	TCGA-BH-A1FJ	Other
734	TCGA-BH-A1FL-01A vs TCGA-BH-A1FL-01A	0.4155246584636092	1.3506850797355209e-64	PCC	TCGA-BH-A1FL	Lum
735	TCGA-BH-A1FM-11B vs TCGA-BH-A1FM-11B	0.31603353826495717	1.1967941604117388e-36	PCC	TCGA-BH-A1FM	Lum
736	TCGA-BH-A1FN-01A vs TCGA-BH-A1FN-01A	0.500036559677623	4.3808986960998484e-97	PCC	TCGA-BH-A1FN	Lum
737	TCGA-BH-A1FN-11A vs TCGA-BH-A1FN-11A	0.30991469702452284	3.075120090817543e-35	PCC	TCGA-BH-A1FN	Lum
738	TCGA-BH-A1FR-11B vs TCGA-BH-A1FR-11B	0.6358650764657586	3.270553914345262e-173	PCC	TCGA-BH-A1FR	Lum
739	TCGA-BH-A1FR-11B vs TCGA-BH-A1FR-11B	0.6320874273348495	1.447633810128667e-170	PCC	TCGA-BH-A1FR	Lum
740	TCGA-BH-A1FR-11B vs TCGA-BH-A1FR-11B	0.623837188664716	6.506806856793952e-165	PCC	TCGA-BH-A1FR	Lum
741	TCGA-BH-A1FR-11B vs TCGA-BH-A1FR-11B	0.6131553474987209	7.666980022352198e-158	PCC	TCGA-BH-A1FR	Lum
742	TCGA-BH-A1FU-01A vs TCGA-BH-A1FU-01A	0.5775349808035449	4.109720647098127e-136	PCC	TCGA-BH-A1FU	Other
743	TCGA-BH-A2L8-01A vs TCGA-BH-A2L8-01A	0.5676595927780788	1.4970295376330868e-130	PCC	TCGA-BH-A2L8	Lum
744	TCGA-BH-A42T-01A vs TCGA-BH-A42T-01A	0.6321595837157306	1.2896200546876576e-170	PCC	TCGA-BH-A42T	Her2
745	TCGA-BH-A42V-01A vs TCGA-BH-A42V-01A	0.40018600639064533	1.2617385430784359e-59	PCC	TCGA-BH-A42V	Lum
746	TCGA-BH-A5IZ-01A vs TCGA-BH-A5IZ-01A	0.5619283255381659	2.0769104458978375e-127	PCC	TCGA-BH-A5IZ	Lum
747	TCGA-BH-A6R8-01A vs TCGA-BH-A6R8-01A	0.3692117451432605	2.3500905181818155e-50	PCC	TCGA-BH-A6R8	Lum
748	TCGA-BH-A6R9-01A vs TCGA-BH-A6R9-01A	0.27359969359361375	1.545918467042394e-27	PCC	TCGA-BH-A6R9	Other
749	TCGA-BH-A8FZ-01A vs TCGA-BH-A8FZ-01A	0.4683257417148242	8.224402671206891e-84	PCC	TCGA-BH-A8FZ	Lum
750	TCGA-C8-A12K-01A vs TCGA-C8-A12K-01A	0.5455343081316867	9.420339559056655e-119	PCC	TCGA-C8-A12K	Other
751	TCGA-C8-A12K-01A vs TCGA-C8-A12K-01A	0.5643140430482211	1.0397333467048923e-128	PCC	TCGA-C8-A12K	Other
752	TCGA-C8-A12L-01A vs TCGA-C8-A12L-01A	0.5764089336567747	1.8095099018909772e-135	PCC	TCGA-C8-A12L	Other
753	TCGA-C8-A12L-01A vs TCGA-C8-A12L-01A	0.5806496332995891	6.608173480278832e-138	PCC	TCGA-C8-A12L	Other
754	TCGA-C8-A12M-01A vs TCGA-C8-A12M-01A	0.44910338166073493	2.024325877137599e-76	PCC	TCGA-C8-A12M	Lum
755	TCGA-C8-A12M-01A vs TCGA-C8-A12M-01A	0.45561740495689695	7.151255207712784e-79	PCC	TCGA-C8-A12M	Lum
756	TCGA-C8-A12O-01A vs TCGA-C8-A12O-01A	0.3574504201735603	4.315944184799701e-47	PCC	TCGA-C8-A12O	Lum
757	TCGA-C8-A12O-01A vs TCGA-C8-A12O-01A	0.3285256441002805	1.2461601120474064e-39	PCC	TCGA-C8-A12O	Lum
758	TCGA-C8-A12P-01A vs TCGA-C8-A12P-01A	0.4952000240716038	5.72063419979189e-95	PCC	TCGA-C8-A12P	Her2
759	TCGA-C8-A12P-01A vs TCGA-C8-A12P-01A	0.5770943211262884	7.345662666118184e-136	PCC	TCGA-C8-A12P	Her2
760	TCGA-C8-A12Q-01A vs TCGA-C8-A12Q-01A	0.4210417285186983	1.8985360847836665e-66	PCC	TCGA-C8-A12Q	Her2
761	TCGA-C8-A12T-01A vs TCGA-C8-A12T-01A	0.6314868903595926	3.783699588990293e-170	PCC	TCGA-C8-A12T	Her2
762	TCGA-C8-A12T-01A vs TCGA-C8-A12T-01A	0.6293657286410209	1.1075549574741505e-168	PCC	TCGA-C8-A12T	Her2
763	TCGA-C8-A12U-01A vs TCGA-C8-A12U-01A	0.35551401365589114	1.4435516301527248e-46	PCC	TCGA-C8-A12U	Lum
764	TCGA-C8-A12U-01A vs TCGA-C8-A12U-01A	0.352383751455767	9.985699945298473e-46	PCC	TCGA-C8-A12U	Lum
765	TCGA-C8-A12V-01A vs TCGA-C8-A12V-01A	0.608675062992517	5.895580562909654e-155	PCC	TCGA-C8-A12V	TNBC
766	TCGA-C8-A12V-01A vs TCGA-C8-A12V-01A	0.6028497115202777	2.84761029987326e-151	PCC	TCGA-C8-A12V	TNBC
767	TCGA-C8-A12W-01A vs TCGA-C8-A12W-01A	0.27358845389643066	1.5538115253507058e-27	PCC	TCGA-C8-A12W	Lum
768	TCGA-C8-A12W-01A vs TCGA-C8-A12W-01A	0.3026026073321912	1.3471236779838737e-33	PCC	TCGA-C8-A12W	Lum
769	TCGA-C8-A12Y-01A vs TCGA-C8-A12Y-01A	0.5408208045120441	2.3730217455221572e-116	PCC	TCGA-C8-A12Y	Other
770	TCGA-C8-A12Y-01A vs TCGA-C8-A12Y-01A	0.5151813948873039	6.188273636402925e-104	PCC	TCGA-C8-A12Y	Other
771	TCGA-C8-A12Z-01A vs TCGA-C8-A12Z-01A	0.4028641869647207	1.7855641310610628e-60	PCC	TCGA-C8-A12Z	Her2
772	TCGA-C8-A130-01A vs TCGA-C8-A130-01A	0.5892628821751159	5.720956733812539e-143	PCC	TCGA-C8-A130	Lum
773	TCGA-C8-A130-01A vs TCGA-C8-A130-01A	0.5924156417008669	7.344994260294479e-145	PCC	TCGA-C8-A130	Lum
774	TCGA-C8-A131-01A vs TCGA-C8-A131-01A	0.6924622262052407	8.861437051693163e-218	PCC	TCGA-C8-A131	TNBC
775	TCGA-C8-A131-01A vs TCGA-C8-A131-01A	0.6597645050540787	7.56864964000021e-191	PCC	TCGA-C8-A131	TNBC
776	TCGA-C8-A132-01A vs TCGA-C8-A132-01A	0.5780171244440615	2.1747480773394304e-136	PCC	TCGA-C8-A132	Lum
777	TCGA-C8-A132-01A vs TCGA-C8-A132-01A	0.5774621351408246	4.524110544464565e-136	PCC	TCGA-C8-A132	Lum
778	TCGA-C8-A133-01A vs TCGA-C8-A133-01A	0.5170048385834377	8.775675163841887e-105	PCC	TCGA-C8-A133	Lum
779	TCGA-C8-A133-01A vs TCGA-C8-A133-01A	0.5410962059636683	1.722064700257882e-116	PCC	TCGA-C8-A133	Lum
780	TCGA-C8-A134-01A vs TCGA-C8-A134-01A	0.35012169707826984	3.9854205691550874e-45	PCC	TCGA-C8-A134	Other
781	TCGA-C8-A134-01A vs TCGA-C8-A134-01A	0.47008273113797105	1.6430742940645524e-84	PCC	TCGA-C8-A134	Other
782	TCGA-C8-A135-01A vs TCGA-C8-A135-01A	0.4251875539975609	7.306386519959889e-68	PCC	TCGA-C8-A135	Her2
783	TCGA-C8-A135-01A vs TCGA-C8-A135-01A	0.4244604174559097	1.2979678434232383e-67	PCC	TCGA-C8-A135	Her2
784	TCGA-C8-A137-01A vs TCGA-C8-A137-01A	0.5155479185334955	4.182847904509964e-104	PCC	TCGA-C8-A137	Her2
785	TCGA-C8-A137-01A vs TCGA-C8-A137-01A	0.5447755959065762	2.307634544868912e-118	PCC	TCGA-C8-A137	Her2
786	TCGA-C8-A138-01A vs TCGA-C8-A138-01A	0.4971841784862738	7.825809304955953e-96	PCC	TCGA-C8-A138	Lum
787	TCGA-C8-A138-01A vs TCGA-C8-A138-01A	0.46718311934016843	2.3323274364774714e-83	PCC	TCGA-C8-A138	Lum
788	TCGA-C8-A1HF-01A vs TCGA-C8-A1HF-01A	0.5374052947098631	1.234832067031485e-114	PCC	TCGA-C8-A1HF	Her2
789	TCGA-C8-A1HG-01A vs TCGA-C8-A1HG-01A	0.538735725919763	2.6632176560829607e-115	PCC	TCGA-C8-A1HG	Lum
790	TCGA-C8-A1HM-01A vs TCGA-C8-A1HM-01A	0.5983607126970607	1.7451044233550722e-148	PCC	TCGA-C8-A1HM	Lum
791	TCGA-C8-A1HO-01A vs TCGA-C8-A1HO-01A	0.5851971438935512	1.4659294726520828e-140	PCC	TCGA-C8-A1HO	Lum
792	TCGA-C8-A26V-01A vs TCGA-C8-A26V-01A	0.33714470916077766	9.010681315354961e-42	PCC	TCGA-C8-A26V	Lum
793	TCGA-C8-A26W-01A vs TCGA-C8-A26W-01A	0.31731968908208835	5.99023222799748e-37	PCC	TCGA-C8-A26W	Lum
794	TCGA-C8-A26Y-01A vs TCGA-C8-A26Y-01A	0.6202930596841733	1.5484464612692371e-162	PCC	TCGA-C8-A26Y	TNBC
795	TCGA-C8-A26Z-01A vs TCGA-C8-A26Z-01A	0.5723329770876027	3.689198642660376e-133	PCC	TCGA-C8-A26Z	Lum
796	TCGA-C8-A278-01A vs TCGA-C8-A278-01A	0.4431723704887426	3.110576939219886e-74	PCC	TCGA-C8-A278	Her2
797	TCGA-C8-A3M7-01A vs TCGA-C8-A3M7-01A	0.5220688819174779	3.632189301102531e-107	PCC	TCGA-C8-A3M7	TNBC
798	TCGA-D8-A13Y-01A vs TCGA-D8-A13Y-01A	0.2646508211288642	8.26776467261431e-26	PCC	TCGA-D8-A13Y	Lum
799	TCGA-D8-A13Z-01A vs TCGA-D8-A13Z-01A	0.401164428106976	6.189224843384804e-60	PCC	TCGA-D8-A13Z	TNBC
800	TCGA-D8-A13Z-01A vs TCGA-D8-A13Z-01A	0.4169775744879015	4.4274004838588655e-65	PCC	TCGA-D8-A13Z	TNBC
801	TCGA-D8-A140-01A vs TCGA-D8-A140-01A	0.49984002283259693	5.348206863663153e-97	PCC	TCGA-D8-A140	Her2
802	TCGA-D8-A140-01A vs TCGA-D8-A140-01A	0.4808805253599393	6.704204232530508e-89	PCC	TCGA-D8-A140	Her2
803	TCGA-D8-A141-01A vs TCGA-D8-A141-01A	0.5548014798224249	1.3802237991898098e-123	PCC	TCGA-D8-A141	Lum
804	TCGA-D8-A141-01A vs TCGA-D8-A141-01A	0.5741917967190378	3.2944276960294424e-134	PCC	TCGA-D8-A141	Lum
805	TCGA-D8-A142-01A vs TCGA-D8-A142-01A	0.4400100729559845	4.3759267667480965e-73	PCC	TCGA-D8-A142	Other
806	TCGA-D8-A142-01A vs TCGA-D8-A142-01A	0.44563254427125504	3.900452917206491e-75	PCC	TCGA-D8-A142	Other
807	TCGA-D8-A143-01A vs TCGA-D8-A143-01A	0.3969838802930951	1.2767400370602743e-58	PCC	TCGA-D8-A143	TNBC
808	TCGA-D8-A143-01A vs TCGA-D8-A143-01A	0.4251767946398631	7.36885206269522e-68	PCC	TCGA-D8-A143	TNBC
809	TCGA-D8-A145-01A vs TCGA-D8-A145-01A	0.42066440838807095	2.547967905016175e-66	PCC	TCGA-D8-A145	Lum
810	TCGA-D8-A145-01A vs TCGA-D8-A145-01A	0.42664456503004156	2.30035456675775e-68	PCC	TCGA-D8-A145	Lum
811	TCGA-D8-A1J9-01A vs TCGA-D8-A1J9-01A	0.6078016715373132	2.126875414153388e-154	PCC	TCGA-D8-A1J9	Her2
812	TCGA-D8-A1JD-01A vs TCGA-D8-A1JD-01A	0.48420744942735333	2.7665575821258014e-90	PCC	TCGA-D8-A1JD	Lum
813	TCGA-D8-A1JE-01A vs TCGA-D8-A1JE-01A	0.46042430322394085	1.0247606386561003e-80	PCC	TCGA-D8-A1JE	Lum
814	TCGA-D8-A1JG-01B vs TCGA-D8-A1JG-01B	0.6299679567734441	4.257750558233261e-169	PCC	TCGA-D8-A1JG	Other
815	TCGA-D8-A1JI-01A vs TCGA-D8-A1JI-01A	0.5816563157556849	1.722582323171122e-138	PCC	TCGA-D8-A1JI	Lum
816	TCGA-D8-A1JJ-01A vs TCGA-D8-A1JJ-01A	0.4057604871003627	2.1116082039301985e-61	PCC	TCGA-D8-A1JJ	Lum
817	TCGA-D8-A1JK-01A vs TCGA-D8-A1JK-01A	0.5290802958212587	1.5607440041986685e-110	PCC	TCGA-D8-A1JK	Other
818	TCGA-D8-A1JM-01A vs TCGA-D8-A1JM-01A	0.46707184357889675	2.5809707407618604e-83	PCC	TCGA-D8-A1JM	Lum
819	TCGA-D8-A1JP-01A vs TCGA-D8-A1JP-01A	0.35346805731108594	5.1226946638282e-46	PCC	TCGA-D8-A1JP	Lum
820	TCGA-D8-A1JS-01A vs TCGA-D8-A1JS-01A	0.6263542161089373	1.2789623475699298e-166	PCC	TCGA-D8-A1JS	Lum
821	TCGA-D8-A1JU-01A vs TCGA-D8-A1JU-01A	0.29890005596466046	8.767323888429253e-33	PCC	TCGA-D8-A1JU	Lum
822	TCGA-D8-A1X5-01A vs TCGA-D8-A1X5-01A	0.4768966999335944	2.911516799806508e-87	PCC	TCGA-D8-A1X5	Her2
823	TCGA-D8-A1X6-01A vs TCGA-D8-A1X6-01A	0.38531802744512483	4.7367151715590374e-55	PCC	TCGA-D8-A1X6	Lum
824	TCGA-D8-A1X7-01A vs TCGA-D8-A1X7-01A	0.5613523750767987	4.2637645237815176e-127	PCC	TCGA-D8-A1X7	Lum
825	TCGA-D8-A1X8-01A vs TCGA-D8-A1X8-01A	0.5471546374264794	1.3795709553943633e-119	PCC	TCGA-D8-A1X8	Other
826	TCGA-D8-A1XB-01A vs TCGA-D8-A1XB-01A	0.502788250829147	2.6454174794064607e-98	PCC	TCGA-D8-A1XB	Lum
827	TCGA-D8-A1XD-01A vs TCGA-D8-A1XD-01A	0.44691052708152906	1.31753671204896e-75	PCC	TCGA-D8-A1XD	Lum
828	TCGA-D8-A1XJ-01A vs TCGA-D8-A1XJ-01A	0.4940941044475716	1.723869768844803e-94	PCC	TCGA-D8-A1XJ	Her2
829	TCGA-D8-A1XL-01A vs TCGA-D8-A1XL-01A	0.4144487441918676	3.074188652028952e-64	PCC	TCGA-D8-A1XL	Lum
830	TCGA-D8-A1XM-01A vs TCGA-D8-A1XM-01A	0.20880015853860465	1.8711084463862456e-16	PCC	TCGA-D8-A1XM	Lum
831	TCGA-D8-A1XO-01A vs TCGA-D8-A1XO-01A	0.6157677145161131	1.5148751140639287e-159	PCC	TCGA-D8-A1XO	Lum
832	TCGA-D8-A1XR-01A vs TCGA-D8-A1XR-01A	0.5833856569393742	1.69177325045513e-139	PCC	TCGA-D8-A1XR	Lum
833	TCGA-D8-A1XU-01A vs TCGA-D8-A1XU-01A	0.4344461762380439	4.2857324891079565e-71	PCC	TCGA-D8-A1XU	Lum
834	TCGA-D8-A1XW-01A vs TCGA-D8-A1XW-01A	0.4182474033662627	1.6627498401377744e-65	PCC	TCGA-D8-A1XW	Other
835	TCGA-D8-A1XY-01A vs TCGA-D8-A1XY-01A	0.41324559270940864	7.684294989075491e-64	PCC	TCGA-D8-A1XY	Her2
836	TCGA-D8-A1XZ-01A vs TCGA-D8-A1XZ-01A	0.6392042094486147	1.3955079689883794e-175	PCC	TCGA-D8-A1XZ	Lum
837	TCGA-D8-A1Y0-01A vs TCGA-D8-A1Y0-01A	0.57300276651246	1.5476208539108058e-133	PCC	TCGA-D8-A1Y0	Lum
838	TCGA-D8-A27E-01A vs TCGA-D8-A27E-01A	0.5037765507672843	9.592315774867395e-99	PCC	TCGA-D8-A27E	Lum
839	TCGA-D8-A27F-01A vs TCGA-D8-A27F-01A	0.6032232132034963	1.661729134306067e-151	PCC	TCGA-D8-A27F	TNBC
840	TCGA-D8-A27G-01A vs TCGA-D8-A27G-01A	0.5086784525182474	5.959212598145872e-101	PCC	TCGA-D8-A27G	Lum
841	TCGA-D8-A27H-01A vs TCGA-D8-A27H-01A	0.4168128769161711	5.025500725606899e-65	PCC	TCGA-D8-A27H	TNBC
842	TCGA-D8-A27I-01A vs TCGA-D8-A27I-01A	0.5263931528846907	3.1118985244037664e-109	PCC	TCGA-D8-A27I	Lum
843	TCGA-D8-A27K-01A vs TCGA-D8-A27K-01A	0.45022639658250596	7.715514537874265e-77	PCC	TCGA-D8-A27K	Lum
844	TCGA-D8-A27L-01A vs TCGA-D8-A27L-01A	0.5903167382897078	1.3413318171837058e-143	PCC	TCGA-D8-A27L	Lum
845	TCGA-D8-A27M-01A vs TCGA-D8-A27M-01A	0.5249120135959477	1.6011330518066631e-108	PCC	TCGA-D8-A27M	TNBC
846	TCGA-D8-A27N-01A vs TCGA-D8-A27N-01A	0.41475133185832896	2.4401180990847165e-64	PCC	TCGA-D8-A27N	Her2
847	TCGA-D8-A27P-01A vs TCGA-D8-A27P-01A	0.549001400773192	1.5248852024955782e-120	PCC	TCGA-D8-A27P	Lum
848	TCGA-D8-A27V-01A vs TCGA-D8-A27V-01A	0.5485243461943802	2.697082288899652e-120	PCC	TCGA-D8-A27V	Lum
849	TCGA-D8-A3Z5-01A vs TCGA-D8-A3Z5-01A	0.4330274276732347	1.3607673259651139e-70	PCC	TCGA-D8-A3Z5	Lum
850	TCGA-D8-A3Z6-01A vs TCGA-D8-A3Z6-01A	0.3984610356825139	4.403560982969922e-59	PCC	TCGA-D8-A3Z6	Lum
851	TCGA-D8-A73U-01A vs TCGA-D8-A73U-01A	0.6385831527445369	3.870290481566144e-175	PCC	TCGA-D8-A73U	Lum
852	TCGA-D8-A73W-01A vs TCGA-D8-A73W-01A	0.2267768195885955	3.3401012620484847e-19	PCC	TCGA-D8-A73W	Lum
853	TCGA-E2-A105-01A vs TCGA-E2-A105-01A	0.5776765076710771	3.4097736604806732e-136	PCC	TCGA-E2-A105	Lum
854	TCGA-E2-A106-01A vs TCGA-E2-A106-01A	0.5187152753341732	1.3895039355891851e-105	PCC	TCGA-E2-A106	Lum
855	TCGA-E2-A106-01A vs TCGA-E2-A106-01A	0.5218277970408441	4.726479304811108e-107	PCC	TCGA-E2-A106	Lum
856	TCGA-E2-A107-01A vs TCGA-E2-A107-01A	0.39908127904248636	2.8118263588397343e-59	PCC	TCGA-E2-A107	Lum
857	TCGA-E2-A107-01A vs TCGA-E2-A107-01A	0.4314295591414492	4.966320774540587e-70	PCC	TCGA-E2-A107	Lum
858	TCGA-E2-A109-01A vs TCGA-E2-A109-01A	0.5715726383103178	9.866194922286982e-133	PCC	TCGA-E2-A109	Lum
859	TCGA-E2-A109-01A vs TCGA-E2-A109-01A	0.6201235226142532	2.0082405542729048e-162	PCC	TCGA-E2-A109	Lum
860	TCGA-E2-A10B-01A vs TCGA-E2-A10B-01A	0.4003740563682345	1.1005175332575725e-59	PCC	TCGA-E2-A10B	Lum
861	TCGA-E2-A10B-01A vs TCGA-E2-A10B-01A	0.4284395801736354	5.49609113373791e-69	PCC	TCGA-E2-A10B	Lum
862	TCGA-E2-A10C-01A vs TCGA-E2-A10C-01A	0.6452683552960297	5.816772337764191e-180	PCC	TCGA-E2-A10C	Lum
863	TCGA-E2-A14N-01A vs TCGA-E2-A14N-01A	0.17515271535087734	5.949922168964898e-12	PCC	TCGA-E2-A14N	TNBC
864	TCGA-E2-A14P-01A vs TCGA-E2-A14P-01A	0.6411146671044339	5.963854680930125e-177	PCC	TCGA-E2-A14P	Her2
865	TCGA-E2-A14R-01A vs TCGA-E2-A14R-01A	0.4923193854797956	1.0037068409479404e-93	PCC	TCGA-E2-A14R	TNBC
866	TCGA-E2-A14U-01A vs TCGA-E2-A14U-01A	0.5487400070857216	2.0844237437826338e-120	PCC	TCGA-E2-A14U	Lum
867	TCGA-E2-A14Y-01A vs TCGA-E2-A14Y-01A	0.46740856395497904	1.899366259387276e-83	PCC	TCGA-E2-A14Y	Lum
868	TCGA-E2-A152-01A vs TCGA-E2-A152-01A	0.5539399129033771	3.942827102177076e-123	PCC	TCGA-E2-A152	Her2
869	TCGA-E2-A153-01A vs TCGA-E2-A153-01A	0.2310938390447376	6.71829294745311e-20	PCC	TCGA-E2-A153	Lum
870	TCGA-E2-A153-11A vs TCGA-E2-A153-11A	0.287634898359015	2.2155502542879508e-30	PCC	TCGA-E2-A153	Lum
871	TCGA-E2-A153-11A vs TCGA-E2-A153-11A	0.2648847191863973	7.465323794906958e-26	PCC	TCGA-E2-A153	Lum
872	TCGA-E2-A153-11A vs TCGA-E2-A153-11A	0.30239261136936907	1.4992077807742654e-33	PCC	TCGA-E2-A153	Lum
873	TCGA-E2-A156-01A vs TCGA-E2-A156-01A	0.5983447060499597	1.785177683148564e-148	PCC	TCGA-E2-A156	Lum
874	TCGA-E2-A159-01A vs TCGA-E2-A159-01A	0.28109650821728777	4.9054804874002433e-29	PCC	TCGA-E2-A159	Other
875	TCGA-E2-A15A-06A vs TCGA-E2-A15A-06A	0.5033527301607272	1.482635072260953e-98	PCC	TCGA-E2-A15A	Lum
876	TCGA-E2-A15D-01A vs TCGA-E2-A15D-01A	0.5621304556617887	1.613034796623557e-127	PCC	TCGA-E2-A15D	Lum
877	TCGA-E2-A15E-01A vs TCGA-E2-A15E-01A	0.4359927902058803	1.2086919229563923e-71	PCC	TCGA-E2-A15E	Lum
878	TCGA-E2-A15F-01A vs TCGA-E2-A15F-01A	0.40998790132301205	9.010843599458701e-63	PCC	TCGA-E2-A15F	Lum
879	TCGA-E2-A15H-01A vs TCGA-E2-A15H-01A	0.5390499293692333	1.8519799435724867e-115	PCC	TCGA-E2-A15H	Lum
880	TCGA-E2-A15I-01A vs TCGA-E2-A15I-01A	0.5461058089850152	4.7897949859050834e-119	PCC	TCGA-E2-A15I	Lum
881	TCGA-E2-A15I-11A vs TCGA-E2-A15I-11A	0.45270899913693186	9.0302030236705e-78	PCC	TCGA-E2-A15I	Lum
882	TCGA-E2-A15I-11A vs TCGA-E2-A15I-11A	0.4341265049505274	5.562751602465718e-71	PCC	TCGA-E2-A15I	Lum
883	TCGA-E2-A15I-11A vs TCGA-E2-A15I-11A	0.43868929019035996	1.3093581147722312e-72	PCC	TCGA-E2-A15I	Lum
884	TCGA-E2-A15K-01A vs TCGA-E2-A15K-01A	0.5699051227771145	8.45643175982889e-132	PCC	TCGA-E2-A15K	Lum
885	TCGA-E2-A15K-06A vs TCGA-E2-A15K-06A	0.5785076180487065	1.1369602487346604e-136	PCC	TCGA-E2-A15K	Lum
886	TCGA-E2-A15S-01A vs TCGA-E2-A15S-01A	0.5119359013205078	1.944086852104882e-102	PCC	TCGA-E2-A15S	Lum
887	TCGA-E2-A1AZ-01A vs TCGA-E2-A1AZ-01A	0.4353756755241717	2.004460054349361e-71	PCC	TCGA-E2-A1AZ	Other
888	TCGA-E2-A1B0-01A vs TCGA-E2-A1B0-01A	0.4282495251798847	6.398254434864356e-69	PCC	TCGA-E2-A1B0	Her2
889	TCGA-E2-A1B1-01A vs TCGA-E2-A1B1-01A	0.43118246319404624	6.063348330821494e-70	PCC	TCGA-E2-A1B1	Lum
890	TCGA-E2-A1B5-01A vs TCGA-E2-A1B5-01A	0.5220199935767925	3.8314950772950843e-107	PCC	TCGA-E2-A1B5	Lum
891	TCGA-E2-A1B6-01A vs TCGA-E2-A1B6-01A	0.4604650833659701	9.882209382421817e-81	PCC	TCGA-E2-A1B6	Other
892	TCGA-E2-A1BC-11A vs TCGA-E2-A1BC-11A	0.5517219957131803	5.796955318879705e-122	PCC	TCGA-E2-A1BC	Lum
893	TCGA-E2-A1BC-11A vs TCGA-E2-A1BC-11A	0.5201010346609466	3.097539258073659e-106	PCC	TCGA-E2-A1BC	Lum
894	TCGA-E2-A1BC-11A vs TCGA-E2-A1BC-11A	0.5296383457252196	8.355044969405844e-111	PCC	TCGA-E2-A1BC	Lum
895	TCGA-E2-A1BD-01A vs TCGA-E2-A1BD-01A	0.38799413991091014	7.402325502808322e-56	PCC	TCGA-E2-A1BD	Lum
896	TCGA-E2-A1IE-01A vs TCGA-E2-A1IE-01A	0.590034679705388	1.9786169158103436e-143	PCC	TCGA-E2-A1IE	Lum
897	TCGA-E2-A1IG-01A vs TCGA-E2-A1IG-01A	0.5695302518067424	1.3683788192409416e-131	PCC	TCGA-E2-A1IG	Lum
898	TCGA-E2-A1IJ-01A vs TCGA-E2-A1IJ-01A	0.36227667563607985	2.0522516932410074e-48	PCC	TCGA-E2-A1IJ	Lum
899	TCGA-E2-A1IK-01A vs TCGA-E2-A1IK-01A	0.5183743756259783	2.0079500876585825e-105	PCC	TCGA-E2-A1IK	Lum
900	TCGA-E2-A1IL-01A vs TCGA-E2-A1IL-01A	0.541801880814799	7.562162574314669e-117	PCC	TCGA-E2-A1IL	Lum
901	TCGA-E2-A1IN-01A vs TCGA-E2-A1IN-01A	0.3540196060748087	3.644271684626462e-46	PCC	TCGA-E2-A1IN	Lum
902	TCGA-E2-A1IO-01A vs TCGA-E2-A1IO-01A	0.542318390998464	4.135322769618726e-117	PCC	TCGA-E2-A1IO	Lum
903	TCGA-E2-A1L7-01A vs TCGA-E2-A1L7-01A	0.5784647247584872	1.20336017055216e-136	PCC	TCGA-E2-A1L7	TNBC
904	TCGA-E2-A1L7-11A vs TCGA-E2-A1L7-11A	0.42724237707312895	1.4293795701972465e-68	PCC	TCGA-E2-A1L7	TNBC
905	TCGA-E2-A1L7-11A vs TCGA-E2-A1L7-11A	0.43255641454995525	1.9945080729659017e-70	PCC	TCGA-E2-A1L7	TNBC
906	TCGA-E2-A1L7-11A vs TCGA-E2-A1L7-11A	0.40591847644305	1.8783361581123015e-61	PCC	TCGA-E2-A1L7	TNBC
907	TCGA-E2-A1L8-01A vs TCGA-E2-A1L8-01A	0.24103625229545717	1.4741289770122222e-21	PCC	TCGA-E2-A1L8	Lum
908	TCGA-E2-A1LB-01A vs TCGA-E2-A1LB-01A	0.33682170178387383	1.0869952194780404e-41	PCC	TCGA-E2-A1LB	Her2
909	TCGA-E2-A1LB-11A vs TCGA-E2-A1LB-11A	0.39627708688111396	2.1206781387262364e-58	PCC	TCGA-E2-A1LB	Her2
910	TCGA-E2-A1LE-01A vs TCGA-E2-A1LE-01A	0.4196887860721586	5.442797783066575e-66	PCC	TCGA-E2-A1LE	Her2
911	TCGA-E2-A1LG-01A vs TCGA-E2-A1LG-01A	0.4776647325022902	1.412732018519712e-87	PCC	TCGA-E2-A1LG	Other
912	TCGA-E2-A1LH-01A vs TCGA-E2-A1LH-01A	0.43878525875076324	1.2093273114676917e-72	PCC	TCGA-E2-A1LH	TNBC
913	TCGA-E2-A1LS-11A vs TCGA-E2-A1LS-11A	0.5056550709902865	1.381982424670671e-99	PCC	TCGA-E2-A1LS	TNBC
914	TCGA-E2-A1LS-11A vs TCGA-E2-A1LS-11A	0.486283091908425	3.71914466989382e-91	PCC	TCGA-E2-A1LS	TNBC
915	TCGA-E2-A1LS-11A vs TCGA-E2-A1LS-11A	0.5504387972653187	2.7202398085554253e-121	PCC	TCGA-E2-A1LS	TNBC
916	TCGA-E2-A2P6-01A vs TCGA-E2-A2P6-01A	0.6470221936364982	3.0146656322954076e-181	PCC	TCGA-E2-A2P6	Lum
917	TCGA-E2-A3DX-01A vs TCGA-E2-A3DX-01A	0.2200532211762125	3.803889389038874e-18	PCC	TCGA-E2-A3DX	Lum
918	TCGA-E2-A572-01A vs TCGA-E2-A572-01A	0.6309559337869001	8.832068982882562e-170	PCC	TCGA-E2-A572	Lum
919	TCGA-E2-A574-01A vs TCGA-E2-A574-01A	0.4684402674210959	7.406902631197244e-84	PCC	TCGA-E2-A574	Other
920	TCGA-E9-A1N3-01A vs TCGA-E9-A1N3-01A	0.37503066000293717	5.0720704509070275e-52	PCC	TCGA-E9-A1N3	Other
921	TCGA-E9-A1N4-01A vs TCGA-E9-A1N4-01A	0.5624900724104874	1.0283796533748268e-127	PCC	TCGA-E9-A1N4	Her2
922	TCGA-E9-A1N4-11A vs TCGA-E9-A1N4-11A	0.36129263513431203	3.835356650722653e-48	PCC	TCGA-E9-A1N4	Her2
923	TCGA-E9-A1N4-11A vs TCGA-E9-A1N4-11A	0.3691372530593587	2.4671178317065127e-50	PCC	TCGA-E9-A1N4	Her2
924	TCGA-E9-A1N4-11A vs TCGA-E9-A1N4-11A	0.3789033382920344	3.779429509925126e-53	PCC	TCGA-E9-A1N4	Her2
925	TCGA-E9-A1N5-01A vs TCGA-E9-A1N5-01A	0.5234047003691771	8.409908533190865e-108	PCC	TCGA-E9-A1N5	Her2
926	TCGA-E9-A1N5-11A vs TCGA-E9-A1N5-11A	0.5026387682523229	3.0832276083963825e-98	PCC	TCGA-E9-A1N5	Her2
927	TCGA-E9-A1N8-01A vs TCGA-E9-A1N8-01A	0.19661641793596563	9.947428481305302e-15	PCC	TCGA-E9-A1N8	Other
928	TCGA-E9-A1N9-01A vs TCGA-E9-A1N9-01A	0.5838390198354586	9.185960079811454e-140	PCC	TCGA-E9-A1N9	Her2
929	TCGA-E9-A1NA-01A vs TCGA-E9-A1NA-01A	0.6806519386561272	1.2068716564403667e-207	PCC	TCGA-E9-A1NA	Her2
930	TCGA-E9-A1NC-01A vs TCGA-E9-A1NC-01A	0.49843381533928666	2.2207471613224303e-96	PCC	TCGA-E9-A1NC	Her2
931	TCGA-E9-A1ND-11A vs TCGA-E9-A1ND-11A	0.40080779824464163	8.026143176667158e-60	PCC	TCGA-E9-A1ND	Her2
932	TCGA-E9-A1ND-11A vs TCGA-E9-A1ND-11A	0.40741080480035846	6.197197497242702e-62	PCC	TCGA-E9-A1ND	Her2
933	TCGA-E9-A1ND-11A vs TCGA-E9-A1ND-11A	0.41377041629423444	5.155236495963189e-64	PCC	TCGA-E9-A1ND	Her2
934	TCGA-E9-A1NG-01A vs TCGA-E9-A1NG-01A	0.6708889072317615	1.2718079332428223e-199	PCC	TCGA-E9-A1NG	Lum
935	TCGA-E9-A1NH-01A vs TCGA-E9-A1NH-01A	0.5891055498059002	7.10090291742125e-143	PCC	TCGA-E9-A1NH	Lum
936	TCGA-E9-A1RB-11A vs TCGA-E9-A1RB-11A	0.2531016715966383	1.1269480477127043e-23	PCC	TCGA-E9-A1RB	Other
937	TCGA-E9-A1RB-11A vs TCGA-E9-A1RB-11A	0.29063938046679594	5.1911435120274246e-31	PCC	TCGA-E9-A1RB	Other
938	TCGA-E9-A1RB-11A vs TCGA-E9-A1RB-11A	0.2760560905693139	5.050288150586879e-28	PCC	TCGA-E9-A1RB	Other
939	TCGA-E9-A1RE-01A vs TCGA-E9-A1RE-01A	0.5854307447134499	1.0681810436794499e-140	PCC	TCGA-E9-A1RE	Other
940	TCGA-E9-A1RF-01A vs TCGA-E9-A1RF-01A	0.3908265113493559	1.0185912651637625e-56	PCC	TCGA-E9-A1RF	Other
941	TCGA-E9-A1RH-01A vs TCGA-E9-A1RH-01A	0.4807349197253041	7.701734717156214e-89	PCC	TCGA-E9-A1RH	Other
942	TCGA-E9-A228-01A vs TCGA-E9-A228-01A	0.4528408090615482	8.054083687996949e-78	PCC	TCGA-E9-A228	Other
943	TCGA-E9-A22A-01A vs TCGA-E9-A22A-01A	0.4576244116367302	1.2250398030414386e-79	PCC	TCGA-E9-A22A	Lum
944	TCGA-E9-A22B-01A vs TCGA-E9-A22B-01A	0.4838516303499327	3.897041571001823e-90	PCC	TCGA-E9-A22B	Lum
945	TCGA-E9-A22D-01A vs TCGA-E9-A22D-01A	0.5383750617686541	4.039249683377989e-115	PCC	TCGA-E9-A22D	Her2
946	TCGA-E9-A22H-01A vs TCGA-E9-A22H-01A	0.39842212021796963	4.5291149434884465e-59	PCC	TCGA-E9-A22H	Her2
947	TCGA-E9-A243-01A vs TCGA-E9-A243-01A	0.3532944025835067	5.7016419646290196e-46	PCC	TCGA-E9-A243	Other
948	TCGA-E9-A244-01A vs TCGA-E9-A244-01A	0.6614938412399233	3.464901988134452e-192	PCC	TCGA-E9-A244	Other
949	TCGA-E9-A245-01A vs TCGA-E9-A245-01A	0.42129022949996187	1.5637876973933942e-66	PCC	TCGA-E9-A245	Other
950	TCGA-E9-A249-01A vs TCGA-E9-A249-01A	0.3660432248557086	1.836103382208239e-49	PCC	TCGA-E9-A249	Other
951	TCGA-E9-A295-01A vs TCGA-E9-A295-01A	0.5281587698376777	4.3688358121415003e-110	PCC	TCGA-E9-A295	Her2
952	TCGA-E9-A3QA-01A vs TCGA-E9-A3QA-01A	0.14271062562014358	2.2497092236953972e-08	PCC	TCGA-E9-A3QA	Other
953	TCGA-E9-A3X8-01A vs TCGA-E9-A3X8-01A	0.41880234172993225	1.0823761818364446e-65	PCC	TCGA-E9-A3X8	Her2
954	TCGA-E9-A54X-01A vs TCGA-E9-A54X-01A	0.5986948766218363	1.0860517891262352e-148	PCC	TCGA-E9-A54X	Lum
955	TCGA-E9-A5FL-01A vs TCGA-E9-A5FL-01A	0.6524670389703041	2.715794349649023e-185	PCC	TCGA-E9-A5FL	TNBC
956	TCGA-E9-A5UP-01A vs TCGA-E9-A5UP-01A	0.4166540046624624	5.678509359723417e-65	PCC	TCGA-E9-A5UP	Other
957	TCGA-EW-A1IW-01A vs TCGA-EW-A1IW-01A	0.5083160857763258	8.700689668887862e-101	PCC	TCGA-EW-A1IW	Her2
958	TCGA-EW-A1IX-01A vs TCGA-EW-A1IX-01A	0.5650504210683367	4.1054637798855015e-129	PCC	TCGA-EW-A1IX	Lum
959	TCGA-EW-A1IZ-01A vs TCGA-EW-A1IZ-01A	0.4933608421306458	3.5741204810876197e-94	PCC	TCGA-EW-A1IZ	Lum
960	TCGA-EW-A1J6-01A vs TCGA-EW-A1J6-01A	0.49947490492200586	7.745036952690212e-97	PCC	TCGA-EW-A1J6	Lum
961	TCGA-EW-A1OW-01A vs TCGA-EW-A1OW-01A	0.6980593426383375	9.361474268968084e-223	PCC	TCGA-EW-A1OW	TNBC
962	TCGA-EW-A1OY-01A vs TCGA-EW-A1OY-01A	0.3415890616100859	6.6662855584392326e-43	PCC	TCGA-EW-A1OY	Lum
963	TCGA-EW-A1P1-01A vs TCGA-EW-A1P1-01A	0.6399375690289664	4.1715106793082756e-176	PCC	TCGA-EW-A1P1	Other
964	TCGA-EW-A1P5-01A vs TCGA-EW-A1P5-01A	0.6786690378170693	5.449702443335525e-206	PCC	TCGA-EW-A1P5	Lum
965	TCGA-EW-A1P6-01A vs TCGA-EW-A1P6-01A	0.5079365260501398	1.2927202821219507e-100	PCC	TCGA-EW-A1P6	Lum
966	TCGA-EW-A1PA-01A vs TCGA-EW-A1PA-01A	0.5327852794091023	2.410099620446782e-112	PCC	TCGA-EW-A1PA	Lum
967	TCGA-EW-A1PF-01A vs TCGA-EW-A1PF-01A	0.4069612761457263	8.659994913732486e-62	PCC	TCGA-EW-A1PF	Lum
968	TCGA-EW-A1PG-01A vs TCGA-EW-A1PG-01A	0.6558803912838633	7.160060146547483e-188	PCC	TCGA-EW-A1PG	Lum
969	TCGA-EW-A2FV-01A vs TCGA-EW-A2FV-01A	0.4727999166991153	1.3362630450120982e-85	PCC	TCGA-EW-A2FV	Lum
970	TCGA-EW-A3E8-01B vs TCGA-EW-A3E8-01B	0.6830900430394791	1.0690600004156294e-209	PCC	TCGA-EW-A3E8	Lum
971	TCGA-EW-A423-01A vs TCGA-EW-A423-01A	0.419684048159526	5.462863120958694e-66	PCC	TCGA-EW-A423	Lum
972	TCGA-EW-A424-01A vs TCGA-EW-A424-01A	0.43438568719625503	4.502633641626883e-71	PCC	TCGA-EW-A424	Her2
973	TCGA-EW-A6SB-01A vs TCGA-EW-A6SB-01A	0.5904535922561699	1.110612478966678e-143	PCC	TCGA-EW-A6SB	TNBC
974	TCGA-EW-A6SC-01A vs TCGA-EW-A6SC-01A	0.5771683147072117	6.663561306920523e-136	PCC	TCGA-EW-A6SC	Lum
975	TCGA-EW-A6SD-01A vs TCGA-EW-A6SD-01A	0.6244081407922694	2.6769611645340076e-165	PCC	TCGA-EW-A6SD	Other
976	TCGA-GI-A2C9-01A vs TCGA-GI-A2C9-01A	0.5573301030453469	6.227461418980805e-125	PCC	TCGA-GI-A2C9	TNBC
977	TCGA-GM-A2D9-01A vs TCGA-GM-A2D9-01A	0.2310791719228248	6.755375585869375e-20	PCC	TCGA-GM-A2D9	Lum
978	TCGA-GM-A2DA-01A vs TCGA-GM-A2DA-01A	0.29943280652258664	6.70734505390376e-33	PCC	TCGA-GM-A2DA	Lum
979	TCGA-GM-A2DB-01A vs TCGA-GM-A2DB-01A	0.5257861884521228	6.095106735220516e-109	PCC	TCGA-GM-A2DB	TNBC
980	TCGA-GM-A2DC-01A vs TCGA-GM-A2DC-01A	0.4635511897333832	6.242052539389028e-82	PCC	TCGA-GM-A2DC	Lum
981	TCGA-GM-A2DF-01A vs TCGA-GM-A2DF-01A	0.5225777746030685	2.0818525240351573e-107	PCC	TCGA-GM-A2DF	TNBC
982	TCGA-GM-A2DM-01A vs TCGA-GM-A2DM-01A	0.42997023126015127	1.6102911421858545e-69	PCC	TCGA-GM-A2DM	Lum
983	TCGA-GM-A2DN-01A vs TCGA-GM-A2DN-01A	0.7015032456279863	7.106298857091231e-226	PCC	TCGA-GM-A2DN	Lum
984	TCGA-GM-A3NW-01A vs TCGA-GM-A3NW-01A	0.47342648076265853	7.467950469146354e-86	PCC	TCGA-GM-A3NW	Other
985	TCGA-GM-A3NY-01A vs TCGA-GM-A3NY-01A	0.3516702680942606	1.5470480959137888e-45	PCC	TCGA-GM-A3NY	Lum
986	TCGA-GM-A3XG-01A vs TCGA-GM-A3XG-01A	0.5247533820754574	1.9072626493381985e-108	PCC	TCGA-GM-A3XG	Lum
987	TCGA-GM-A4E0-01A vs TCGA-GM-A4E0-01A	0.3549492955074928	2.0495808537470365e-46	PCC	TCGA-GM-A4E0	Lum
988	TCGA-HN-A2OB-01A vs TCGA-HN-A2OB-01A	0.35275248097349793	7.96029393442046e-46	PCC	TCGA-HN-A2OB	Lum
989	TCGA-JL-A3YW-01A vs TCGA-JL-A3YW-01A	0.6319817482795239	1.7145583446184894e-170	PCC	TCGA-JL-A3YW	Her2
990	TCGA-JL-A3YX-01A vs TCGA-JL-A3YX-01A	0.5079577825975519	1.264388417307033e-100	PCC	TCGA-JL-A3YX	Her2
991	TCGA-LD-A74U-01A vs TCGA-LD-A74U-01A	0.279971249593863	8.290501538753242e-29	PCC	TCGA-LD-A74U	Lum
992	TCGA-LL-A440-01A vs TCGA-LL-A440-01A	0.5669048775057227	3.913265675556238e-130	PCC	TCGA-LL-A440	Lum
993	TCGA-LL-A441-01A vs TCGA-LL-A441-01A	0.6283974040368558	5.128887296995481e-168	PCC	TCGA-LL-A441	TNBC
994	TCGA-LL-A442-01A vs TCGA-LL-A442-01A	0.5687807429059636	3.5752694949587504e-131	PCC	TCGA-LL-A442	Lum
995	TCGA-LL-A50Y-01A vs TCGA-LL-A50Y-01A	0.5098799751149206	1.6934534780519956e-101	PCC	TCGA-LL-A50Y	Lum
996	TCGA-LL-A5YM-01A vs TCGA-LL-A5YM-01A	0.3006528341862785	3.624568197616261e-33	PCC	TCGA-LL-A5YM	Lum
997	TCGA-LL-A5YN-01A vs TCGA-LL-A5YN-01A	0.6199988436105598	2.431159668976401e-162	PCC	TCGA-LL-A5YN	Lum
998	TCGA-LL-A5YO-01A vs TCGA-LL-A5YO-01A	0.33464313933803136	3.829809421591805e-41	PCC	TCGA-LL-A5YO	TNBC
999	TCGA-LL-A6FP-01A vs TCGA-LL-A6FP-01A	0.4595672816901424	2.1953861455550044e-80	PCC	TCGA-LL-A6FP	Lum
1000	TCGA-LL-A6FQ-01A vs TCGA-LL-A6FQ-01A	0.23774412267119535	5.324211131662607e-21	PCC	TCGA-LL-A6FQ	Lum
1001	TCGA-LL-A73Y-01A vs TCGA-LL-A73Y-01A	0.5558048182331868	4.049437693064879e-124	PCC	TCGA-LL-A73Y	TNBC
1002	TCGA-LL-A740-01A vs TCGA-LL-A740-01A	0.4698726129023523	1.9930541939062334e-84	PCC	TCGA-LL-A740	Other
1003	TCGA-LL-A7SZ-01A vs TCGA-LL-A7SZ-01A	0.382462217272438	3.368839870576481e-54	PCC	TCGA-LL-A7SZ	Lum
1004	TCGA-LL-A7T0-01A vs TCGA-LL-A7T0-01A	0.4669419986897033	2.9046746779807944e-83	PCC	TCGA-LL-A7T0	Her2
1005	TCGA-LL-A9Q3-01A vs TCGA-LL-A9Q3-01A	0.21032809782109332	1.1167036394378657e-16	PCC	TCGA-LL-A9Q3	Her2
1006	TCGA-LQ-A4E4-01A vs TCGA-LQ-A4E4-01A	0.6266449179787787	8.105024442198795e-167	PCC	TCGA-LQ-A4E4	Lum
1007	TCGA-OL-A5D6-01A vs TCGA-OL-A5D6-01A	0.6274046631455518	2.454815609053663e-167	PCC	TCGA-OL-A5D6	Other
1008	TCGA-OL-A5D8-01A vs TCGA-OL-A5D8-01A	0.6282828959777593	6.145874176041687e-168	PCC	TCGA-OL-A5D8	Lum
1009	TCGA-OL-A5DA-01A vs TCGA-OL-A5DA-01A	0.5970766311961829	1.0740979722994294e-147	PCC	TCGA-OL-A5DA	Lum
1010	TCGA-OL-A5RU-01A vs TCGA-OL-A5RU-01A	0.2781224714268966	1.9531080060117541e-28	PCC	TCGA-OL-A5RU	Lum
1011	TCGA-OL-A5RW-01A vs TCGA-OL-A5RW-01A	0.46573414551649717	8.69718902589392e-83	PCC	TCGA-OL-A5RW	Other
1012	TCGA-OL-A5RX-01A vs TCGA-OL-A5RX-01A	0.31190123267009556	1.0808868926585072e-35	PCC	TCGA-OL-A5RX	Lum
1013	TCGA-OL-A5S0-01A vs TCGA-OL-A5S0-01A	0.6410725193948176	6.394980156435608e-177	PCC	TCGA-OL-A5S0	Lum
1014	TCGA-OL-A66H-01A vs TCGA-OL-A66H-01A	0.599033844461247	6.7091919020661635e-149	PCC	TCGA-OL-A66H	Lum
1015	TCGA-OL-A66J-01A vs TCGA-OL-A66J-01A	0.5017393203891112	7.735929229836119e-98	PCC	TCGA-OL-A66J	Lum
1016	TCGA-OL-A6VO-01A vs TCGA-OL-A6VO-01A	0.4304393472012485	1.1039604039530383e-69	PCC	TCGA-OL-A6VO	TNBC
1017	TCGA-OL-A6VQ-01A vs TCGA-OL-A6VQ-01A	0.57011745949168	6.43685514995196e-132	PCC	TCGA-OL-A6VQ	Lum
1018	TCGA-PE-A5DC-01A vs TCGA-PE-A5DC-01A	0.5312107517792831	1.4273897911048986e-111	PCC	TCGA-PE-A5DC	Her2
1019	TCGA-PE-A5DE-01A vs TCGA-PE-A5DE-01A	0.4598797054151591	1.6633978868950954e-80	PCC	TCGA-PE-A5DE	Lum
1020	TCGA-PL-A8LV-01A vs TCGA-PL-A8LV-01A	0.6442740205382574	3.088211129397364e-179	PCC	TCGA-PL-A8LV	Other
1021	TCGA-PL-A8LV-01A vs TCGA-PL-A8LV-01A	0.6264239494548591	1.1464524225824184e-166	PCC	TCGA-PL-A8LV	Other
1022	TCGA-PL-A8LX-01A vs TCGA-PL-A8LX-01A	0.5327209615634868	2.5922158317168164e-112	PCC	TCGA-PL-A8LX	Other
1023	TCGA-PL-A8LX-01A vs TCGA-PL-A8LX-01A	0.518095730112282	2.7121377058570096e-105	PCC	TCGA-PL-A8LX	Other
1024	TCGA-PL-A8LY-01A vs TCGA-PL-A8LY-01A	0.3983097820197727	4.911895744988296e-59	PCC	TCGA-PL-A8LY	Other
1025	TCGA-PL-A8LY-01A vs TCGA-PL-A8LY-01A	0.34465442632025683	1.0791308062300534e-43	PCC	TCGA-PL-A8LY	Other
1026	TCGA-PL-A8LZ-01A vs TCGA-PL-A8LZ-01A	0.2846171484421544	9.349957524324053e-30	PCC	TCGA-PL-A8LZ	Other
1027	TCGA-PL-A8LZ-01A vs TCGA-PL-A8LZ-01A	0.1577742600814992	6.056167483464979e-10	PCC	TCGA-PL-A8LZ	Other
1028	TCGA-PL-A8LZ-01A vs TCGA-PL-A8LZ-01A	0.1470162095499479	8.305401898900551e-09	PCC	TCGA-PL-A8LZ	Other
1029	TCGA-S3-AA11-01A vs TCGA-S3-AA11-01A	0.5730911429172711	1.3798135717799951e-133	PCC	TCGA-S3-AA11	Lum
1030	TCGA-S3-AA15-01A vs TCGA-S3-AA15-01A	0.5934041475295295	1.856211056617192e-145	PCC	TCGA-S3-AA15	TNBC
1031	TCGA-W8-A86G-01A vs TCGA-W8-A86G-01A	0.3869384761780934	1.5426038486119964e-55	PCC	TCGA-W8-A86G	Lum
1032	TCGA-WT-AB41-01A vs TCGA-WT-AB41-01A	0.5428756341669739	2.1537124386230622e-117	PCC	TCGA-WT-AB41	Lum
1033	TCGA-XX-A899-01A vs TCGA-XX-A899-01A	0.4044013422105233	5.765619532953899e-61	PCC	TCGA-XX-A899	Lum
